# Supplementary material for: Comparative Analysis of Peniophora lycii and Trametes hirsuta Exoproteomes Demonstrates “Shades of Gray” in the Concept of White-Rotting Fungi
Source: Int J Mol Sci. 2022 Sep 7;23(18):10322. doi: 10.3390/ijms231810322 (PMC9499651; doi:10.3390/ijms231810322)
Supplement: Supplementary file 1 [file ijms-23-10322-s001.zip]

Archive with 13 entries (9 files):
- Supplementary Materials/
- Supplementary Materials/1)Supplementary_Files/
- Supplementary Materials/1)Supplementary_Files/1)Supplementary_FileF1-Trametes_hirsuta_LE-BIN_072_scaffolds.fa
- Supplementary Materials/1)Supplementary_Files/2)Supplementary_FileF2-Trametes_hirsuta_LE-BIN_072_GFF3.gff3
- Supplementary Materials/1)Supplementary_Files/3)Supplementary_FileF3-Trametes_hirsuta_LE-BIN_072_proteins.fa
- Supplementary Materials/1)Supplementary_Files/4)Supplementary_FileF4-Trametes_hirsuta_LE-BIN_072_annotations.txt
- Supplementary Materials/2)Supplementary_Tables/
- Supplementary Materials/2)Supplementary_Tables/1)Supplementary_TableS1-dbCAN_annotations.xlsx
- Supplementary Materials/2)Supplementary_Tables/2)Supplementary_TableS2-MALDI-TOF_TOF-MS_MS_analysis.xlsx
- Supplementary Materials/3)Supplementary_Figures/
- Supplementary Materials/3)Supplementary_Figures/1)Supplementary FigureS1-Growth_and_activities_on_sawdust.pdf
- Supplementary Materials/3)Supplementary_Figures/2)Supplementary FigureS2-Growth_on_azo-polysaccharides.pdf
- Supplementary Materials/3)Supplementary_Figures/3)Supplementary FigureS3-2D_gels.pdf
