# Supplementary material for: Comparative Analysis of Peniophora lycii and Trametes hirsuta Exoproteomes Demonstrates “Shades of Gray” in the Concept of White-Rotting Fungi
Source: Int J Mol Sci. 2022 Sep 7;23(18):10322. doi: 10.3390/ijms231810322 (PMC9499651; doi:10.3390/ijms231810322)
Supplement: Supplementary file 1 [file ijms-23-10322-s001.zip › Supplementary Materials/1)Supplementary_Files/1)Supplementary_FileF1-Trametes_hirsuta_LE-BIN_072_scaffolds.fa]

>chromosome_1
CCCTAACCCTAACCCTAACCCTAACCCTAACCCTAACCCTAACCCTAACCCTAACCCTAACCCTAACCCTAACCCTAACC
CTAACCCTAACCCTAACCCTAACCCTAACCCTAACCCTAACCCTAACCCTAACCCTAACCCTAACCTTCACCTGCATCAA
CACCACCTTCTTGCGCACCACCCGCTCCCGCAGCGCTGACACCGTGAACGTCTTGCCGTTGCCGATGTAGTGCAGCCGGA
GGACCTTCGTGAGGAGGTCGAACGCGTACGACGACTGGAAGAGCTGGCCGACGCCCTTCTTCATCCCCTTCGGGCCGACC
ACGGGCTTGACGACGTGCTCTTGCCAATCGGGGCTGCCGCACACCACCGGATCCTCGTGCGTCTCGTCGTACTCCTTCGC
CTTTTGCCCGGCGCTGTGGTGCAGGATCTGCAGCCGCTCCTCGTCCGTCGCGCCATATGCGCTCGTCTCGTCGTTGCTCG
ACAAATAGAGCAGGCATTCTTCGTTGCCGCTCAGTTTATCTGCGCGAAAACGTTAGCGTTCCCCTCGCACGCACGAACGT
ACGCCGCACGCGCGCGCGATCGCTCACCTTCGTCGTAAAAGACCGCTGCCCACAGCAGCTTGTCGTCCTTCACGGCCTCG
ATGTCGTCGCGCATCGCATTGAGCACCTCCAGCGCCGCCTTCTTCTCCTGCTCGTCGCGCTTCGCGCTGATCAGCCGCGA
GATCTGCTGGTCCGCGCGCTTCACGTCGCTCGACAGGCCCTCCGCCCGCATGCGCAGGCCGTGCGCGCGGTGCTGCCCGT
TGAGGAACTTGACCCACTGGCCCTTCGCCGCGGGCTGCCATTCCACTTCGGGCCCGACGGTGCTCTGGATGGGCTCGCGC
GTGAGCTTGCGGACGTTGATCCACTCGCGGCGCACGAGGACGGGGAGGGGATTGATCCAGTTGCGGACGCTCAAGTCCTT
GAACCCGACCATGAGTTGCCGGACCTTCGCGGGGTTCAGCGCCCGCTTGTTGACGTCCCCGAAGCTGATGTGGATGTCCT
GTTCCTCCCGGAGCGAGACGAACGCGAATCCGAGGAACGCGGCCTGCGCGTCCATGGCCACCTGCGCGATGGTCTTCTTC
TGGTGGGCCTCGCTCTCCGCGGTCCCCTTCAGCCTGACCTTCTTGTCCTTGGCCGTCACGGGCTTCGCGGTCGGCGCGTC
TTCATCGCCAGGGTCCGCCTTCTTGCGCGGACGCTTCGCCTGTCAATACGCGTGCCGCGTCCGTCAGTGCCGAGCGCAAT
CTGTGAGATTGCCCAAAGTGACGCCTACCGTGGTGGACGCCCCCGCCGTCCCCTTGCCCTTCGCCGGTGCCTTCCCCTTC
CCCTTCCCCTTCTTCGGCGGCTCGACCTCCTCAACCTCGGTCTCCCCGTCTTCGCCGTTCTCGTCTTCGTCTTCGTCTTC
GTCCTCGTCTTCGCCTTCGTCCTCGTCCTCGTCTTCGTCGACTTCGTCGACTTCGTCTTCCTCCTCGCCTGCCTCACCTG
CGTCTTCCTCGGCGTTGCCGGCCCGCTCGTCCTCGGACTCCTCCAAGGTTACCGGGTTCTCCGGGGTCGCCCCCACCTTC
TTCGCAGCGCGCTTGTCGCTACCGCCACTGCGCCCTGGAGCATCAAGAATTAGCCTCCCATCTCATCTCAGATTACCGTA
TGCGGGGTACGTGCCTTTCTGGGGCGCAGTGCTGCTCCCGGCCTGGGGAGCGCTGATCTCCTCTACAGACGCCTGGGATG
ACATCTTGTCAGCGCAATCTGGCCCGCGGCGGCCGCAGATCTGGACACACACCTTTTTCTTGACAGGGCGCGGCTTGGGG
ACCGCCTTCTTGGTCGTCTTTGCAGCGGCTTTGGGAGGCATTGCGGGGTGTCCGGTGATTGCAGGTGGTGTTCCGAGTGG
GAGAGCGGTGCGGAAGAGAAGAGAAGAAGCAGGTGCAGTGAGAGCGGCGTGAGACGGTCGAGACAGAGCGCCAGCGGGAC
GGGACAGACGTGGAATCGAGCGCTGGTGCACTGACCCTCGCCGCGGGCGCCAAGTCCGCGTGATGCCGGGGCCAGTTGCT
GGCCAGGGCCACGCCTGCCATATCGGGAGCCCTTACTCACCTCCCGGCGCTCCGACGTTCGAGAACCGTGCCGCAGGCTC
GTTCGCAGCGTAAATCGGGCGATTCGGGTTGCCTCCCCTGTATTGACTCCAGATAAGAATGAAGTGACGTTTCCTATGCC
TGTCTGTGTGCCTTGGGCCTAAAGCGGATGCCCCAATGGCGCATCTGTGTGCCCAAAGGGTGGTGCACCTAATAAAAACG
GGCGTACGAGACAGGACATCAGGAGTGGTGACGGACATGCCTGCGACGCGCACAAGGCACGTAACCCTAATCCTACGGGG
CGCATCCCGTGACACCTGTCATGGACTTTGGCGCGCGCGCGCTGGCCCCCGGGGGCCAGCGCGCAGACTCGCAACTACAC
TTTGACGCGCGCGCGCTGGCCCCGGGGGGCCAGCGCGCACACACCCAACTATACTTTTACGTACGTGCGCTGGCCCCGCA
CACCGGTTGCTTGACTTGGACGCATGTTCGCTACATGTGAATCTCATATATGCGGTCCACTCATCTACCACACTCGTATA
CAACGTTCATTTCGCGCCAGTAAAACATCGTCTACACCGAATTCGACTGTGCATCGCTAGCAACCCCCACTCTCCCCCAC
TACCCGTCTCACATTGTAAACCCAATTATCACTTTCCGTAGCACCACATCGCTTCATCACCTTCACGCTTGCCCGCAATA
GCACACATACTTCAAAACAACCACCCACAACCCACTCACCATGTCCGCCACATCGACACCGCCACTCCGCGCAACCGTCA
ACCCTCACCCGACATCGGCTCCGCGGCTTCCCAAATGCTCAATTCAGTTCATCCTCTATTTCTTGCGCTTCTCCCGCCGT
CCATCCTCTATTTCTTGCGCTTCTCCCGCCGTCCATCCTCTATTTCTTGCCCTTCTCTGGTGGCCCGTCCTCTTCTTACC
TCTCAGGACGTCCCCTCCTTATCTCGCTTCTCCCGCTCGCCTCTCGTTTATAGAACCCTCTGCTAACTTACTGCCTCCCT
TCACCAGCTGACGCCGCCCCCTTCCCACTCATTTATTCAAAACCTCGTCCTTTCTCCCCCCCCTCTGCTCACTCCCACAA
TCCACCCCCAACAATGCGTTTCTCGTACGCTTTCGACTACTCGCCCTTTTGGAAGGGACACGCCCTCTGCCCGCTGCCCT
CCGGCCAGCCTGATACGGGAACACACACGCTCTACCAGCAACGCTGGGACGCTGGCCACCCCGTAGAGCAACACGATCGT
AAGCATTCTCCGCCACTCTTCCCTTCGCCCTCGCTCACTTCAAGTCAACAGTCAGACTCGGCGAAAACGTCGCCCGCTGC
GCCATCAGAAGAGGCTCGATGTAAGTCCCATCATCGTCCACGTCCGCCCCCGCCAGCGACGCTTCACGCTTCGCTCCTCC
CCCTCTCCGCCCCGCACCCACCATGCTGACACGCTCACGCATACGCACGGCCGCACACAGTGTCAAGATACTTCCCCTCT
ACGCAGGCTACGACCCCTGCTTCAGCATCAACCTTCGTCGCGATGAATACATCCATGGCGTCGTCCGTGACCTCAGAAAA
TGGTCCTTCAGCGCCATCAACATGCACGAGGTCAGCTCCCTGCTCGCCGGCAGTCGTCTGTCCTATACCGTAATACCGTT
ACTCACGCAATTCTCCCGCACCGTCGCGGCGTAGGTCTACGCAAGTATATTCCTCTGCCTGGCCCCCGACAACTACGAGC
GCAGCAGCTTCGCCGAAGGAGAGACCCTTGCGTGCGTCGACCGCCTCGGCGTGCGCGAGTACCTCATGACGAACGAGTTG
CGCATCGTCCCCATTGACTGCATCGACGGCCTCTCAGAGGTCCGCGCTGTCGTCGAGACGCAGGCGGGCTCCATGCCCCT
CATGAGTACCGGCTCCTGCTACGTCCGCCCCGAATACATATTTCGCTGCATGAGAGGAGACAACGGCGACATCTCCTACA
TACTCAACGACGTGCGCATGCCCTTTTCTTCTGCCAGCGTCCGTACCACCGCTCCGCTTCTACTGACATCGCACCCATCC
TCTGCACAGCACTCCGATATCCATCCTATGGACATGTGCACCGACAGCTGCAAGCACCAGTCTGTCTACCGCCCCTCCAT
CGACACCGTCCGCTACTGCGACAGGGAGGGCTGCAACAGGTGGTTCCATATCGCCTGCCTGGACCGTGCAGAGCACGTCG
AGGGCTCCCCTGGCGTCCCCGGGCCCATCACGGATGCCCAGCTCTCCGACGGCAAGCTCGTCTGGGCCCGCATCGTCGGC
GTGCCCATCGAGCGCACGGTCTGCGCGCGCTCGCCGATCTCCTTCGAGAGGCTGCTGATGAAGGCGCGCAGCATGACCGA
CATGGAGAACGGGCTGAACGTCACCAGGAGGCAGCTCAGCAAGTGGATCGTGGACATGCTCGAACTATACAAGGGGCCGC
ACAACGACGAGTTCGTCAGCGACGCGTCGGACTGGTTCTTCAACTACGCGTTTGTTAAATCTCACAAGTACTATACCTGC
CCGAAGTGTTCTGCAGCCATCTGAACGACGGACGCTGCACACGCGCCGCCGTATGTGCGCATGTATCCCATGGACACGGC
GTGGTATCCTCTTGTATTGTATCGCGATCACGAATCTCGTATATGTAAACAAAGTCTCGTCTCCGCACATAATGAATGCG
TGCCCTGTTCTCTCTGCCGACGATGCACGACTGTTAATTTGTGAGGGTGCGACAGCGTTACAAGACTCTCGACTCGACTT
TGGCGCGCGCGCTGGCCCACCGGGGCCAGCGCGCAGACCCACAACTAGACTTTGACGCGCGCGCGCTGGCCCCCGGGGGC
CAGCGCGCAGATGCTCGACTCGACTTTGGCGCGCGCGCGCTGGCCCACCGGGGCCAGCGCGCAGACTCGCAACTAGACTT
TGATGTGTGCGCGTGCGCTAACTCAGAATTGTCGCACTTACAGTTCACTCTGCCACAACAGCCCAACACAGAGACGACGA
CGATCGCACACGTACATGTCATGTAGATCGTATGTCAATTAATCGAACTAAACTCGTTTGCGTACATGGCACCGGTAGCA
CATGATGTCCATGAACTCGCCCATCGCATCGCTACCACTCGCAGCACCCCCACCGCCCGTCCTAACTGCACCTATCTCTT
TCCATCGCGCCACATCACACGCACACACTCACACCTGAGCCAATCACCGCCAATCTCAAATTAACTGCCCACAACCACCC
ACACCCCCCTCGCCAGGTCCATACCGCCATCATCCCACAACTTCGCGCCTCCGAGTCAACACCCCCTGGACAATATGCCC
TTCCCAAACACTCAATTCAGTCCATCCTCTATTTCGCGTGCTTCTCCCGCCCTCCATCCTCTAATTCGTGCGCTTCTCCC
GCCGTCCGTCCTCTATTCCGTGCGCTTCCCCCGCCGTCTGTCCTCTTTTTGGTGCGCTTCTCCCGCCGTCCGTCTTCTTC
TTACCTCCCTTCTCCCGCAGTCCGTCCTCTCCTTACCCCGCTTCTTCCGCTCCCCTCCGCTTTATATTGCTCCCACCCCG
CACCCACTCTCCCCCCCGCCGCCATCCCCTCCCTACTCGTCAATTCAAATCACTCCCCGTGTCGCATCCCCTCTCCCAGT
CCCCAACAATGCGTTTTTCATACGCTTTCGATCACTCCCCCTTTTGGAAGGGTTACGCCACCGCCACGCTGGCCTTCGGC
GAGGCTGGTGTGGGCATACACAGGACCTACCAACAACGCTGGGACGCCGGTGTCCGCGTAGACCGACATGAGCGTAAGTG
TTCTCCGCCCCGCTTCCATTCGCCCTCGCTCAATTCAAGTCCACAGTCAGCCACGGCGAAAACGACATCCCCTTAACGAT
CAGAAGAGGCTCAATGTAAGTCCCATCATCGTCGACATCCCCTCGGTGACGCTATGTGCTTGGCGCATCGTCCTCTACAC
CTCGCACTGATCGCGCTGACACATCCACACATACGCATGATCACACGCAGGGTCAAGATACTTCCCACCTCCTCAGGCTG
CAACCCCTCCTTCGGCACCACCTTGGACGTTCGTCGCGATGAATACATCCACGGCCTCGTCATCGACTTTAGAGTGTGGT
CCTTCAGCGCCATCAACATGCACCAGGTCAGCTCCTTGCCACGGGCCACTGAGGGTCTGTCCTGTAGCGTAATACCGTTA
CTTATACAATTCTCCCGCACCATCGTGGCGTAGGTCTACGCAAAAATATTCCTGTGCCTGTCCCCCGACGAATACGAGCG
CCGCAACTTACCGGAAGGGGAGACGCTTTTGCGCGTCGACAGCCTCGGCGTGCGCGAGTACCTCCTGACGAACGAGGTGC
GCATCGTCCCCATGAGCTGCATCGACGGTCTCTCGGAGGTCCGCGCCTTCATCGAGACCAACGGGGCCTCTATGCCCCTC
ATGAGCACCGGCTCCTACTACGTCCGCCCCGACTACGTGTTCGACCGCATCAGAGCAGACAACGGCGAGTGCTCCTACGT
CCTCAACCACGTGCGCCATCCCTTTTCTGCCCCCACTGCCCGCACTGGTCCATTTGTGCTAACGTCGGGCCCCTTCTCTT
CACAGCTCGCCGCGGTAGCCTCCATGGCCATGTGCGTCGACAATTGCCAGCATGGGTCCATCTACCGCCCCTCGATTGAC
ACCGTGCGCTACTGCAGCACGCAGGGTTGCAGGCGGTGGTTCCATATCGCATGTCTCGACCGCGCAGAGCATGTCGAGGG
GTTCCCCTGCCGCCCAGGACCCCTGACCTTTGACCAGCTCTCCGACGGCAAGCTCGTCTGGGCCCGCATCGTCGGCGTGC
CCATCGAGCGCACGGTCTGCGCGCGCTCGCCGATCTCCTTCGAGAGGCTGCTGTCGAGTGCGCGCGACATGCCCGACATG
GGAGAGGCGCTCAACGTCCCCAGGACCCAGCTCAACCAGTTGATCATCGCCATGCTGGGTCTGTACAACGGGCCGCACAA
CATGGAGTTTATTTCGGACGCGTTGGACTTGTTCACGAAGTATGCATTTTTTAAATCTCACGACTACTATACCTGCCCGA
AATGTTTGGGAGACATCTGAGCGCCGGACGCTGTGCATGGGCCAATGCACGTATCGCAGGGAACTAGGGGTGTATCTTGT
ATAGGCGTGATCGTGTACCTCGTATGTATAAATGTAGTGTCCACTATCCCAAGCAATGAGTGTGCGACGGTGTTGAATTT
ACGATCAACGCGTGCGTGCTTTCCAGACCCACAACCAGACTTTGACGCGCGCGCGCTGGCCCCCCGGGGCCAGCGCGCAG
ACACACAACTAGACTTTGACGCTCGCGCGCTGGCCCCCCGGGGCCAGCGCGCAGACACACAACCAGACTTTGACGCGCGC
GCGCTGGCCCCCCGGGGCCAGCGCGCACACTCACAACTAGTGTTTGGCACGCTAGATCAAACAGGGCACACTAACTCGAC
CCCTCTGCGACGGCCTCTGACAACGACGACACCGACCGCACGTATACGGTATTCTCATGGCCAATCAAGTATTTACATTG
TCCTCCCTCGCACACTTCACGCCGGTACAGCACATCGCAACTTCCCTCAAACACCCACACCTCACAACAACCCCCCACAG
CCCCCGAGCCATCATCGTCAGACGCATACCGCCACACAACCCCCGCGCCCCCACCAAATCGACCTCCATCCGTTGAGATG
CCTTCTCCCGCGCATCCTTCTATCTTCGCTCCTCCCGTAAATCCCACACCAGATCCGCCCCTCCGCCAGCACTCCATTCA
GTCCAGCCTCCCCTTAGCTCGCTTTCTTCTTCGCTTCTCCCGCCCCTTAACTATATATCCACCGCCCCAAGCTCTACACC
AGCCCTCGCTCGTTCCACCCGCTCCCTCCCCCACCCATTTCGACCTCGCCCCCATTTTACGTCTCTCTCCACCCTCCCTA
CAATGTATTTCTCATTTGCCTTTGATCGCGTCCCATTTTGGATGGGCTATGCCCTCTACGCGCCCGGTTTGTTCCCAGGA
CAGGAGGGCCCCGACGGCATCTACCAGCGCCGATGGAACAACGCCGTGGACGTAGACCGAGCCGATCGTACGCATTTTCG
ATCCGTTTCCATTTGCGCTCACTGCACGTCCACAGTCGATACTGGCGACAACATCCTCCACTGCACCGTCGAAAAAGGCG
CGATGTAAGTGCCAGTCGTCCTCGACTTCACCATCCGTAATGTTTCGTGCTCCACGCTCATCTCGCTCACGCACCTGCCC
ACATGCACGTCCACACCCCACACGCATCTCACCCTCAGGGTGAAGATACTTCCCCGTACCGCATGCCCCCAGAAAACCAT
CCGTCGCGAAGACTACGCCCACGGGATGGTTATGGGCCTCCGAAAATGGCGTCACCACAACATCGGCGTAGAACAGGTCA
GGCCACCATGCGGGAGGAGGGTGCACCGCGAACCGTAATTCCGTTGCTTACGTTCGCTCGCAAATTCGTTACCTAGGTCT
ACGCTAACATACAAATGTGCATCGCCCCCGACGACTACCAGCGCGCCGCCTTCGTCCCCGGAGAGACCATTTGGCGCCTC
GACCGTCTCGGCGTACGCGAATACATCATGACGAACGAGTCGCGCATCGTCCCCATCAGCGGCATCGACGGCTTCTCCGA
GGTCCGTCCCTTCATCGACGAAAACGCGGGCTCCATGCCCCTCATGAGCACCGGCTCGTACTACGTCCGCCCCGAGTTCG
TCTTCCACACCACGACGAACCACGGCGAATGCTCCTACGTCCTCAACAAGGTGCGTGCGCTCACGCTCCCTTTCCCATCA
CGGACGCGCGCATCGCGCCACTCCCCCGCCTCCTCTGCCTCTCCCTGTACTCATAGCGCGTCCCCCTCCCCACACAGCTG
TCCGAGATGGGCACGATGTCCATGTGTACGGGCAAGTGTCAGCGCGAGGCCGTCTACCGCCCCTCCACCGACACCCTCCG
CTACTGCGCCAAAGAGGGCTGCAATGAGTGGTTCCACATCGACTGCCTCGTCCGCGCAGAGTACGTCGAGGGCTACCTGC
GCAGCCCCGGTCCCCTGACCGCCGCCCAACTGTCCGACGGTAAGCTCGTGTGGGCGCGAATCATCAGCGTGCCCATCCAG
CGCATGGTATGCTCGCGCTCGCCCATCTCCTTCGAAAAGCTCCTCATGAGGGCGCGCCGCATGCCCAACATGGAGAACGG
GCTCACTCTCAGCCCGACCGAGCTGAACGAGTGGATCATCACCATGCTCGATCTATGCAAGGGGCCGCATGACAGCAAGT
TCGTCGCCGAGGCGTTGGATTGGTTCAAGGACTACGCGTTTTTCTTTTATCACGACTACTATAGCTGCCCGAATTGCTTC
GCAGAGATCTGAGGGCTGGACGTTCCGCACGCGCCGCTGTATTTACCACCATGTAATTAGAGTATCTATCTTGTATATGC
ATGTAGTCGCTGCGATTCGTGATAATCAACGTTAACGTTTCTCTGCGAGCGATATTCCGACGCATCCACGGGATTGCTCC
GGGGGGCCAGCACACGACCTTGCATCGAGACTTTGACCCGCGCGCGCTGGCCCCGTGGGGCCAGCGCGCAGACTCGCAAC
TACACTTTGACGCGCGCGCGCTGGCCCCATGGGGCCAGCGCGCAGACTCACAACTACACTTTGACGCTCGCGCGCTGGCC
CAACGGGGCCAGCGCGCACGCGCTTAATCGCAACGTCGCACAGAAGGCTCACTTGGTTAAGTAATCCTAACACGGAGACG
ACGAGAATCGCGCACGTACACATCATTGGCATGGTGGATCGATTGATCGCACTAAACTCTTTTTCGTATCTCACACTCAC
TAGTACCACTTCGTCTCTGCTGACTTCGCCATTATATCCCCAGCATCGCTACCATCTACAGCATCCGCACCGCCCGGCGT
GATTGCACATCTCCATTGTGGTGGCACAACATCATCGAACCCACCCACGCATCCTTCGCCGCAAGTCCACACACCTCAAA
ACAACCACCTACAACCCCCTAACCGTCCTCGGCACATCCGCACCGCCACTCCCCCCCAACTTCGGCCCTCGGAGTCCACA
ACGCCCCCTTCACGTTATGCCTTCTCTGCCAGACCATCTCACTTCACCGGTCCCGTGGATCCCACACGGGATCCTCTCCT
CCACATATTCTTAATTCAGTCCATCCTCTCCTTAGCTCACTTCTCCCGCATTCCGTCCTCTTCTTACCTCCCTTCTCCCG
CACTCCGTCCTCTCCGTTATCTTGCTTCTCCCTCTCCCCTCCGCTTTATATGTGTCCCTGCAAACTGCCCCTCTCCCCTC
GCCCGCGTCCCCCTCGCCGCCCTCCCCGTTCATTGACTTCAACCACTCCCCCTTGTACCTCCTCTCTCCCCCCTCCCGAA
AATGCGTTTCTCATACCCGTTCGATAACTCTCCCTTCTGGAAGCGCTACGCGTGCCTCGCGCCGTCCTCCCCCAAGTCTA
ATCCCGCCTTGGAGAACATCTACCAGGAACGCTGGGACGCCGCCCTCAGCGTAGACAAACAGGATCGTAAGTATTGCCCA
ACGCGCTTCCGTTCGCCTTCGCTCACTTTGAATTACCCCAGTCAGACTCGGCGACAACGTCCTCCGCTGCACAATCAAAC
GAGGCTTGATGTAAGTCTCATTCTCCTCGACATCCCCGTCACGCACCGCACTCATCGCACTGACACGCACGGCCGTCCAC
CCCACATGCCCCACACATATAGGGTCAAGATCCTTCCTGACGACGCTGAGGACGACGCCATCTTCAACGGAGACTTTCGG
CGCGAAGACTACGCCCACGGAATGGTCGTCGGCCTCAGAAAATGGCACTCGCACTCCGTCAACGGACAGCAGGTCAGGCT
CGGTCTCGTACCGTAACGCTCACGTTGATTGACACCGTCGCTCACACAATCTCTGCCTAGGTCTACGCAAAAATACAAAT
GTGCATCGCCCCCGACGACTACGATCGCGCCCACTTCGATCCAGGAGAGACCCTTTGGCGCGTCGACCGTCTCGGCGTGC
GCGAATACCTCATGACGAACACGTTCCGCATCGTCCCCATCGACTGCATCGACGGCTTCTCGGAGGTCCGCGCCTTCCTC
GACATCTCATCCTCCGCCGGCTCCATGCCCCTCATGAGCACCGGTTCCTACTACGTCCGCCCCGAGTACATATTCTGCCC
CCTCAAAGCAGACAACGGCAACACCTCCTACGTCCTCAGCGAGGTGCGTACGCCTTTTTTCTTCCGCCAACGTCCGTACT
GCCCCTCCGCTCGTACTGACATCGCGCTCCTTCTCTGCCCAGCTCTCCGAGATGGCCACCATGTCGATATGCACCGACAG
CTGCAAGCATGAGGCCGTCTACCGCCCCTCCACCGACTCCCTCCGCTACTGCGACCACGAGGGCTGCAAGAAGTGGTTCC
ACGCAGACTGCCTTGCCCGCGCCGAGCACGTCGAGGGCTCCTCCCGCCTCCCCGGGCCCATTACCCCCGACCAGCTCTCC
AACGGCACGCTCGCCTGGTCCCGCATCGTCAACGCGCCCATCCAGCGCACAGTGTGCGCGCGCTCGCCCATCTCCTTCGA
GAAGCTGCTGATGAAGGCGCGTCGTATGCCCGACATGGAGGGCGGGCTCGACGTCACCCTGTCCGATCTCAACCAGTGGA
TCGTGGACACGCTCGAGCTGTGTCAGGGGCCGCACAACAGCAAGTTTATCGCAGACGCATTGGAGTTGTTCAAGGACTAT
GTGTTTTTCATATCTCACGAGTACTATAGTTGTCCGAACTGTTCTGCAGAGATCTGAGCGCGGGACGTTCTTCATGCAGC
GTCGTATATATGTATCGATCGAGTAATTGTAGTACGAAACGTTGTATCATCATGTATTCATTGTGTATAATTAGTCTCTT
CTGGCTGTATTAATGAATGCATTCGAAGCTTTCTATGTGCAAGCTACATTGGTGGGTCGAGCTCTCGGACACGCAACTAT
ACTTCGGCGTGCGCGCGCTGGCCCCGGGGGGCCAGCGCGCAGACCACCAACCAGACATTGACGCGCGCGCGCTGGCCCAC
GGGGGCCAGCGCGCACACTCGCAACTGGACTTTGACGCTCGCGCGCTGGCCCCCGGGGGCCAGCGCGCGCGCTAAATTCA
CAAATGCATGCCGCCCACTGATTAAGTGTTGCTCTATCGTCACCACCCCGATGCGCCAAACCATCAAATCCTGGCCCCTC
TGAAGGGGGCCTATCTCTGCCGTGGTGCTTACACCCTGCCCATAGCCCTAGCGAAGACTTGTTGCGACCTAGTGTAATAG
CTGCTCAAACGGTTCTGTAAAGATCTCACCGCCGAACACGGCACACGTGCCGTCGTATGTATTCATGGATGGTGCGCTCA
CTGTATATGGCGAGTCTCCGCCCGTAGTAGTAATAAACGTATTCAAACACTTCTATGCCCACAACTCTTGCTATTTATAT
TGGGATTGTGCAAGCTGGCTGCACGCAGCCCATCCCATGAAGGTTGAATTTAGTATAATATGAGCGCTGAACCCGTGGAC
CCAGCATGCAGACGTGCAACTTGAGTTTGACGCGCGCGCGCTGGCCCCCAGGGGCCAGCGCGCAGACCACCAACCAGACT
TTGACGCGCGCGCGCTGGCCCACCGGGGCCAGCGCGCACACTCACAACTAGACTTTGACGCTCGCGCGCTGGCCCCCGGG
GGCCAGCGCGCGCGCGCTAAACAGACGAACGCGTGCCGCACACCGCTTCACAACCGCTCCATCACCCCTTTGATGCATCA
AACCATCAAATACCGGCGCTTCAGACCGGCGCCTATCCTAGCCCCGGCGCTTAGGCCCTAGACCTAGCCCTAACCGAGAC
TTGTTTTGACCTAGTGTATCGTCAACGCGCCCATCCAGCGCACAGTGTGTGCGCGCTCGCCCATCTCCTTCGAGAAGCTG
CTGATGAAGGCGCGTCGTATGCCCGACATGGAGGGCGGGCTCGACGTCACCCTGTCCGATCTCAACCAGTGGATCGTGGA
CACGCTCGAGCTGTGTCAGGGGCCGCACAACAGCAAGTTTATCGCGGACGCATTGGAGTTGTTCAAGGACTATGTGTTTT
TCATATCTCACGAGTACTATAGTTGTCCGAACTGTTCTGCAGAGATCTGAGCGCGGGACGTTCTTCATGCAGCGTCGTAT
ATATGTATCGATCGAGTAATTGTAGTACGAAACGTTGTATCATCATGTATTCATTGTGTATAATTAGTCTCTTCTGGCTG
TATTAATGAATGCATTAGAAGCTTTCTATGTGCAAGCTACATTGGTGGGTCGAGCTCTCGGACACGCAACTATACTTCGG
CGTGCGCGCGCTGGCCCCGGGGGGCCAGCGCGCAGACCACCAACCAGACATTGACGCGCGCGCGCTGGCCCACGGGGGCC
AGCGCGCACACTCGCAACTGGACTTTGACGCTCGCGCGCTGGCCCCCGGGGGCCAGCGCGCGTGCGCTAAATTCACAAAT
GCATGCCGCCCACTGATTAAGTGTTGCTCTATCGTCACCACCCCGATGCGCCAAACCATCAAATCCTGGCCCCTCTGAAG
GGGGCCTATCTCTGCCGTGGTGCTTACACCCTGCCCATAGCCCCAGCGGAGACTTATTGTGACCTAGTGTAATAGCTGCT
CCAACGGTTCTGTAAAGATCTCACCCCCGAACGTGGCACACGCGCCGTCGCATGTATTCATGGATGGTGCGCTCACTGTA
TTGTATATGGCGAGTCTCCGCCCGTACTAGTAATAAATGTATTTAAACACTTCTATGCCCATAATTCGTGCCATTTATAT
TGGGATTGTGCGAGCTGGCTGCACGCAGCTGACCCCATGAAGGTTGGATTTAGTATATGAGCGCTGAACCCGTGGACCCA
GCGCGCAGACACACAACTTGAGTTTGACGCGCGCGCGCTGGCCCCCGGGGGCCAGCGCGCACACTCACAACTAAACTTTG
ACGCTCGCGCGCTAAACAGACGAACGCGTGCCGCACACCGCTTCACAACCGCTCCATCACCCCTTTGATGCATCAAACCA
TCAAATACCGGCGCTTCAGACCGGCGCCTATCCTAGCCCCGGCGCTTAGGCCCTAGACCTAGCCCTAACCGAGACTTGTT
TTGACCTAGTGTATCAAATGTAAATGTCTCGTCACCAGATGTCGGGTGAGTGTACGGTAAGATTCACATCAACAGTGTCA
CTCTTTCACATATGTTGATATAGGTTACACCGTCGATAACAGCGGCCAGCGTCCGGGTTTCTGGACGTTGGATGGCTTAA
ATGGCGTACACCATCCGGTATCCCGGACGCTGGACAGTATAGCCGGCACAATCATCCCTTGTTCATATCGTATACATATC
AAAACAGCGTCCGTCGTCCGGAAATCCGGACAACATACGCTGTTGTTGACAGTATGTCGTCCGGATTTTTGGACGATAGA
CTCTTTTTTGACAGTATTTCGTCCGGATTTCCGGACGATAGACACTTGTCAGTCATCTATATCACCGTCCACCGTCCGGT
ATTCCGGTCGTTGGACACCCTATTCAACGATGACATTCCGTACAAGTTGGCGTACATCGTCCGGGTTACCGGACATTGCA
CGCTGAAAAGGCCACGCAGATCAGAACAAAGGGGACGACTTACAAATCGGAGGGCATCGGTGACATCGCAGAGCTGCTTG
TGCGAGTCTTTGATGAACGATGCGGTTGGGTAGGGGAAGGGCTGGTAGACCAAAAGCGACCGCTGGTACTCCATCTCATC
GAGTTTCAGCGGTGCATTAGTCAGTGCCGCGACGTCCGCCGGGTTCTTGTTCGGGTCGCTCTCCACCTTCTTCAGCAGCT
GTTTCCAAAACGTACACATAAGGGGCACCGCCGCCACATAATACTTCTCCACCCCTTGTCGGAAGTTCGTCGTCAAAACA
CCCTCCCCAATATCCCCCTCCCCAACATGATACGTCTCGAACTGCCAGAACGGCTGCACATACTTCACGTACAGCTTGTC
CAGCCAGTCCATCAGCGCTCGCGGCCACACAACGTTCAGGTCCACGTCCTCGCACATCATCTCCATGATGTCCTCGTCCC
TTGAAAGCACCTCCTCTCGCTTACCTCGATCCGTCAACCACGCATCCTTCGCCTCAAGCGACTTCATCTTCGCGTCGTCC
ATATCAGCCCTCGACAGCCGCCACCGCTGAACTCGGTGCAGCATCTTCATGTGCTCCGAGTACTCTGCGTTCTCGATCCC
TTGAGGCGACCCGATGAACTCCATCTCCTGCAGCTTCGCTTCGAGCATGAGCACCCACAGCTACACACAATAACCAGTCA
GCCATCATGTACATACCACTGCCAATAAATATAACAAAACTTACGTGCCCATACCCCCCGCTCGCAGGTTTCGTGATGTT
CTGCAGCTGTTGTGCAGTTACCTTCATCCCATCACGCAGATACTGGTATCTTGAGATCCGCAGGAGAAAAGCGTACGTAT
ACGGGTTGTTCAGCAGCTTGAACTCCTTGTCGAAGTTATGCCGAGTCGCATCGTCCCAGCGCACGCTCATCACCTCCGTA
CCCCACTCCGCACTCCCGACTGCAGGTCGGTCGTCCTCCATCTTCGCAGCAAACTCCTCCGTCAGAACGCACCACCCAAT
CAGCCGCTCCAGTGCCCCTTGATGCTTCGACGGCTTGTCGTCGTTTCGCGACGAGTACTCCCCATGCACCCGTGTAAATC
CATCTGTAGTATACACAACGTCGTCAATATCATCTGTTCCCTTTCCCCCATCTACTTACCGCGTTTGTAGAACACCCCAA
GCCAGTACCCCGTCCGCTTGATCTCATCCTCCAACTGCTCGATTAGTTGTTGCCGTTCTCGCTGCACCTTACCCTGTTTC
GTTTCCGCCTTCTTCCCCTCCAACATCTCCGACTTGAACTTCTCCCTCTCCTTCTGCAATCGTTTCTGCAGCCCCGCCTT
CCGCTCCTTCAACGCCTCCACCCGATGTCCTCCACCTAGAACGTCCACAATCTTCTGCCGAGCAGCCTTCTTCCACTTCG
CGATGTTGATCTCCTCACGCACCATATTCGCCGGCGATAGCGACTTCACGTCGATACAGTCCTCGTCGACCACGATCGGG
ATTTCGTTCTTCCAGTTCTCGATCCCTCGGTCGAAGCTGTCTCCCAACGCCTTCACATGCGCCCTATCGATCGCCCGGTT
GACGTACGTCCCCCATGTAAATCGAATCTATTAGTTTATAATGTTAGCCTCTCTATGTATCACATATATTGTCATAATAA
ACGCTCACCTCGGGGTCGAGGAGGTTCACATATGCATATCCGAGACACTGCTTTCGCAGCGCTGTCTCGGTCGCCTCGTC
GTGGTCCAGCTGTGGTGGCTGGTTCCCCCACAGCTTCGGGTGATCGACGAGGATGATCTCGCTGTCTTCATCCTCGATCG
CGCTTGGATCTGTCTGATCTTTCATGCGGTCGGCGGTCGCGCCATCGTCAACCGTTTCAGGGTCGACGTCGTCGTCGTCG
ATGTGGTGGGTGGGGACGTCTTCGGCGATGCGGTGGGCGGGGACATCTTCGGCGATGCGGTGGGCAGGGACATCTTCGGC
GACGACCTCCTTTTCTTTTCCCTTGCGGGAGGAGGTCGTCTTAGTTACTCCTTCTTCTATTCCACTGTACATTAGCTTCT
TATCAAATATATGAGTGTTCTCCACGCACCCGAGTCCACAACGCTGCGACCTGCAGCATCGACATCCATTGGGACGTCTT
TGCTGCCCATTGGCTCCTTCTTCTTCTCCTGCGTCTCCTTCGACACTTCTTCCGTTGTGTTCTCCATCGCGTCTTGTTCT
ACTTTGTCAAGCTGATGTGTACAGCACACCATCGAGTTCGACTGTGTAAGTACTTACCTCGTGTTCCCGATGATCCGCCC
TCTCTTCCACCAGACCCATCTTCAGCTTCGACCTCCTCGGTCTCTTCTGCGATTGACGCGATCGGTGCCGTCTCCTTCGG
TACTTGCTTGGATTTCTGTTTAGGCTGCGGCTTCGGTGCGCTTGCTTTCGTTTGCCCCACCACCTCCACCTGATTGGCAT
CATTTGTATCATCTTTATGCTCATGTTGATTGTTACTTACATCTTCCGACGCACTTTCCCTCCCTCCCGGCTGCTTCTTG
TTCAACGATCTTCCACGACGAGGCGGCATCGTTGATGGTGACTGTTAGATGTACCTCGAGTAGTAGATCTCAACTGATCG
TCAGATACACTGCGCGCGCCTCGCAATGATGCCGCTCTCGTTATCTAATCTAATCCCCATTACCCATTGCCTCATCTTAT
CTATGCTGCTGTCTGCTCTTTCGCCGAAGTTTGATCCAACTTGTTCAATAACGAACGTCATTGTTTCACCTTGGGCATTT
CATTGTTCATATTATTACGCCGTCCTCTATTCGGATCTCTGGACGATATACGCCTAATGATTTCTCATTCTATACCGTAA
CATAAAGCAACCCTAATAGATTTCAAGACTGTCCCTGCATGTAGATAGTATCATCCCTGGAAATTCAGCTCCGGATGTTT
GCATTTGATCTATATATTATTTTACCTATACTTCACCGTATTCTGTCCGGAAATCCGGACGATGGACGCTTTCAGTTACT
TCATGCACTGCATTTCACCTCTATTTCACCGTATCATGTCCGGACTTCCGGATGATGGACGCTTTGATTTACTTCATGCA
CTTTAGTTTATATATATTTTCACCGTATCGTGTCCGGAAATCCGGACGATGGTCGCCTTTATTTGATTCATACACGCTGG
TTTACCTCTATTTCAGCGTACTCTGTCCGGAAATCCGGACACTGCACGCCCAAACATCTTTGTATGCATGTTATTGCCGT
ACTACGTCCGGGCATCCGGACGTCAGACACTATTTATTCCCTGTATTGTGTTGGACGATCCTGGTGATACCGGACGGTGG
ACACCGTGTTTTCAGAATGTCTAAAAAAACCTACACTTAACCCCCACCTAGGTTACAAAAAAGGAGTATAAATATAACAT
ATATATATATATATATATATGCAAAAGTAATCAACATACCAGCCTTGGAGAGGAAGGGGCAGATGGATCCTCTGCTATAG
AGGGTAGGGATGGGGGAGACTGTGGGGCTGAGCCAATCTGTAAAATAATCAGAGGGTGCATTTTAATATTAAGATATATA
ATAAAACTTGCCTGCCACAAGTCAGTGCCCACAGCCTTCAAATGCTTCTCCAAGGAGTGCTTATTGGAGAAGGTTTTTTG
ACAATGATGGTTATTAGCATCTATACATTTACAAATGATTTTTCCCAAGCTGTTTCTTTGAACAAGCTCAGAAAGACCAG
CTTTGGAAAGGGGGTGAGCATAGACTTCAAAAACAAAAGCCTTGCAATTTCTTTCATGATGGCTGAGATAGCCATTGTAG
GTCTGGTGACAAAAGGAGCAGAGAGGCATGGTGAGCAGGATATTTTGATGGAGCACAGAGAGAGATGATGGTAGTTGAAG
ATCAAAAGAGATAAAGAAAGGCTCCATCCCAAACAGGAATAAAAGATAGTCAGGTGATCAGTCTGTGACTGATGTATTGG
GTAATGTGACCAGGGAGAGCAAGTTGACCTGTCTTGTCACATTTGTGACTGGGGAGGACAAGCTGACCTGCCATGTCACA
TTTGTGACTGGGGAGGACAAGCTGACCTGCCTTGTCACATTTGTGACTGATGCAATAAATGATATAATCAAGAAGACCAA
GCTGACCTGCTTTGTTACATGCTTAGTTGAATTAATATGAAATATTAATTCTATCATCCAAATGCGGACTTAATGTGGGT
TACCAGTGGTATCCAGACACTTATCGCAGGTTACCAGTAGTTTCTGGACATTTAAATACCAGTTACCAGTGGTAACCCAC
TTGTAACCGGCCCATTGCCGGACAAGGTGTGCACCAAGTCTCACATAACTGGATGTGTTCTATTGGCATTATTAATGGCT
ACAACATTGCCACTGATCATCAAGTGATTCAGCCAATATTTGGACCAGCAACCCACTTGTAACCAACCAAATACCTGCTG
GGTACCACTGGTAACCCACTTGTAACCGGAGTGTATAGGGCCAACCACTTGATCAAATTTTATGAAATAGGATGGGTTCT
GGTCGCATTGTAAAGGGCTACAAGATGATAGCACATGTGTATTAATCAGAGGTATATGAAAGTTATCCTATCACAGATGC
TCACTGGTAACCACAGTGTATCTCCACTGCTAGTGGTCCAATTTCCACGAGACCAGATTCATATTGTGTGCATCAATGAG
GGCTACAATAGTGCCCACTAATATGACTGGCTACGGTCAGCAGTTGATCCGAAAATGGCACTTGTAACCAGGATCTGGGC
TTTCAAAACCTGGGTGGCACTGGTAACCGGGCTATTTCTCAACAGTGAGGGGAGCTATGACCAAGCTGTAAACTAGCTCA
CATGGTCATGATCCTAGGCTACAGTTTCTCACAAGTTTCGTGACCGTAGGCACCCTGAACATCGAGCAAATTGACTTGTA
ACCGCTGGTAACCAGGCCCAAAAGCCCAAAAAATCCGAGATACCACTGGTAACCGGGCAATTGCTCACCAACCAAGATAG
CTATGACCACCAAACCTTTTGGATCCTGTAGCCAAGAAGCATAGCTACAATTGGTCCCCATTCTTGTGGCAATTGGACCC
CTATGAGGCCGGCAAATCGACTTGTAACCACTGGTAACCGACTTGTAACCCGCAATTACACCTGTAATTGCAGGTATTAT
AGTGTTAGGCTAACTTCCTTATTTGGACAGTACCGAGCGTCGACCAATCATTGGCCGGCACGAGGACTCTTAGCAGGTTT
CTTCACCCCTCGGCGTGCAAGCGCCCACCAATAGCCGGTACGGAACCGGGGGGTAAGTTTAAACGCTGACGTCGTCGTGG
CTCTAAAGCCGCCGCCTACCGGCGGCGGTGGTGGAGTCTAACGATAGCTGTAATGCTCGCAAGGACATAAGCACCGCCCG
AACGGCAAGTAGGCCCGGAACGGCAAACCTCGTTAAGCAAGAACCCAACCGACCGCTCAATGTCGCGCATTGAACCATAA
GTTAGAGCATCTCCAAGGTGCCCCAAAGTATAAGTCCCAAGCGCCCATCTCAATCGGGTATCTCGGGCATCTCGGGCATC
TCGGAGTGACATCATAGCACGTGACCGTGAGACATCCGGCTATGACATCACCTCGCGTGGTATTGGCGCTCGTCCGCCGC
CACATGGTCCGGACCGACCCGGACCGGTGATGGGGTAAGAGACATTACTAATTAGCATGTGATAACCGCTCGGCCCGCCG
GCAGTAAGCAGTTATGACATCCGGCCGCCGCTCCGCGGCGCCCGGCCTCCGGAACTTAGTCGTTAATCCCCGATGCACCG
GACTTAAGATCTGAGTCATTCCCCGGTGTATCGGTGATTGGTAAGTCCGATCAACCGGAACACAGCCCTGATGAGCCCTT
TAAAGGGGGCGAAATGGGGTGGGATGGAGAAATCCATCCCCCATTGGCCGTTCCGCCCCCACACTCACAGCCGTACTTAG
TCGCAAACGCCGCTTCGCATCGTTTGCTCCCCCCTCCCTAACCCTAACCCTTCTTGTTCAACGATCTTCCACAACGAGGC
GGCATCGTTGATGGCGACTGTTAGATGTACCTCGAGAAGTAGATCTCAACTGATCGTCAGATACACTGCGCGTGCGCCTC
GCAATGATGCCGCTCTCGTTATCTAATCTAATCCCCATTACCCATTGCCTCATCTTATCTATGCTGCTGTCTGCTCTTTC
GCCGAAGTTTGATCCAACTTGTTCAATAACGAACGTCATTGTTGTACCTTGGGCATTTCATTGTTCATATTATTACGCCG
TCCTCCATTCGGATCTCTGGACGATATACGCCTAATGATTTCTCATTCTATACCGTAACATAAAGCAACCCTAATAGATT
TCAAGACTGTCCCTGCATGTAGATAGTATCATCCCTGGAAATTCAGCTCCGGATGTTTGTATTTGATCTATATATTATTT
TACCTATACTTCACCGTATTGTGTCCGGAAATCCGAACGATGGATGCTTTCAGTTACTTCATGCACTGTATTTCACCTCT
ATTTCACCGTATCATGTCCGGACTTCCGGATGATGGACGCTTTGATTTATTTCATGCACTTTAGTTTACATATATTTTCA
CCGTATTGTGTCCGGAAATCCGGACGATGGTCGCCTTTATTTGATTCATACACGCTGGTTTACCTCTATTTCAGCGTACT
CCGTCCAGAAATCCGGACACTGCACACCCAAACATCTTCGTATGCATGTTATTGCCGTACTACGTCCGGGCATCCGGACG
CCAGACACTATTTATTCCCTGTATTGTGTTGGACAATTCTGGTGATACCGGACGGTGGACACCGTGTTTTCAGAATGTCT
AAGAAAACCTACACTTAACCCCCACCTAGGTTACAAAAAAGGAGTATAAATGTGTGCGTAATCACTGAATAATGCCCTAA
GTTCGCCCCAGAGAGCATTTGGGCAAGATTCGTAGTGAACTCAAGGGGAATGCATAAATGCCCCTCGAATGTTCTCACGC
GAAAATCTATCGCTGCGCGCTGTGCGATGTGGGGCCGCCGACAAGCATTGCAGCAGAGGGAGGAGACGAGGGTGGGGCTG
GCATCTCACCTGTTGCGGAGGTCTTCCAGACAGCTTTCGGATGCCGCTACGATCGCTGGGCTATGCCACAACAATTCACG
GTCGTCCGTCGACCGTCCGGGGGACACGGCAGGAGAGGCTCGATGGCAGGGGAGGTCGGAAGTGTTGCGCTGGCGGGCCT
CGTCGCGAACGGCCTACGCCGACGGCTTTAGGACGCCGCTACGATCGCTGGGCTATGCCACAGCAATTCACGGTCGTCCG
TCAGCCGTCCTGTGAGACCTCGCGCAGAGCCGGACGCCAGGGGAGGTGGTGGACGTGGTAGGGGCGAGAGAGAGAGCGCC
GTTGATGTTGACGGGGCCAGGGAACCCCCGGCCCGGCTTCCCGTTGGCGGACGTGGGACACTCCTGGACTCAGACTGCAT
GCACAAGACCGTAGCTCACACATACCGGTCAATGACACTTTAGAAGTGCTTGGAGCGTCGGAAAAACTCACATTATGGTC
TATTATGACACGACACATCGAGAAAATCAGACATATCGACTTAGGACGACAGAGCAGAGCGATAGCAGGGGAGTACATGC
GGCCATGGTGTCAGGTATGATTGGGGATGGAGGTATTGGGGTACTGTGAGTAATGTGTACGAAACGATATGGTGTGGAGA
AGATATACGACGTGTAAACCCATATGAACTATAGAAAAACCAAAAGATAATAGAGGGACGCGGCCTTGTGTGGACGCTAT
TCAGCTTTTCGGGAGGGAGATAGTGGGCGTCGTCATCATCGGCGACGCGCGCGGCTGTGTCCGCCGCTTCACCTGCGCCT
CGAGTTTGTTGCGCTGCTTTCGGACGTCGTCGTCCTTGAGCTTGACCGACAGCGCCTGCTCGACGAAAGCGTCGGGGTTT
GGAGGCAGCGCGCTTAGAGGTGGGTGTGCGAGGACCTCGAGGACGATATCGGGCGACGTCGATTGCAAGAGGAGGCGCCG
GCAGCATACGAAGATGGCTAGCCCGGCGCGGAAGAGGAACGTGACGCCTGCAGACTGAGATCAGCACTTCTCAGGGGCGA
GAGTTTAAAAGGGCTTACCTTCGAACAAGAATACGTCCCAGACGCGCAGCAGGTAGTCCGCGGGAAGCGAGTCCGCGAAA
ACCGCCATGAACCTGTAATGACGAGTATGTGAATCCCCGTGCGCCGAATGAGATAAAGGGCTCACCATACACGACACACC
TCGGTTGAGGGTATTCCCATGTCGCCGAAAACTTTCTTCGCCACAGCAGCGTCGTTCGATTCCAATGCTTTCGCGAAGAG
GGATGCGTCCACTTCGAGCTGCACGCCGTTCGAGAAGTACGGCCGGAGGTGTGTGTCCATGAGCGAAATGAACGTCCAGA
ACGCGTCCTCTTCGGGCGACTGGAGGAGCAGCTGGCCAGCGATGAGTGCAAGCCCTGCCAGAGTATCAGAAAAGAGATGA
GTAATCATTGAGGACGCGATGACGTACCCTTGCTGTACCGTACGTCTGGGACCATACACAGATACGCCTGCAAGAGCTTC
GTAAGGGAGCCGTCCTGCAGCTGCGGATGCGCCGTGAAACACCCCTCGATGTCCCGCTCGATACTCGCATAGGCCGGGAC
GTGCTCGCGCTGCGCAAGCCGCTGGTACAGTCCGTCCATCCGCTTGCCCTTGCTATCAGCGAGCGCCGCCCAGACCTGGT
ACCGCACCGACGCGGGCACGCCCTCCAACACCAACTTCCGAATCTTCTTGCTCTTGCGTGCCTGCGCCGCAGGGGTCGAT
GACAGCGCGGCGACCCACCGTAGCTCGCGTTGCCGGTGCGCCTCCATCTCCGTGTTCTCCTTCGGCGGCCGCTGCTCGTG
CGGCGAGTCGCTCGGTGTCGGATGGCGGTGGCTTGAGTGCGAAGTCGTTGACATCGCGGGGCTATCCGTCCGGAGGAAGC
CGCCTTCGGCGCGGACGGGGCTTGGGATCGGGAGCGACTCCACGCTGCCCGCGAACGGCGACGCGGGCATGATGGGCCGG
ACGAGCTCGAAGTCCATATCCTGGACCTGAACTGTCTCCTGATCGAGCGTGTACTCGCTCGCGCTTGTATTCATGGTGTT
GACGGACAGCGTCGGGCTGCGGGGGTCGTGGCTTGAGGAATCCTTACTCGTGACGAGACGAAGTGGGGGCATTTGAGGGC
GGCTGCGTTTCGTGATACGCAGCCCGAGCACGGAGGCGGTATCTGACGGGCTTTCAGAGGCTGGTGACGCCACGATGGAC
GGCGCGATGTCGGAATGTTGGGTGTCGACGGACGGACGGGAGAGCGATGCGGTCCCAGATCGGGGTGACGATGTACCCTC
GGATGCTCTTGAGCTTGTTGAGAACACCGCGGAGCGGCTGTGCCGGATGACGGGCGACGCGCGCGGGAACTTGCCTGGGG
AGCGCGGCGACGACGGCGGGCTGCTGCTGGAGGTGAGCGCAATGCTCTCCTGCAACGCGGAGAGCGGGGACTGAGTCTGC
GGCGAGGGCGATGCGCGGCCGACCCCGTTTGCGTTGAGCATCAGAGGGGTGGGGGTGACAGCGGCGTGGGCATGGGCGAC
TTGGTCGAGCGAAAGAGCTCGCGCCATCGGTGTGCCTGGGCCTGGAGAGAGAGCGAGCGCGTCCGCTGGAGGGGGAGACG
AGGTGGGGAGCGGGTTCGTGGACGCACGAGGCGGAGGTGAACGTACAGGCGGCACCGTCGCGACGACGTTGTTTTGCGAC
AGCGACAGCGGTGAGGGCGCGTGCGTGCCGCGCACGACCGAAGATGCGTGCGATACGGTGGCGCGCTGCGGCGTCGGCAC
GTCGGCGGCGGCAACAGTCGTGGTTGTTGCCATCGCGGACTTGGACCGCTTCGTCGAGATTTGAAGGGGCTTGACGGGAG
ACAGCGGCGCTGCCCCTTCCTCCCGACTGCAAACATTTATGAACACCATCCATAAATCGGAGTAGGAATAGAATCCGGCT
TACCTGCCCCGCGCGAGCGCCTGCATGCGCTCCTCTTGACTGTTGTTGTTAGTGAAGCCAGAGAACGATCGCGAGCGTGG
CCGCGCCGTCGGCACCGAAGGCGTGAAGTTTGCCCGCGGGATGGGCTGGCTAGACCCCGCCCCTGCTACGGCACCCTGAA
GCGGAGGCGACATAGCAGCTTGCCTCCCGGGTGGCGACATAGCGTTCTGCCTCCCCGGAGGCGACATGGCGGTCTGTCGA
GTAGGCGGCGACATCGCATCTTGCCGTCCAGGGGGGGACATGGTCTGGCTCCTGATAGGGGGCGACAGCGCATTCTGCTG
CCGCCCCGCGGGATCCGCGCTACGCCTTCCCGACAAATCCCCAGAACTGCCGGGTCCTGGCGGCCCTGGCGCAGACACCG
GCGCGCTCATGAGCGACGCGGGCGAGCCCGTTCGGCTCGGCGCTCCCGTCCCCGTCCACGGCATGAGCGGTCGCAGCGCG
CGGTTTGCAGGGACATTGTTTTGCGGCTCGAACGCGAATGAGATCGGGACGGGCCCGACAGACAGAGCCAGGTCCCACTC
AAATCGGGCGTAAATCGTCGGTGGGGCCGAGCGGCCTTCGCGCCGCGCCGCAAGGACAACCTGGAGGATGTGGTGGATTG
AGCCGGGGGGCGGACCACTGGGAATGGGCGGGGGAGGGTGCGGCGCCGGCTGTCGGCCGTACATGGGGCCGGCGGACGCA
GTTGGCGGCTGTGGTGCGCCAGGGTGGGGCATGAAAAGGCTTTGGCGTGGTTGCGAGCCGGCCGGGGGCCGATTGGGGTC
AATAGGGCGTGCTTGCGGGCGTGCTTGAGGCATACTAGACGGACCGGGCTGAGGTGCCAATGCAGGGGCGGGCGCGGGCG
CTTGAGACGAGGACGCAACGGGAGGCGCAGTCGCGCTGTACGGAGGCGGCGGAGGTTGGTCAGAAGCAGGGTCGTCGTTG
GCAATAATGAGCCGCCGTTTTTCAGCGAGTGCCGACGACTCGGACGATTGCAGAGCGGTTGGTGGGATGGCGGGCGTCGG
CGGCGGAGTCTCGCGACGTTCGGGGTGGGATTGCTCGACAATTTCAGCGGTCTGAGAAACCGCAGTGAGAGGCATTGTCT
CGTCACGCGGCGCCGCTGTGACGTCCTGGGTCGAGTGCCTTGAGCGCGTCTCATCGCCTGAATGATTAGAGGTGAGGTCG
TCATCGTTGTCGTCGCGTTCGCGTTCAAGCCGTTGCCGGAGACTGGTCGCCGCACCCGTGTTCGTCGGATACACCGGGGA
CATGAGCGTCGGGGAGGCGAACGATGCCGTGGTTGCGGTAGGCGCCGTCGGGGAGGCCTGCGGAGACCCGAACGTCGCAT
GGAGCAGGGGCGACGGCTCGGGTTCCTTCTTGAAAGTGAGCGGCGCCGGCCTGTTCTTCTGAAGCCGGCTCATCGGCTCC
TCCGCGTCGTCCGCCGCGAGCATCTCTTCGTGCGTCGCCGACTCACTGAGCTTCGACGGTCCGCTCTCCTTCGATCCCTT
CCTCTCGCGACCAGGCGCACCATCCCGCCGGATCGAGTCCAAACTCGGGCGCGAGTGCTCCGTCGGGATTGGCGGCACCG
CCTCGTGCGTCGACGCGAGCGTGTGCATTGACCCCTTCGAGAACCGCGACATCCGCGACGCGACCGAGTATCGCGAGTAT
CGATAGTCGTCGTATATGTCGTCCGCGCCCTCCCAGTCCTCCCCGCCATACTCGGACTCGGAGTGGATTGACATCGACGC
TGGCGGAAGCCCCGTACGGTGGCTCTGCGGCGAACCCGAGTAGTGCGAGTCTGACCGCGCAGAGAGGGGCGGTGGGGGAA
GACTGCCGCGAGAGGACGGAAGAGCAGAGGCCGGGCTGGTAGGCGAGGGGGTCCTTGCAGGCGGCACGGGTTGGGTCGCA
CTGCGCGGGGACTGAGAGTACAGCGAGTCCGAGCGCGTTGTGTTGGGTGCGCCTTCAACCGTTGATTCGGGCGAGCGCGT
GCGCCGTGTGTCGTCCTCATCCTCGCTCTCACCATCGTCTACCTCATCACCATCGCCGCCTGCAAAGTCTTGCAGCAATG
ACAAACCGATCCCTACGCCACCATCGGACAATGCGACCGAGATGCGCGCGCTCGCCTCCGAATCATCATAGATGCTTGAG
TCGCGGTCGGTGGGGAACCGCGTCGTGCTCGTGTCGAACGACTCGAATCGCGGGTCAACGGGGCTGTCGGTCGCGAGCTG
CTTTGCTATGTCGCCAAGGTGGATGGGCGATGTAGGCGCGGAGCTGTGCGGGGATTCGATTGCGATGGAAGGACCAGCGT
CGTCTGGATCGTCTTCCGCGGGCGTAACGGGCGTGGACGACGAGGGCGTGGCAAGCGAGGACGCTAGGCTCATCGAGCGC
TCGGGATGGGGAGACGCGGCTGGAGACGCGGGAGCCGGGGTGGACGGTGCAGCGGTCGGGGAGAGGATGGCTGGGGAAGG
GACGTCGCGCGCGGCGACGGTGAACGCGCTTTGGGACGATGAGGGCCGGGAGACGGGCGAGACGGCGGACTGGCGCTTGG
TGAGGACGGGCTTCTTGAGGCGGCCATGGAAGCGGACCGCATCGCCTCGGAAATTGCCTACAACGCCTTCGCAATAACCC
TGGAAAGAGTGAGCGGATTATGGAAAAGATGAATAGGGCGTTGCTCACCAAGAACACGTCCGGTTGGCCGGGCACTTGCA
TGAGGACCGTGATCTCGTCGTTCTGGAAGGCAAGGTATCAGTCGCCAAGTCGTGACGGATGAGGGACCAAGACGGGGCGC
GAATAAAGTCTCTACCACGAATTGTGCATAACACACAATGACACGGAAAATCAAGGCCTCCCGAAGCCCAGGGAAATGGA
CAAACGCCAGAGGGAAGTCCCAAGACGGGGGGCACTCTGCAGTGCATCTTATATCACCGCCAGTGCAAAGTGCGTTCGTT
TCAGTAGTTTGTAGAGCAGCACGGCTACCCTTTTACGCTCGTAGTTGTCCCATGAACTTATGTTGGGGATGATTTCTCAT
TACGAGACATGGGGTGGTGGGTAGTCGTACAGACCGACCCAGGATTTCGGCCCGGGCGCGATCGAGGCAGACAGGCAACA
CATTCGCTACTTCACGACATAATGAGAGGGACAACTCATGCTTTCCTTTTCAACCGACTCCCGTAGCAACAGTTGGTCAG
GCCAGACGCGTTGAACGGGGATGATTGGGCTCGGTGGACATAGACGGACGAGAGGGAAGCGTGCACGCACGGGCGAACGA
CTGAACGAAGGGAGTAAACTTACGGTTAGAAACATGAGATCCTCGGGGGCCTCCGCGACGCAGTCCTGGAGCGCGGTGCA
CTTGCCAATGCCGCCCTTGGCAGCAAAGCGGGTCCAGCGGCCGAGCTCGGTCGCATCCATCGCGGGGTTGTGAGTCAAGC
AGTAGCCAGAGGCGGAGTCGGTCGAATTGAACGATCCAGAACTTGAAAGAGCGAAAGTGGTCGGTCGGAGGCCAGCGAGA
CGAGAAGAATGAGAGTGAGACCGAGAGGTGGAAACCAAGGACGAGGACGAGGACAAGGACAACTTGAAGGGTCGTGGACA
GAGCAAACAAGCTCGGCTCTAGTCTCTTCTGGGCGCCATAAGCACCGAGTAAGAATCCATGCTTATTCGGTAACAATTAT
TTTGTTATCCACACTTAAACGACGGGCGTCTGTTTCGGGGTCTCGGCATGGAAGCATGCTCGTTCGGGCTCACCGCCTTG
GACTCAATCCACCATTCGCGTCCTTCAAGTTCTGCACCGGCCAGCTACCAATAATGCTGTATATCCCACTTTTGCGGGTA
ACCCTGGCGCTAATCAGAAACCCGTGCGTCTCACCGGAAACCGCAACAGTAGACAGACTATCGACATCCGAACATCATGC
AGCGCGAGTGGCAAATATTGTCCCTGGATGAACAAATTCTGTTGTTCGTCGAGCTTACGGTGCGCTGCACTCCTCTCGGT
ACGGCCCAAGACCTTGGATTGTGCTCCGCTCCTTAGAGGCATTGGTCGTAAACTAGGCTAATTCAAAGACTTAAAGGCAC
TGCTCACGAAACACATTTTGACGCATGCGCAAGTCAAACAACTGCCTAGCACCTAGTAGTAAACCTATATGCCAAACGCG
ACATCACTCGAGCTGGAAGACATCGTCCGAAATTCAGGGGTCAACTTCGTTGATTTGCCTCACTTCTCCCTCGTCGGGGG
AGTAACGGACATTGGGCGCACGGCATTCAGTTTCTCGGTGTGAGTAGCATCGGCCGCGGGAAGTACGAGTCCCAAAAGCT
CATTCCGGTGCGTTCATAATTACAGCCGTTCTACATCCCTTTCTGACTCCTTGCCGAATTCCAGAAGTCTCGTGAGCAGT
ATGGTTTTCCAATGGACGAGGATTCAAGGCACAAGCGTTGTTACTGACCTTTGGGCCCTCAGCTCACAATCTGGGACAGC
ACAACGGCCGTATACAGGGCCGTGAGGTGTGCACATCCCAAGCCGCGTTCACTCTCAATAAGGTTTCACGCACGTCAGCA
TGATCCTCTCAACTGCTTCACAGTGATCTCGCGCACATGCCCACGCCGACCAAAGAGCTCGGATTCGACGAGAACGCCTC
GCGCATCCATAGCATCGAGAGTATCACTTAGCTGGTCAACCGAGTCGACAAACTCTTCTACAAGGCCCTCAAAGATACCT
ACGAGTGCAAACGGTCAGGTTCACGCGCTCACTCGTGCGTTAGGATTTAGTAGCGCTAAGCCTCTCTCGATGGTCCTTAC
CAGTCTCTCTCCCCGCTGACATTTGCCGCATCTCCTGCACACACCTATCAGTACGGCCATTGAAACCGTCTAACATCATC
CACAGTCTTCCGCCTACCCGCTTGCGCTCAGGCGTTGCGATACGAGACGGGACATGCGTCACGTCTCGGGCAACAGCGTG
CCATACTCGCGCTTTACTCCGCCCGCCCGCCCGCCCACACATCCTCGCAGAACCCCGACGTCGTTCAAGTCAAGTCTGCG
TCCAAGTGCTCGCCATCACGACGCGCTGGGCGCAGCCGACTATAACCCGTCTCTCATTTTCCCCCGCTCCGTAAACGTGT
GCCAAGCCCCGTCTCGTTCGTACTCGCATACTTCGCAAGACGCTATCCACGCCCGCCCTTGCGCACATAGTTTGCTGTAC
GACACGGCCTAGACTCACACCACGGCGGCAGGGCGTCGGGAGTCAGATATTGAGCGTACCTTCGTTGTGCACGATTCCTT
CAGAGGGCAGGGGTATCTGAAATGAATGAGTAATTCGTTAACTGAGCGCCCCATGTCTCCGACTGACCTACTATTCCTCG
TCAAGCCTGAGTGAGATTCGAGACAGTCAACAGTCGTACAGACACAAGCGTGACATCGTTCCCTGGCCGCCGCCACGCCG
TTCGCTCAACGCACATCATAGACGCCCGACAGGACCGCCCCTATCTGATGGATGCACGAAGCACCCAGCTAATCAAAGCG
AGGCGGCGGGCGAGAAGACGAAGGGGTGAGCACCGTCGGAGACGCGGCGGGAGGGCAGCTTACGGAGAGAGACCAAGACA
AGCGCCAAGACCGGGCGTTGAATAGCCTCGAGGTACCAAGCGCCCGCCCACGAGGTCTACTCTTCAATCTGTCTCGGTTC
AAACCAGTGTCAAGTTCGATGATTTCCATTGTGCATAGAGTAGTAATGTTGCACAGAACATAAATTAAAAACGCAACCCC
GCAAGGCCCTCACAAAATCTTACAGCAACACCAAACCCCCACCAAACCCACCCAACACCGCCAACTTCAAGCCTCAAGCC
TCCAGCCTCAAATTCCACCCACGCTCAACAACCTCCCCGTCCTCAACCTCTCAATCCCAACCGCACAACACCCCGCCTTC
ACGACCGTCCTCGGCGTCTCCCAATCCCCCACCGTCACCTGCGCGCGACACACAAACGTCCTGTGCTCCGCGCGCGCAAA
CAGCCCCACCGGCACCGGCACCCAGAACCGCACCGTCCACGTACACGGCCCGTCCGGGTCCGGGTTGAGCGCCGGGTCGA
GGCGGTACGTCGGGTCGACGACGACACCGCGCGCGGGGTCCAGCGCAGGCGCGAGTGGATTCGGAGACGAGGACGACGCA
AGCCGCGTCCCGGTGTGCGTGGTCTGCCACTCGTGCACGGTAAGCGCAGGTGTAGGATCGAACGTCGTCGGGTCCGTCCG
GGGCTCATCCGCAACGTAGAACTGGATCCACACCGCCTCGATGCAATGCCGGGGTAGCAAGTAGGACGCCCGCTTCATGT
CGTGCACCTGCAGCGTGCCAGCCCACGCATACGTATCCCTGTGCACGAGAAACTAAATCGTAAGTACGATGGGAGAGCAC
GAAAACGAGGTGAATCCCAGATATACGCACCCATCATTCCCATCCCAAATCGTCGTGTGCCGCGCCTCAGGGACGATTTC
AACCGAGAACCTCCTCCTCACAGCGGACGAGTCCACCGATGCACGCGCAAACGTCCGCGCGGGCGCCATCCTACCTCGTT
CGCGCTCCTCACCATCCCGCGCAATATCCTCCAGGACCCCCCTGAGAACGCCCTCCGCCGACCAAGCACTCTTCTTCTTT
CCCGGACCCACCTTCTGCACGACGTCCTCGTCGCATGTCGCAGGTATCTTGAACGGTGCAGCGCGGAGCACCGCCTCGGG
CGTCGGTGGCGCCTGGTGTGCAAGCAACGCACGAAAATGACGATGCTCGCGCGCGTCGGCCTCGACCACCGCTTTCGCTG
CCCTCGCCGAGCTGTACAGAACGTCTGGGAGAGGTTTGAACGCCAGCACAGGGGTCGGAGGGGTGGATGAACGCGAATCC
GTTCCGTCGGGGCCTCGTCGCGAACCAGCACGGACGTGGCGTTTTGCGGGTCCGGGCGCGGCGCCATCCTCGGGCTCGAG
GTTGAGGTCGAGTTCGCCCGTGAGGTCGTCCCAGTGTTCGGTAGCTCCAGAGAGGTCGCGCATCGTCGGCGTTCGCTGTA
GCTTCCCCATCAACGTATCTTGCGCGTGTTCGTCCGCGAACGTCACCGTCTTCTTCGGTACACAATGGCGAGGGGCGTCG
TTCAAGCGAGGAGAACCAGTCACAGCGTCGCGGGTCGTTGTATGCGGTGTATGCGGGCTGGCAGGAAACGGGGTGGTGTT
TATATCCTTCTCCGCGCTTTCGAGTGGTGAGTGCTTATGCTTCAAATTGAAAAAACCAGCATGGCCGCCACCACTATCAT
GCTTTGTCCCTCCATACGCCACCGTCCCTCCAAGCGGTGGCTCTTTTCTCCTTGCGTACCCCGGCCGCGATGACAAAAGC
GTCTTATACGTCCGAGCACTCGCCGCCGCCTTTGACGGACACGCCTCCTCCCCCGTCCTCGCCCTCGTCTTCGTCTTCAG
TGCGCTCTTCAGCTTCACGGGCCTCGCCACCACAGCGCCAGGCTGCGGCGCACATTCCTCCCCATCACGTGCACGAGTAG
ACGCACTCGAGTCCTCGAGCCGCATTCGAGACGCTGCCCTACGCGCGCCCTTAGGCTCGTCCGCGTCGTGTTCAGAGGCC
TCCCGCCAGTGTCGCTTCCGCCGCTCCCTCACTGGCTCTGCAGACGCATCGTGGGGAGCGGCTGCAGACTGAGTTCTAGA
CGGACCAGATTGGGATGAAGCCGAGGATGGGGCGCGCCGCTCGAGCGGTCGAGGACGCGAGATGACAGGGCGCGTCCGCG
TCTGCGTCGGAGGAGACGATGGAGGTAGAGAAGGAGGAGAGCGAGCGCGGCCGTGGGCGTTTGCCTTGTCAGAAGTCGGC
GCGAACAAGCTGCGCATCGTCCGGCTCACCGCCAAAGGCAGGGAGAGGCGGCGAGGTCGTACTCCTGCATGCGGTCCTAC
ATCTTGTTCTGCGTCTGGGGTGAGATAGTCTGACGCGCGGGAAAGACGGACGAGAGGCATTGGTAGTCCCGTGGAGGTGT
CGATGGCTGTGTAGTGTCAAGACGAGTATGTTAGGTCGAAGAGTGGCCAAACCGAGTCCCGGAAATCGAGCGTGCCCGCC
AGCTATTAGAGTGCCTCCACACCAGGACTGTGATACCACCCCAGAGCAAAGCGCGTTGACCAGCAGAAAGGAAGAATCGT
CACTCACTTGAACTATTCTACCCACTCCTGGCAATGGGCGCGATACACGCACACAGGCGCGAACCAGCTACCGAGCACGA
AACAAAGGGGGAAGGTGAAGGTGTTGCGGCTCTGGACGCTTTATGCCCCGGATTAGGCGAACAACGGGTGATGTGGAGGC
ACCGTACTGAGTGTGCCGCGGCTTTGTCTTGAAGTTGTGGTTCATACCGTTTGGTCGTTGTACGACCAAAGGCGAGCGCA
TGGAGGGGTCGACGTTTAAGGCGCTGTGTGCGGCAGCTGGGGTTCGGCCCGACAGACCCCCTCTCGTGATTGCAGCCTCT
GCGCGGAGTTGCGACACGGTATGGAGTGTGTGCGGACAAACAGAGGACTTGCAGCTGCTCGATTTGGCCCGTACAATAAC
CCCGTACACGCACATCGAGACGCAAAGTCGAGCGTAACCGTCAGTAATCTCTGAACGCACCCGGGCGCGCGTACGGGAGA
GTGCTGTTATCGTCTCCAAGCGCACTCGGGGTCCGATGCATCTAATCATAAGCTCGTCAGTGAGTGTCCGGGCGACGGTG
GCACCTCTCCGGCTTGAGTTACACCTGAACGCGCAAGTTTGTCGCACCTTGGTCTCGAGGCTTGAGTATTTCCATCCAGC
CGCTTGACGTCTATATTGAAGAGTGGAGCGATGCTGGCATCCCAAAGGTCGCGCACGGTCGCGTATCGGGAACCGTTCTT
TCGCGACTGGAGCGTCCACGCGCGACGTCAAGACGGATATGCTCGTAGCTGAAAGCCATGACCCGTACGATGCACCAGTA
GGCCCTAGAATAAGGGGATGGGCATACACACGCCTTCGAACTCGTATATGCAGATTGCATCTGCCATGCGCACAAGGACT
TGCCATTGCTGTACGGTACGGGCGGGGTCCATTGCTGTCGCACCTGTGCGCCTCGTAGTCGGTATCCAGGCGCCGGCGGG
GAGCACCGTCGACGCACGCCGGTGGAGCGGACGGACGACGAATGCAGCACTGTGCTGGAATCGCCGCATCGCTGGGCCCG
CAGCGTACTCGAGTCGGACGACGTCTAACAGCAGCCAGCGAGGAGAGGATGCAGGCAAGTACGTGTGTCAGGTGACCTCC
TGCTGGTCGCGTGCTGGTGCCGGGCCCTGCGTGAAGTCGTTGCGCGCAGACTCGGAGCGCGGTGCAAGCCGCCGTCGAGC
GCAGTGCAAGCCGTCGAGAGGGACATCGACCGCACACGCCGAGTGCGAACGTTGAGTAACCTCGAGGCAAACAAGCGTCC
TTTCTGAACCGTGACTCCCAGCTTCAAGTTGTACTCCGCGAGATGTGGATTGAGGGGCGTGCAAAGACGCACAGTAAGGA
TATACTGCTCAACAGCCATACATACAAGGCGACGCTTGGAAGAACACAACTATCGTAACCGTCACTATCTAGTAGGATCG
AGGGACAGGCAATGACGGGCCCAGGGCTACTGGTGCGCGAATCAGGTAGTATGAAAACGGACGTAGTGGTACGCCGAATA
GATTTATCGATCTGGGGACGGCCGGCCTGCATCACTGCTCCAGCGTATCAGAAGAAGAATCCTCCGTGTCGGTGGGATAA
ACGGTGTTGCCCTCGTTGTAGAGAAACACGTCGAGAACGTCGTGCATGTCCGGGAGCACCGATAACACGTGCCTAGCACA
CGCTTCCCCATACGAGTCCTCAGGATGGTAGTAGGCACAGTGCACTCCGATCGTCAGCTCTCGCAGACCGGCGAGGAGCG
AGCGTAGTGGGCGGTCGCCCCATTCTTCCGCTCTCCCGATGATCCACTCCAAGACTTCCGGAGTATAGCGTCCGGATTCT
CTGTCTGGTGACCAATTGAGACGATTGTTCACAGTTATCGAGATAGAATGAAGAACCGGGCATGAGAGCGGTGCCGTAGC
GAGGGCAAGGAGTAGGCACGGTGTTTTGCCGGCGACCTGGGGTACCGGTGGAATGCTTGAGAAATAGATATTGATCTCCT
GTAAGTGGTGGGACGCTGTATGTCGAAGAGCGAAGGGTGGCGCGTGCTGCGATGCTGGCAAAGCATCGCGACCCTGGTGT
GTGGTTGGGGTTGAGCAAGAAAGATCGCCTGGTTCGGGCAGCGTGAGTGGTGTCTTCGCCTATCGTCGAGCTTCGTGAGG
AAGATAACTAGTGAGCGGACAAGTGTGCATGTGTTTTAGCAGGCGAGTAGCAAGTGCTCGCCATATGCATAACCTGCGTA
TTCAGACAAGAGACGGCTGCAGAAGACGTTTGAGCACTCGAGTCGCCGCCCGAGGAGAGAGAGAGAGAGAGAACATCACA
TTTGGAGGAAATAATCGGTTCGGTAATAAGCGCAGTGGTAACCGGCGCCAAGCGCCGAAGCCGTCGAATAGCCACGAGGC
GGATAGGCGCTTGTCCTCCCGCGGCGACTGAGGCCATATGCGGGTACGCAGCTCGGTTTACGCGTACCAGCACCCGCATC
CTACATGTATAGCTGACTATTGCTTCACCACATTCATATTTCATAACGCTCTCCTCGTACCTCCTAAATACTCACCAGCA
CCATTCGTAACAGGATGACCCGACGCGCACTGCGATGGCAACTCTGGCGTCCCGGGAGCTCAACACGTTAGGATCGTCCC
ACAATCCGTTCTCGTCCGTCACACACCCTCTTCGCCTCCAGCCAAGTATCGCCCCTCTAAACATCGGCTAGCATTTGGAT
AGGCTCAGACTCACCGACAGGCGCGCCCCTCTACACTTCGACTATCGAAAAGCAAGGAATGCCCGTCTACTACAGACGGC
GACGACAGACGCAGGGAGGCTAATGGTTCTCTCCTTCCCGTAGGTAGACCTCGGCGCGTTCATACGTTATGTTGGCGAAG
ATCGCTGAAAGGATACACGTAGGGACCGGTGGCCCCGTCTACGGCGTCTGCCTGCCCTTGCAGCGCACACCAAGGTAGAC
CGCTACATACCACTATCTACAAGTCAGCGATCCCAGCCCCACCTCGCTCCATTCACAGTGCATCTTCGGTCAAAGTAGCA
CCTGGAGCTAGCATTGCTACTACGGCAGCACGGGTGTGCAACAACATCCTCCACCCACCATCCGATCTCTCACCCTGAGC
AGGCATGCCCTTGCACACCTCTCTCCAACTCGTTGCGCACGCAGATACCTAGCGCGCGCTGCGCACTTGTCTTCACGACA
TCCGGAGACCCTAAAAGTACCCGTCCCATGCGACACATACCCGCAAGAGCCGACTACTCATGGCACAAACGCCGCGCAAT
CTTCTCAGGCCCGGCACGCTCGCCCGCCGTGCGCAAAAGATAGACCAGCGCCGAGGCACGTCCGACCTAGGGGCCCGATC
CTCACGCCTGATCCACCGAAAATATTCTCTGCACCACACACGGACGTCCTATGCACACCTCGTGTAGCGATCTCAAAAGC
ACGAGTATACGACGTCCATGGCATCCCGGCCTTTGAATAGCCTCGCTCTCCGAGATGAAGCTTCAAGCTCAGGCTCACAC
CTCGCTTCCAACTTCGACGGGGTCCTAAGCTTAGTCGTTCCAACCTCATCTCTCTCCCGTGTCCTCGATCTTTAGCATCA
AAATATCCCATTCTCTAGTGGTAGGCCTATGCTGCGCAATACACGACGCCATTGGCTGTCTTCCTACCGCCCACTCAAAT
CGGGTCTCAAGTGCCGCCCTAAACACCGACTCGCGCGCGCCACCACGTGCGTTCGCCCGCGTATAGTCCATGTCTCCCAT
ACCGCCTGCCCACCGTTCACACTTCGCAGGTCTCTTTCCACAATCCGAGCGCTCGCGCGGTAGTAGAACACATAAAGGTA
TGTGGCGGTACCGTATCGACTCGGCACGCTGCCAAAGGACTCGACCGAGGTGTATATATGTGGTCCTTGACTTGAATTCC
ACCCGACGGCTCGAGGTACAGCAGGCGCGTCAGGAAGCATTCAAGTTGCGCACAAACGAAAAAAAAAAAACTATGGCGTA
GGATATTTACGTCCCCACTGTCCTAGTAATCGGAACAACAGCCGTTCACGTCCACAGCGAGACCCGTCAGCGCACAGACT
CGACGAACCTCGGCCGACCTCATCTCTGACTATAAGCACGAACCATTCCGTGGGCACCATAGGCTTCAGGAGAACACCGG
CACCTGCGTGCTCATTACGCCACGCCCGACCAAAGAAACTCCCGTCCGCCACGTTCCTCCGCTTCGTGCCCGGAGCCGAC
TCTTTCCCTCTCGACCGACTACCAGTGCAGCCGCTCGATTCCTCCTGGCTATGAGCGCTCGAAAGCGCCGGGATGTCGCG
CTGCGTGCATAAAATAAGACCGCACAGGTCGAAATCGCGGGTATAGGCCCCGCTCCTCATCAAGCATCAGGCCCATCGCC
ATCGCCGCAGCCCGCTCGCGACTACGACACCGCAGCAATGGCGAGCTCTCGTTCGTTCACTTCCGGTTCTCACACCATCC
CAGCCTGTCCGAACGCCGTTTCAGGTGCCCAACGCTCACGAAGCTCCCTCCTTCCTGTCACAACGGGAGCGCGAAAGTAC
GGCTGAGGTCCGAGCATCTCCCTTAGGATCCTCCGACAAGTCGCGTCGAGCTTCCGCATGAGGAGAGCGGTCCTCGCGAC
ATCCAAGCACGACCGTCCAGACGCCTAGCTTCGCCTTCGGGCACCAACTACACATGCCATCTGCGTTCTGGCTGCGCTCC
GAACCCCTCACCCCAATCGACTCAGGATACACATACACGCTCAACCTCCTGCGTGCGTGTCCGGCTTCTCCTCTCCTTAC
GACCGTAGACCTCAGTGCTAGCCGACGATTCTCGCGACATCGCCTAGGTTCAATTGACGCTACACTCGACGCGCGCGGCG
GGGCGCAATACGACTACGAGGGCTCCGAAGAAGACCACGGACATATCGACGCATCAGAGGATGCGCATACAGGGCGCCGC
AAGAGGAACACTTGAGTTCCGCCCTCCGTGACACGCGCACTCTCGCGTCTGCGGTTGTAGTTGCCGTCGCCAGCCGTGCA
TGATGCCCTGCCGTACCTATCAAGCCCCCGCGGGGTCGTACCAAGGTGCGTATCCTACCGCCGAGCCTCGCGCCAACCGT
TTGAAGAAATGTCCCGCCTGTGGATTGCGAGACGCGTTGAGCTTCCAGGCATCTCCTATCAACATCAACGCGTTCGAGTT
GGCACGCAGGAGAGAGAGAGAGTGTGTGTGTGTGTGTGAATTAGGGGCGGGTAATGGTGTATAGACTATGTTTGGAGTTC
TTTTAGCCAAGGACCTTCGAGCGGCGAGGCGGAGGCGGAGGATACGCTGATAACAGTATAGTATATGTAGATATTGCGCT
GTGATCATAGACACAAGGCAACATATAAAAGAGTATGTCATAACCTGGACAATGGGCATCGGTAGGTGAGGAAGGCATGG
ATGATTGCTAACGGTGCGGGAATCGAGTACAAACTTCACGGAAGTAGCAGTACATAGAATGGATGATTTCGTGTGAAGGG
GTGGGGATTATATCATTTAAGGTCCAGAGTATATGGGGAGGAGCTAATCGTTCTCGGGGGAATACCAAGCCGCGTAATCC
CTGTCGCCATTAGAAACTTCGAGGATGTCGTGTACGTCAGGATGCACGGATAAAACATGCCTAGCACAAGCCTCTTCCAT
CGCGCGATCTGGTCTCACCATTAGTATACTAATCTCCACTCGTTTCAGGCCGGTGAGACGCGACCGTAATGGGTGGCCGT
CCCATTCCTCCGCTTGCCCGATGGCCGGCTCTAACCATTGGGGAATATAGCTTGAAACGCCTTCCTTCGGATAAACATCG
AAACACAAATTTATGGTGAGGTAATGCAAAGTGGGGCGTAGGGACAGTCCTCTGGCGAAGGTGAGAAGTAGGCAAGGTCC
ATGGTAGACTTGGTCTGAATCTATGCCAAAAATCCTGAAATAAATTGATTCCAAGTGAGGAAATGCGTCTCGAAAGAGTG
GAGTAATTTCCTCTGATAATCAAATGAATACGCAGTTCCGAAGTCTGGTCCCGGTATTAGTACTTACCCATCGTGTCGTA
GTGAGGTATAGTGAGCGTGAGATTTGTTAATGTGTCGCCAAATATTACGCCTCCAGGCAGTAGCCTCCCCGTATCGGCAT
TCATCTGTATGCAAAGACGGTGTACAATGAGGCTATGCAAAGGTGTCTCCTTAAACTACTCACCTGGATGTTAAGTGAAT
TGAGATACTGACATCCTCGTAGACTCCTTCGCGACACACCTAGACGAGCAATGCTTTCCGGGGTAGCAGGGTTGCCTCCG
AATGAACAGTTCTGTACTGATAAATGGTCCAGCTTGAGACAACCCCAGACAATATCAAGCATAGCTCTCCAAGAGCAGAA
TTTGCACCGCAAGAAGTCTAGATGTGTGATAGCCGTCAACAGGGGCGGACTCATGCACCTGAGGATTCTGGGGCTGATGT
CGATATGAACCCCGAGCATGACCAATGATTCAATACGGGGAAGGGGGGCCATGAAAAGTTCCATGGCTCGAGACAAGTTT
TTATCGCCTTCAAAGTCGGACCAGTTCAGCCGCAATTCGGATCTATGGTCCGCACGCATACGGTCGGAGGATTCCTTTCG
GATGGCGGAAGCGAATTGAGAGGCGATCTGCGGGGACTTGAGTTCTTCGCCTCGTGCGAGAATTTTTGCGGCACAGGTGT
TCCAAGTTGTGCAGACGAGGCTGCACGCACAAAGCGCATCGCGTTCGCTAGGAGTGAGAAAGTGAGGCGATGAGGCGATG
GTTTTTATGATGTACCAGCAAATATCGACCGGTAGCATGCAGTTTTCCATGGTGAGGGTGAGAGCCCGCAGTGGTGCGTA
GGATGGTATAGAGCGGTAGCCTCGGGGGGGGGGGGTTGGACGAGGCAGGGTATCGGATACTGCCGCGAGCTCGGGCGATG
TTGAGCGAGCGACTGCCGAGTGCTGTGTGTCTAGATCGGCAACTAACGAAAATCGCACAGTTCTCAGAGCGGATGAAGAT
TGATCCCGGACAGTGGTTGTGGCACGGATATTTGGCGACAAGGGCGAGATTTCGACCGGACAGACGGGGCACGGCGTGAA
GCGTCGACGGATAGAACTGGGCTCGTCGCCCACGGTATTTCAAGCCCAAGCCTCGCGGGGGACTCGAGGACGGGTATATT
ACTATTAGGGTTCTGTCATTCTAACTCTCCTTGCAGGAGAACTCGCTTTCCTGGCGCTCTCTGCACCTCGCCCAGGATGG
CCCATACTTTCCACCGTCCGTAAGCTCCATTCTCGCCATTGGAAATCAGATTGCGTAGCGCGCCAGTGCACGATTGACAG
CTCGAGACGCCGCGCACGACCCACGTTTTCCTCATCTTCCCGACAGTTATTTTGGGTACACAAATCCGGGTGACGGAAAA
GGAGGAGAACGATGACGGCAGGAATGTAGCTGCGCCCTTCGGAGGCCGCCCAACTGCGGGATACCTGCGAGCTTGAATGC
GCAACAGTGGAAGCGAGCCCGGACGCGGCGATCACACCCTTAGGTATACCGTGCACCGCCATTGGACTATTCGGAACTCG
CGCGTGAGCGGACGGGGCGCGGGTGGCGCGGGTATGGTCGGATCGTAAGCTTTCGAAGGAATGCGACGAAGCGAGTGCGA
CACGGATGCCGCTGGCAGTGGAAACCTCGACAAGACAAGCAAGGGAAGCGAGTGCGAACAGAAGCCCAGCCGAGGGCACC
GAGGTCTGTGCAACGAAGACAGGAAACGTGTTTAACGCACCGTTCCAGTCCACCGAAGACGGCGCAGGATGTCTCGAGCG
TGTCACTCAGGCTCGGGAACACCGTTCTGTCGCCGCGCGCGCAGGCACGTCAGAGCACTGGCCTGCGTCAAGGCTACGTC
CCACACCTTCGCGCCGGTCTGCGCACTCTTCTCGACCACCTGCATGCGGTCACCTCGCATCGGGACATCAATCCATTTCC
GAATGCTGTGAAGACTCCTCGGGTTATGTCTACACACGGACTCGGAGAACTCATGCTACGGTACTGACTTGTCCGTTTAC
GGGCCCTCTCTGGCTGCGCTCCCACCCATGAAGCTAGGTATACCTCCCTCTCCGCTCAGGCTCACTGGTCGGCAGGCGAC
AACAGTGCGGCGGACGCGCTTGACGCGCACCGATCCTGAACCCCGCAACAGCCACGGGTGCTCGATCACCTACGTTCGCA
CTCTGCATCTAGGTTCTTCCAATTCCCAGCTCACCCTTGAACCCTCCGGGCGGACGTGGTGCGACTATAGAAGCGGCAGG
ACGCACTCGGACCCTCGACGCCTCACCCTCCCGGAGCTCGGATCTCCGCACAGCGTTCAGCGCCCAGCTTAAGCCCTCAC
AGGCCTTCGACAAGTCCCGGGCAGCTTGACAACTACTTGACATGACCGGGGAACCCAGGGCCTGAACGCGAGGACAATGA
TATTCCACCCCGAGATCCCCCACTCAGGCACCTGGGCGCCCTGTCTCTCGAGGATGGACTGCCTAATGTTTAAGGAATCC
ATCAACAATCGACAACAGCTGATGTTTGGGACAGACTACAGACCTGCGGATGGACCGAAACTAGGCTCTCGCCCTTCCCG
TTCCGAGAGAGAGAGAGAGAGAGTACCGATGCAGACGTGCACCATGCACGGTTCCAAGCGTCTGTAAACTCGCCGCGACG
CTGAGCACGAAGCAGACACCGTGCATTGCCATACGTACCGCGAACGGGTTATTGAAGACGCCGCGTGGAAGGTTGCCTGC
GGTACGAGACGTTGCTTTTCATGAACGCCGGGACGAGTTGTGGGCACCAAGCGAACTGTCTGGTAAGGCCTAGGTACCTT
TCGTCCGGTGGTACACATCGCGCCCTGTGTCCGTGACGGAACCACGCCGCGTTTATTTCATGGGCGCTCAGCTTTAGCGC
GCAGTCGTGAACGACAGGAAAGGATACTTTACGACGAGAGGTTGAAGGGCACCACACTGTCCACCGAAAGTGTTGTAGTC
GAGGCGCCGCACAAGTACGGCGTACGAGCACTGCGGGGAGGTTGGGTCAACTCCGGCATCCGCCGTGCACCACTCCAAGA
GTCTCCGGTGCTTTCGTAGGCCGGTGGTGAATGGGGCTGGCACGGGCGAATCGGAATTCTGCCACGAACTCTCCGCGTGG
CGACGTGACGCGAACACGAGAGGGCTCCGACAAAAATGCCCTCGAGCTCACTACCGAAGACCTCCAGATGGACGTGCGCC
GTCGGCCGGAGGGGTTCCGCGGGGCATACGCCCAGCGGAGGCATGTACTTGGATGGCTCCTTGGCTAACTCTCGTAGCCC
CTCGGACGTTCCTACCGGTGTCATATACTACATGAATGCGCAGCTATCGACGCGCGAGACTCGCCCGACTACTTTTGAGT
CGAATACGACGCTTCGGTGCCGGAGCGAGCAGTTTACACATAAATCGAGCACATGCGCGATGAGTTTAGCACGTCCCAGA
TGAGACAGAGGGCGGGAACGGTGGCGGGTGGGCGGTGACCGCACTACCGACGAGTGTCAAAAACTAGAGAGACCTGTGAG
GCTGTCGCGGAGGAGCAGTCGTGTCTGGTAGGCATTATAGCGGGAACAAGTGCGATAGTGATGATGTAGGCCGTCGAGGA
CAGTACTGCTGATTCGAGCGCAGACCGAATTCTTTCCGAGTCCACGAGAGGCGGTTGGAATGAAGGAAACCAAAGACACC
ACGTCGATATGGGAGACAGAGAAGGGGCAGGTCGCTGACGTGCGTCGAGAACGAGATTTGGTCTCAAACCAATGGAAATC
GACGCTCGTGGCCGTCTGCGGACGTGGCGGCGTCGACCCCGGAGCCACATTCTTCGATTCTTCGCTCGTCCGTCGCATGA
TGAAGCCTAGAGCGACGCATCAATACAAACTCGCAAAACCCATGCTTGAACGGAACGTGTCATACATCACGAATAACCCA
CTGCACGACTCGTGCTACCGTTCTCAGCCTTGCGAAATACGAGCGCCGGGCCCCTACCGCGACAAGCGCCGAGCGCGGGC
GCTCGCGTAGGATAGGCGCCCAAACGACGCTTTCCGGGATCGGGATCTTGAAAGCGGCTCAGCGCCGCTCAGGCTTACAC
TTGATGACTTTGGAGTAGATCAAGTTGCTCATCGCGCACACGCCGTACTCGGCCCTACACCGGCGCGCAATTCACAACCA
CCCCACGCATCTCGCCCCCAACTCCGACTCGACGCGGTCCCAGGGCAGTGACTCGGGCGTCCCCACCCTTGCCTCTCGCC
CGTCTCCTCGATCTATGTCGTCCAAGTACCCCGTCCTCTACCGGTAGGCCCATTCTGTACAACGCATGACGCCACTGGAC
GTCGCTCCACCACTCACTGAAATCAGGTCTCAAGCCCCGCCCTATACACCGATTCGCCGTGTCACAGTCGACCCGCGTAT
AGTCCATTTCTCCCTGACCGCCTGCCCACCATTCCGAAACGCTTCACGGGCCTCTTTCTAATCCGAGCGCTTGCGTGGCA
ATGGACCGCCTAAGGGTATATGTGATAGTACCGTACGTGTCAACACGGAACACCACCAAAGGACTCGGACGAGGTGTGTA
CATCGTTATCCCATCCGGCGGCTCGAGATACATTCAAAGTACAGCAGACGCGCCATGAAACCTTCGATTTGTGTGTAGGA
TATGTACATCACCGCTACCCTATTCACCGGAACAACGATCGTTCACGTTCACAGGCAGACCCGTCCGCGCACGGACTTGA
CGAACCTCACCTCTAAGTATACGCAGAAACGCTCCCGTGCGCGCGGTAGATTCCAGGAATATACCGGCACGTCAATGCTC
ATCAGGTCAGGTCCGCTCAAAATTACCCCGGTCCGCCATGCTCCTCCGCCCGCCTCATTTTGTGCTAATTGCCTTTCTCC
GAGTCCTTCTCGACCCACTACAAATGCGCATGCAGCCGCGTAGTTTTTCTTGGCTGCGAGCGTTCAAAAGCTCTGGCATG
AAGAAAGCGGTCGGCGCAACATCTGAGGACGGCTGTCCAGACACGTACCTTCTCTGCTGGGCGACGATTATCGAGACATC
CCTTATGCTCGACCGATGCTACACTGGACATAGCCTTGCGCGCGGAAGTCCGCGATACGACTACGAGGGCTCCAAAAAAA
CACCCCGATCGCATTAGCAAACCGGAAGATTTGTATATAGGGGGCCGCTAGAGGAGCGCTCGAGTTCCGGACTGCGCGCG
TGTCACGCACACTCTCGCGTCTACTTGCAGTCACCAACGCGGGTTTGTTCCAAGGTGCGTATCCTACCACCAAACCTCCC
GCCAGCCATTTGAAGAGATGTCCCGCCTGTGGCTTGCGAGATACGTTGAGTCTCCGAGGGTCTTCCCTCCGCCCTGTGCT
TACGCATTGACAGGCGATAGAGAGCGCGTGAAATAGGGTAGGGGTCATCCGTCCCGGGTGAGTCCGAGCGACGAGGCTGA
GGAGACGTTGATAATATTATAGTACATGTAGATACAACGCCGTGGTCCTAGATACAAGGCGATGTATACAAGAGTGTGTC
GTAGTTGGACCAGGTCTTTGGGCATGGGTCGGTGAGGAAGGCATGGATGGTGGCTGACGATGCGCAACTTGAAATCGGAT
GCAAACCCAAAAGTAGCAATATGTAGAACAGAGGAGTCTGTGTATGGTGGGAGGCTGTGTATCATACAAGGTCCAGCGTA
TGTGGGGAGGAGCTAGTCATTTCCGGGGGATAAACAATGTTGTTTAAGCCAATGGAAACTCGGAGGATGTCGTGTAGGTC
GGGAAGAACAGATAAAACATGCCTAGCATAAGCCTCTCCATCCGCACGATTTTTGCACTCATGCAATTCAATGTCAACTT
TCTGCAAGCCGGTGAGCAGCGACCGCAATGGGTGGCCATCCCATTCCTCCGCTTGCCCGATGATCGGCTCTAACCATTGT
GAAATATAGCTTGAAACGCCTTCGAACTCCTTCGGAGAAACTTCGACATATAGATCTATGAAGACGGAATGCAAAGTGGG
GTGCGGGGATGGTCCTGTGGCCAAGGCGAGAAGTAGGCACTGTCCGTGGTGGATAACTTCGTCTGAATCTCTGAAACACG
AGAAATCAACTGATTCCAAGCGAGGGAATGCGTCTCGAAAGAGTGGAGTAATTTCCTCTGGTGATCAAATCAATAGGCAG
TTTCGAAGTGTGGTCCGGGTATTACTTACCCGTCGCATTGTGAGGCACATCGAGCTGGAGGGTTGTTATTGTGTCGCCAA
ATATTACATCTCCGACAGGCAATAGCCTCCCCATATTGGCATCCATCTTTATGCGAAGACAGTGCTCAATGAGGCTACGC
AAAGATATTCCTCGAGACTACTCACCTGAATTTCGAGTGTCTTGAGATACTGGCACCCTCGCAGACTCCTTCGTGCCACG
CCTAGGCGGGCAATACTGTCCGGGGTAGCAGGGCTACCTCCGAATGAACAATCCAATACTGATAGCTGCTCCAGCTTGGG
ACAACCCCAGACAATGTCGAGCATAGCTCTCCAAGAGCAAAATTTGCAAATGGAGAATTCTAGAGACGTGATAGCTCTCA
ACAGGGGAGGACTCGTGCACCTGAGGATTCTGGGGCTGACGTCGATATGAGCCTTTCTGATGTACAATGTTGTGAGACTT
GGAAGAGGGGTCATGAAAAGTTCCATGGCTCGAGACAGGTCTTTATCGCCTTTGAAGTCAAACCAGCCCAGCCACAGATA
GGATGTATAGTCCGCACGGATACGGTCGGAGGATTCCCTTCGAATGGCGGAAGCGAATTGAGAGATGATCTGTGGGGATC
GAAGATCTACACCTTTTCTGAGAATGGCTGCGGCACGGATCCTCCAAGTAGTGCAGACATCTCTGCACGCAACAAGTGCG
TCGTGTTCGCGAGGGGAGAGAAAGTAAGGCGAAGAAGGGACGGCGTCCATGATGGCTTCGCACAGCTCAATCGGCAGTTT
GCAGTTCTCCATCGCGATAGGCGTCGGAGGACGGCCCCGGCGACACGTAGGATTACACGGGGTAATTATGATTGGAAGGA
TCCGAGTTTGATGTTGACGGGGTATAGGATATGACTAGGATTGTGGACGACGTCGAGCGACTACCCAGAGAATATTGTGA
GTACTACGTATAAACCGGTAGTTAACGATAATCGTACGGTTTTCGGCCCAGTTGAGAATCGATTTGAGTGCCGGTCGATG
GCCACACGAAGAGATGGATACAAGGGCGAAAATTGGAGGTGGTGGATGTGCGGGGGCAGAGGAATCAACGCACAATTCTG
AGATCGTTGACGGTACTTCAGGCTTCAAGATCTGGCGTGGGCCTCGAGCCCGAGGATGGACGGGTCGGGGTTCTATCGCT
CTAATTTCTTGCAGGAGCAGCGTGACCGCCTCGCACAGGATGGGCCATACTTCTGCGCTATCGATAACTAGGGCGATGCA
TCGATAGTGTGGAGAGTGACACGCCGGAACATGGAGGGCCGATAATTCTCCTTGTAGCGGTGCACACATTCTCAGGAGCA
TACGTTTCTGCATCTAGAGCGGTGATTCTATGGAACATGGCTTGGGCTCGTGGCTTGTTCTCGTACTCAATCCCTCCTAC
GCCCACGCTCAGAATGTACCTACAAGCAGGGGCACATGGAACAAGGCCACGAAGCGATGGTCGTCCACCTCACGTTCTCG
CGCGACGACCGCTGGCTCGCGTCGTGCAGCATGGACCACTTCTGTCGCATCTGGGACGTCTCGCCGCACCGCGTGTTGCG
CGGGCACGGAAACATGCACTGGCGCGCGGACTTCGATCCTGAGGGGCGGCGCATCGTGACGTGCTCTGAGGACACAAGCG
CACGGATCTGGGACGTCGAGACGGGCGACCTCCTCATAGTCCTACGCGAGCATCAGGGCCCCGTGTATAGGGCAACGTTC
GCACCTGACGGGAGATCGGTGCTCACGGCGTCGGCCGACGGGACGATGAAGATATGCAATTCGTTCACGGGCGAGCGGAT
GCTAGCGTTGGAAGGCCACGACAGCGTAATCAACGCCACATGCTTCTCTCCCAACGGCAAATTCATCGCGTCCGCGGGAT
GCGACAATACCGTCCGCCTGTGGAGGGCAGACAACGGGGGGTTGGTGGCGACATTCAACGAACATGAAGACAATGCGATG
CAGGTGATGTTTAGCCCTGACGGGGAGGCGCTGGCGTCTGGGTCAGAGGATGGGACTGTTCGCATCCGTCCGTTGAGTGG
GTGGGGCCAAACTCGTGAGGGGTAAGCCACTAACTGAGTTCGATGATACCGAGTTTGTTTGCGGAAATAGTGGTGCGCCC
TATATGAATAGATCTTGCCTTTATTCCCCACCCTATTCCCAACTTATGTCGGCTGAACCTGCGTAAGAATCTTCATCCGA
GTCGTCGGCCTGAATGCCGGGAGAAACGCAGTTGGCGCCCTGATAGACTATCTCGACGTTCAAACTGGTAAGCGAGCGGA
TGGAGACTTGAAGGGCGTCATGTGCATCCGGGATCACCGACAGGATGTGTTCGGCACTAGCTTCGCCGTCTTTGCGCTTC
GTGAGCATAAAAAGGCAAACGCTCAATTTCCGAACGCTGGTGAGGAGTGATCGCAGTGGGCGGTCAACCCAGTCGTCGAC
TCGCCCGACTAGCCTCCTGCACCACTCAATCGCATCTTCGGTGGTGCGTTCGCAACTCCAAGATTCTCCATAGATGCTAA
TGGACATTGTGATAATGGTGCCGGAAGATGGAGGTGATATGAGGGCATGTAGGAGAGACGGTGCTTCACAGGCGACCTTG
GATACCTTCTCGTAATGCATGATGATGGAAAGCTCTTGGAGCTTGGGAAATACACCTTGAAAGAACGAGGAGACGTCCCC
TAATTCGTGGCCATGTAAGTAGGGAATACGGAAATGGTTAGATCACTCACTTTGAGTCGTGAGCTCTCCGTGCCCGACGG
AGAGCTTCAAGCTCGTCAACGAGGAACCAAACACATCCCCTGGCAAGGCTGTCGCCGTGAGGTTGGTCTATTCGTGCCAA
CGCTATCGCGTAAGTTTACGCGATTCCGATTTTTATACGACTCACGTCAACAGTAAGCATTTCAAGGTTTCGGCATCCAC
GGGAATTCTTCTGGGCCGCGCTCAGGCGCGCAGCGTTCTCCGCAGTCAAATGGTCGTCCCGAAACCGACAACGTTCCAAC
AACAACTTCTTGAGGCCGCGACAGGACCAGACGAGGTCGAGCATAGTCCTGTACGTGTCGAAGTCGCAGCCCGTGCACGC
CAGGCTAGTAAGCGATGCAAAGAGCGGAAGACCCATCCGCAAAATCCTAGGACCAAGGTCAACCGTGCAGTTGTGGAGCG
AGAGGTCGTAGAGGCGCGGCAAAGGCGTCATGAGAAGGTCCATGACTCGAGACAGAACCATCTGGCCCAGGCCCTCGATG
CTACAATCCCGGCTCAAAAAAAGCGACTTGATAAACCCCACGCGGTCGGGCGAAGCATTCCGGACGGCGGAAACGAAGAG
CGCCACCGCGCGCCGAGACATGAGGTCCATGTCCCTGTTGATGATTGCGTTCGCTCGAATACGCCACGCTGGACACACGT
CCGCACACGCGAGGAGCGTTTCGTGCTCGTCCGGGGTAAGGAACGTGTCCGAGCGAGGGATGGCGTCCATTATGGCTTCG
CACAGTTCGAGAGGTATCTTACAGTCTTTCCTTGGGTGCGGACCCTCGATCTGGTGCTCCATGGCTAAGTTAGAGGGGTA
CGGGTCGCGAGAAGGGGGTGGTAGAGGTGCAGATGCAAGAGACGGAATCAAGCGTGGAGTGAAAAACAGCTGTTGACGGC
AGGTTGGTCACATGCGACGATATTCAGCCAGAGATGGCCCTACCTGAGCGTACACAACGAGAGTATAGACCAAACGAGAG
GAGTGGGTAAAATGGTGGGCGAGTCACGATGTTGCTGGCACGAGTACCTAGAAAGCCGAGGGTTATTCGAAAAACCTACT
TCTGACTCCAAGTCGCACAGCCTTGATACAACGGTCACGTCCTTGACTTGAAAGCCCCACCTGGACCCGCCCGGCAACGT
CAACGGCGCACATGCGAGGATGCACATGCTACGTCAACGAGGTATAAGGTTCCTTCAAAACGCCTCTGATTGCGAAGCCG
ACATCTCGTGTCTAATTAAAGGGCCCTAGGACATACCTTCCCTACATATGATGGAATCCAAATATTGCGGTAACTCTCGT
AGCGGTCGCGATGTACACTGAGTACTGTGAGTGATCGTACGCACCCCATGTGATACTGCGTGGGATGAAGAACAATTGCA
AGATCTTCGGAGGGAAGACGTATCAAAAACTCGACTTCCCGTACCGCGTGCCGACGAACAGGTCCGCCATGGGTATGTAT
GTACTGACCTCGAGCCAGAGTCCGTAGATAGGCGAGCTTACTAAACTCGCAGGACAGTTCTTATGAGAGTGAGTAAACGA
AATTAATAGTCCCAGAAAATATAGTTGTCGTTGAGCATAGAGTACCGCAAAGCAAAACACAGGAAGCCGTCGCCAAGATC
CCGCTCGGCGGCTTCGCATGGCCAGAAGTGACAGGTCCCAGAATAACCAGAAGATCAACCAGGGTCTCCACAGGTTCCTT
CGGATAACAGCGCGCAACAACTCTAGGGGAAAGTGCACGCACATTGGTTCAAGAAAGGGGGAGAGAAACCTCGAACTCAC
ATATTTTCCCACTTACAACTACGCAATCGCCCATGCAAATTCCCAGAAGTCCGCCGTTAAAGCCGGGTCCAGCAACGATT
AACAGGTCCCAGCAAAAGCAGTAACCAGTCAAGACTAGCCTAATTATATGCAAGACAGGTTATCGGGAGCTACTAGCGGC
AGATAGGGGACGCAAACACGACTAGAGCGTCGTCGTCGTCGTCGACAGAGTTGAGCTCGACGCGTGGCGAAGGAGGCGGT
CGTTGGCGTGGGAATGCAAATATACCACGCGGACGAAGCGCCCAATCTGCGGTGTATTTTGTACATGCATGATTCCGCAG
AGGGGTTTATTGGATTAGCTACTACAGAACACCTATTATGTCGCCGGTATGAGCGTTGTGAAAAGACTCGTTTCTGGGGG
GATAAACAATCTTCGGTTCCATACCGACGGAAACGCGTAGAACGTTATGCACGTCCGGGAGTACCGATAGAACGCGCTCG
GCACTAGGCTCGCCATCCGCACGCTCCGTGAGCACACGTAGCCCGCCCTATGTCCAGTCTCTGAAGCCCGACGAGAAGCG
ACAGAAGCGGCCGCCCATCCCATTCACCGGCCCGCCCGACGATCCATTTGCACACCCGTAACCAATGCGCGGAGGCAGCT
TCCGGTCCGCCCGAGTATGGGCCGTGTACGATGAAAGCGACCTCTGAAAGGGCAGCGCGTAGTGCGAGCGCTGTAGCGAT
GATGTGGAGCAGCGACGGTGCTTGGTATACAGGATCATCGGGAATGTCGTTCATGGAAATGGTGATTTTCTCCAGGCGTG
GAAATGCGCCTGGCAGGAACGCGACAAGGTTTCCTGGACGAACATGTAAACCAGAAGCCCAAAGGTGTGGAAAACCTCAC
CTCGATCTTCGAGACTGGGCACACTCATTGAAAGAAACAGCACAGCTGAGCCGAACATATACGCCGATGGAATCATCGGG
ATCTGGTCTATCTGCACGCAGAAAAAGTCCCGTTGGACCTCGCATACTAGTAAGAATCATCAGGGGTAACGGCGACTCAC
TCCAATCGTCAACCAACGGAGACGCTGGCAGCCTTGCAGTTGTTTCCGGACCATATCGAGGCGAGTGGCGCTCTCAGGGG
TGAGGGAGTCGTCAGCCGTATTCATCAACAATAACAATTGGTTGAGGTTGGGGCAGCCCCAGACCAGTTCGAGGAGAGCT
CTGCACGAGCATAAGTGGCAGGCGCCGAGACACAATGAAGTAACGTTAGCTCAGAGCGGCAGCCCTGTGATGCCCAACAC
GCTGGGGCTGACGTCGACCCGCATACCACTGAGGGACAGCATCTGGATTCTGAAGGTTCGGCAAAGGAACCATGAGAAGG
TCGATGGCTTGAGAGAGGTTCCTATCGCCTTGAACGTTGTTCCACGGCTCCATATACCAGACGAAGTATGCGCGATCAGC
GGACGTCCGTCGGATGGCAGAAACGAAACTGGATACGGCGTGTGGGGAATCGAGTAACGTAAGTTTGTTGAGGAGATCCA
GGACGTGATCGCTCCAGTCGCGACACACCGCCCTACACGCGATGAGGGTTTCGTGTTCGTCCGGGGCAAGAAAATGGCGA
GAGCCGATAACGACATCCATTATGGCCTCACACAACTCGATCGGGAGCCTGGAGTTCTCCATGGCGGATGAGGGGCCAGG
TGGCGGCGTGTCAGATAAGAGGGAACTTGAAAGACGGTCGAGAACGTCGAACGATATTGGGGTGTCGCCCCTGGGAGCGT
GGGCGTAGGACATGACTACAGCCCCCGACTACGATTGTAGTGGGTGAATGACTGCTAGTGCCGGGTCAGCGCAGTACGTC
TATACCAATGGCAGGTAGTCTCACGATCTTGGCAGGAATTTTGACTTGAGCCTTGAAAACTCGTAGGTTGTACGAAGGGC
GCTATGCGCGAGTACGAGCTAGGGGTTCGAATATATAAGCTTTGACAAGTAGTTGCAGTGACTCCGTGATATACTTTGTG
CGTTGGTTATCTTGATAGACAAATATGGCCTTGTTCGGCTAGAACCAAGTGGGTTGCGGGGAGATGGCAATATACTCGGG
GTCATCGCCATGTGTGTGGGAGGCCGTGTTATGCGTACTGAAAGTAGACGCATGAGAAAGGGCGTAGCACATAAAGGCCA
GCGCGGAAACTCTGATAAAAACAACAAATGCCAATAAGGTGACCTGTGCGAACAGCGAACGACCCCCGATTTTGAAACTA
AGTGGAAGGATATTGGAATCTGGAAGCATGTCTCTAGGCATGATTTGTGTTCGGTTTAATCGGTAGGTCTGTGGCGCGCG
TACCGAGGTGTAGCGCAAGTCGCGGACAGGTCGACCTTAAAGGACGTTGACTATCGCGGCGGACGGTGGCGGACGCCCCA
CGACCATGGCTGGAGTGGGACGTCCTGCCAGCGCGGCTGACTGTGGGTCAACTCGAGCGGGAAGACGAAACAGGCAGCCG
CAGTGACGCAGAGGCGGAAGAACCTCAGCTCACTACATATCTGTGTCTCCCTGTACGAGCCTATCAGCCTCACCAGCACA
TCCTGATCTACCCAGACGCACAGTACCGAGTTCCATACCTGAAAACATGCGGGCGGGGTCCTCTGAGGCACCGAAAGCCA
AGGCCCCTGAGAGCCCGATGGCGAGCTACAGAGACAACTGGCCTGCACCCAACGCTCAGATGTCCGCCGCGCGAGCCTTC
CTCATCGAATGGTAAGCACCGCGCTTCAACGCTTCGCACTTGCATATCGACGTTCGACCCGTCTGCTCTGCACAGCGCCG
CGTCCGACAGTCCCACCCTCATCCTCCCGGACAAGGATGCAGACGGACTCACCAGCGGCCTCATCGTGCACCTCACGCTC
CTGCACCTCGGCCTCGCGCCCTCGCGCCTCTCCACACACTTCCCCGCCAAAGGCACAACGATCCACGCTCCTTACGAGGC
TGCCACCGACGCGCGCTACATCATCGCGACCGACCAGGGCAGCCGCGGGGGCCCGCCACTTTTAGGCGTCAGCAGCGCGA
CGACGAAGACGCTCGTGATCGACCACCACTGGAGCACTGCGTTCCCGGAGGGCGCGGTGGTGTGTTCCGCCGCCCGCTCG
CCGCCTGTCGCGACATCGTCCACGCTCGCGTACGAGTTGTGCCTCCCGCTTCTCGAGAACAAGCCTAACAAGGAGGACGA
GGCGCTGAGAGAGCGTCTGGCGTACCTCTGCGCCATAGGGACGATGGGCGACCTCGGGACCGGGTTCAAGTGGGAGCCGC
CATTCCCCGACATGCGCACTTGCTTCAAGAAATGGACCAAGAAGGTCTTGGGAGAGGCCGTCGCCCTCTTGAATGCGCGT
AGGTCTGCCCATTCGCCGCCCCAGCCAGTCTCGCTCACCCACATATAGCGCGCCGCACTCCCGAGTACGATGTCCCGACG
GCTTGGCGCGCGCTCCTCAGCTCGCCCTCTCCTCGCGCACTCGTTGACGCCTCCTCCTCGAACCTGGACGTGCGCCGTCT
GTTCGCCGCGCGAGCAAGCGTCAAATCCGAAGTCGCACGGTGTTCCCGCAACGCACCCGTCTTCTCAGGTGACGGTCGCG
TCGCCCTCGTCCGCATCTCGAGCGCGGCGCAGGTTCATCCAGTGCGTCGTTCTCTAGAGCCTCACAGTATTGGATAGAAA
GCGAACGCGACCTATCGTGGGCACAGTTGATCGCAACGCGTTGGGCTTCCTCGCTCAAAGGCGCGCGCCTTGCGATCGTC
ATGTGCGCAAACAGTGGGTACCTTCCCGGGATGACCAACTTCGCGTGCCGTGTCGCGCGCGCCGGAGGTGGCAACCTGGG
CGCAAAGAGAAAGGCCGGCGGGGACGAAGAAGGGGGGACGGATATCATCGAGACCCTGAAGGAATATGCGGGGCGCATTC
CGGGCCTGACAGAAGCGATGGGGGACGACTTCGCGCGAGGACATAAACAGGCCAGCGGCGGAATCGTCCGGACGGAGGAC
TTCGAGAGGTTGTGGGACGTGATGTCGAGTGCTGATCATGGTAACGGGGAGTCCGCTGCGAAGAGGAGAAGGGTGGATGT
GAAGGTCATGCCCGTACAGAAGAACACGCTAGAGGGGTGGCTGAAGAAATCTTGAATTGGGCAAGATGTCTAGGGTCTAT
GTAGCATTAGCAATTATGGTCGTAACATACATACCGTTGTTCACACGCAAGTGTGCAGGGCCTTCGTCTACGATAAGTGA
CCGCATCAGTAAGAAGGGTTCGAGAGTACCGTATACAAGGACTCTATGGCGTGGTCTACGAGCGAGTGTATCTATTGCTG
CGCCAACCTGCGCGCAAACTCGATCAAAGCCCTGAACAAAGTACAAGATCAGCTCACAGAGTACGTCCATATAGAAGACT
ACTCACCGTGTCGGCCGCCCCGTCATTCCCACCTCCTGGTACGCCGTGCTCCCCGACGCCTGTTTCACGTCAGCCCTCCG
GTGCACTAAACACACAAATACACAGTAAAAACGTACCTCCATTGAGCCTGCAATGTCTACGTGTGCCCACCGAATAGCCG
GCTCCTCCGCCCCGTCCGCCGGCTCGACACCGTCGACGAACGCCTTCAAGAACAGCGCCGCGGTGCAGCATCCCGCACGC
GGCCCGCCAGTCTAATCGGAGCATACACGAGTCAGCCGCCTGATAATTCTAGGGAAAAGGGAGAGACGCACGTTGATCAG
GTCGGCATTCGCGCCGTAGATCTGTGGGCCGTACGCCTCATCGAGCGGCATGCGCCAGAAGCGGTCGTGCTCGCGCTCTC
CGGCGGCGTGCAGTTCACTCCAGAGCGAGTCCGAGTTCTACAATCCGAACATCGTCAGTACCGGCTAACGTGGAACCTGC
AGGCGAGAGGGAGACACACGGTGAAGACACCCGAGAAGGCCTCTCCAAGGCCGTAGTCCATGGAGCTATGGTTCGGAGTT
AGCGAGGGAGCGTGTGGGCCCAGGTGAGCAAAGCTCACCCAGTAAGCGTTGCGACGTCAATGAGCGTGCGCGGCTTGAAC
TCGGTCGAACCGTAGTACAGAGCATCTATTTAGCAGCGTCAGGTCGGGTATTGGAGGGAGTGCATATGAGGTACCCACCC
GAGAGAATCAAGCGTCCCTCGGCGTCTGTATTGTCGATCTCGACCGACTTGCCGTTCATCGCGTACACACTGCAAATCAT
TAGAATCTTCGGGCCCCGCTGAAGTCAAGTGAAACAAAAACATACATATCACCCGGCTTGTTCGCGGCGGGACCGGGGAG
GTTCTCCGTGAGCGGAGTGAGGACCACCAGGTTGATGCTGTCATACGACACCACTGAGCCCATACGCAGGATCGGCAATG
AGTAGAATACGTACGGAACCTTGAGCTGCGCGATCGCGAGCGCGGCGGCGCACACCGTGGCGGCTCCGCCCATATCCCCG
CGCATCAACGACATACCCTGCGATTATGTAGGTCAGCTGCAGGGTGCAGTGACGGACGACCACACAGGACACACCTTGGC
AGGCTTGATTGAGATACCTCCGGAATCGAAAGTAATACCCTTGCCGACGAAAACGACAGGCGTCGAGTCAGTGGGTGCGC
CCTTGTAATGGCTATATGAAGGTCATCAGCGGGTGAGGACGCGCGGCGAGGAGAGTGCGCAGACATTTCGAGGAACTTGG
CAGGCTCGGAGGTACCCTTTGTTACAGAGAGGAAGGTGTTCTAAATGGGAATCGGTGAGCTGATAGAAAATGCAAAGAGC
TCTACGGAAGGCAACATGGGCAGGTCAAGCCCGGGTAATACATCGAAATGGATCGAAGGTACTGTACGTAGACATGTACC
GGCAACAAATCCGGAGAATCACCGATCGTGCCCTGTCCAGAAAACGCACACCGTGTTCCGGGGACCAAAATGGCATGCTA
CCCGGTGAGTCGCTCCGACCCGTGTATGGCAATATTGGCACCCCGAAATCCGCACCCACGAAGTCGGCCTGCCCAGTTTC
CTCAACAGGTTCCAAGTACGCACCATGCCTTTCTTCGCCGCCCACTCTACCAAACAGAATATTGAGCTCCTCATAATCCC
AAAGTACCCGAAAGGAGACCTCAACATACCTGGGTCGCGGACAATGACCTCCACGTTAGGGATTCCCGCGAACTCTGTCT
TGATACGTTCCGTGAAAGCCTACGAAGAGACCCGTCATACCATATGCGGTTCACAAGGCAGAAACGCGTGCAAACAGTCA
AGGCGTGAGACGCATATGAACTAACACATTAGTTCCGTAGCGTAATGTACATCTGTGGAGCTCACCGTGGGGGTCACAAT
ATTCGCAGGGAGCTCCATGAGCGTGCGAGCAAGGTTCTGCGCCTGGGCGTATATGGAGCCGACATCCCATTCCTCATTGG
ATTCGATGGGTGCGAGGTTGAGCTTCTCCGGAAGGGGGGCGGAGAGGCGGGGGTCGAATGGGGAGGTGGTGTCGGTCTTG
AGCGTGAACTTGTAGGCCGCAAGATGCGCAGCAACGGCTATAGCACAGATTAAACAGGATACATAACACTGAGAGGCACA
CTCAATCCAAAAACACGTTCACGGATACCTTGGCGTATAAAGTATCCTACTCGCGCCCTTGCACCCAGGAACGCCCATTA
ATCGTCCGTCGACGCCTTGCATCACCACGATATTCGTGGAAAGGAGGCAAAATTCAGTGGATAAAAAGACGTACCCGCTG
CATGAGGGTCCAAAGACGCGTCTACTGCGACGCTGCTACCCCGCACGCCCTCGCCAAGGCCGCGAATCTTCTTGACGGCG
GAGGCAACGGTCTTACGGACCACTTCACGTCGTGCATCGCCCTGTTTTTGCGAGAACTTATCTCCGAGAGAGCTTAGAGC
CGAGACGGTGCCGCCGTTTGGAGTACCGTAGAAAAGGTGTGTCGTTCCCGCACTGGCGGGCTTCACACCGTTCGGCGCGG
ACTTCCAGAGCGTGGCCGCGTCGACGCCGGAGGCGGCAGACGTGGAAGGCGCGGTTGGGTCGACGGGTAGTACGTATACG
GAGGACATTGTTCTGACCAGATATTTCGACGAGCGGGCGAGGAGACGAGCGTTTGCACGGGCGAGGAGCATCGAGTGAGC
ACAAACGGAAAGAACAAGAAAGTCGAAAAGCATCGCCTCGGGCATTTCGGACAGGCGGCGGCATTGTGGACAACCCACGT
GGCAACTCCCACGCAGGACTTTGCGAGCCATCTCTCTCGCTGGGCTCCAACCTGAGGTTTATTCTCTGCCTTAGCCCTCG
GAATCTCCCCTATAGCTACGTATTACCCTACGTAGTACGAACGCTATCTGCCACCACGTCGTACCCCGGTGAGCTACAAG
TGCTACTAACTCCCACGATATTCTGCGATGAGCGCCTAACGCCTCGACTCCAAACCGAATGCTAGTACATATTGACTATG
GCTACATGAGTGGTATCGCATAGCCAGCCTGAGCGATGTTACATCGCCACTCAAGCACCCTGCTCTGCAAACAGGCTTAA
AAGGGCTTGGGTCTACCGAGACGACACGCTCTAGATTAAGACAGCGCGTGCGGCAGCAATATACGTCGGCAAAGTCCGTG
TCCACAGCTCTTTATATATAACAGGGACTCGAAGCTTCGACACAAGAATGCGGTTGTCCGCCCACCACATGAACTAGTAC
CCACCACCCCCAACTGCGTCACGAAACCACGTAGCTGCACACTGTCCCCCGAGATGGCTCTCGATAGTCTCCCAATAGAG
CTTTGGGAAGCCATCTTGGACGCCATTCCCTCCTCCGACGGCTTTCTTACTCCTGACGAACACAACACCCTCGTAGCGTG
CAGGGATACCTACAGCGAATGGAAGGCCCACGCTCAATTCATACTAGATCAATGGACGAGGCTTGATTCCCCGCGAGCGG
TGTCTGTCTTCGTTTCAGGAATCCGGGACGCACCGCAAAGCAGGGCAGACTTCGTCGAGCACTTGGTTCTCGACTGGCTC
GGCCTCCAAGGCAACCCGGGCCTGTCTCAAGCCGTTGATCTCTTCATGACGCCTATACCTAACCTCTCTTGGCTGGATCT
CCACCATATTAAAGTTGACCTTGGCTCGAGGGTCGTCCGCATGCGGCTCCCTTTCTTCGCAAATATCACCGTTTTGCACT
GCCACCGCTGTCAGTTCGGCGCACCTCGAGACATGCTCGATCTTGTCTGGGCGTGTCCCAACCTCGACGCTCTCGTTTTG
GTGGAGTGTCAAGTGCTGAAAGACTCCCTCACTTCGGAACATGTGATGCGTCTCAGCTCGGCGAGGAGGCACCTGCATGG
ATGTGGCAAGCTTCGTGCACTGCATCTCAACGTGAGTAAATCAACATACTATTCCCAGATAACCTCTCATACAAGATTTC
CGCGAGTAGGTACAGGCTCCTTGGATTCTGCAGTCTCCGAGAGACGTTTTTGGATCTTCCATTCGGCTCCTGGAATTCAA
CGTCATCGACTTCGCCCGTGATGGTGAGCTCTCACTCTGCGGACGAACTTCCAACTAACACGTCCTCGCACAGGGAACAT
TATCCGCTTCTTACAAGGCGAATTCTCCCATCTCGACGAAATACGGGTTCACCTGTGGGATAAATGGTTCTCCGGGCCCG
CTTACCAGGCACCGTCCATGCTCCACAACATCGTTGCGGGTCTAGGGCGGCACGAGAAGCTATGGAAAATCCAGTTTCGG
ACCTCAGAGGGAATCGGGCCCGGTGGTGAAGGTCCGATTTGGTGCGAGAGGATGATTGGGCGCGCCGGAGAATGGGATGA
CCACCCGTTACGATCTACCTTTACGGGGCTAAGGCAACTCGAAATCCAGCTGATGTTTGGCGATAGAGCTGACGGGGAGA
CTTGTGCGAGATACGTCTTGACTGTGCTCCCGGATTTGCACGACATTCTTTTTGTTCGAGACTCTGTTTCAAGCGTCATC
TATCCCGGGCTCCCACTTTTCACTAGCACTACTGATTGATTGTTTCGCCAAGGAAGGATCAGTGCTCGCGGATTGGGTAA
ATATTTTGGTTCTCGTGGACGAAGATGGGTTACCTTGCCCGGCAGCCTCTGTCACGGCAAACATCGCCGAATTCCGGTCC
CCCCGGAACCCTCAGCGATTTTGAAACGAATTTACGGTGTTCTCGTACGTATCCTGAGGATTCCCGATGAGCGGAATGTC
TGAGAGTCTTTTCAATGCCGAACCAGAAGGAATTAATCTGTTAATCTGCTCTGGAAGCGTAAACGAATGGGCCTCACTTT
CAGAACGGCCTTTGGGTGGGCGGTGCTGAGGAATACAGAGGAAATGCGCAATTTCTATTAGGTACCTTAAAGATATAAGA
CAACGGTCCATTTATGATATCCAACTATGAGATTTTTTGTGCGCAACGGCTCGAAAGATGTGTTTGAAAGACACTACTTC
ATCAAAATATCTGTCGGCGGATAACTTAGACAGTCAACAATCTACCATTAGGTCAGAAATGCAAAGTCCATTGTAAATTT
CGCCATCATTTCCGGAGACAAAGCCTTTTTAAATATCATGAAGCGCTATATATATTATGAATTTTTGATTTCGCACTGTC
GGAAATGCTCTTGAAATACTGGACGGAGCTCCTGGGGGCCCCGGGAGCCCTTTGGCGCGCCGGTACGCCCTTTGAAGCCC
ACGAAGGCTCTCATTTGCTCCGAAGAGCTCTAGGGAGCGTCCTAGCGCGGCCAAAGTGAGAGTCAGCGCACCGTAGCGCC
CCCCCACGCGTCGACAAGAGCCTTCATGGTCCCCAAGGAGCCTTTCTAGGATCCTCTTGGACTTAGAGCGCGCCAACGTG
CTCCCCTTCTCGCCTCGCCATGCGAAGCATCGCGACCACGGTATATTCTGGGTACCTAGTCGCGCAAGGGCTATCATCCG
CGAGACCGCGCCTAGGTGCCCCGCAATTCGCAAGCAGTACCCTCCACACATTGGAACACTCGCGGGCAGATACCCTGGGC
AAGGCTTCAAATCGCCCAGCCGCGTCCCGTAGCTCTCGGAAGCCCCTTGAGTCCGTGGCGCCCTTTCTTCGCCCCCATGT
CACGGCACCCCTTGACGCTCCGCGAGCCCCTCCTATGCAGCGCGTGCGGTTTGAACAGCAGGGGTTGGTGAGCAGTGCCG
CCGCGGCAGCGAGAACAGAGGGAACGCGGAGACTTGTCTGGGAAGTGCGGCGACGAGCACGGCTTCCGATGGAGGTGAGC
GCAGTGCTCTCCTGCAGCGTAGATAGCTAGAGGGCATTGTATAAGCGAGCGTAACGACACAATCGATCGAAACTCACTGA
TGAATATAGCGTGGCATGCGGAGCACAGTACAAGAGAGAATAGGACGGCGAAAGCGGTCGCCCAGGTTGGAGAGCATCGC
GGAGCAGAGAGCTCCCGTGCGCGAGTGCTCGAGAGCTCCACACCCGGCGTGCCCCTCCCACGTAGCGCACGATAGAGCTT
CCGGTTGGAGAGCGTCGCGGGGCAGGGAGCTCGAGTGCGCGAGTGCCGGCGAGCTCCTCCATGCCCAGCGTGCCCTCCCA
CGTAGCGCAGGCGCACTCGATGCACCATAGAGCTCCCTGGGCGCCGCAACGCGCTCCTGCTGTACCGCGCGCATCCCTCC
ACGCTACACGGAGCACCCGGTTGGAGAGCATCGCGGGGCAGGGAGCTCGAGTGCGCGAGTGCCGGCGAGCTCCTCCACGC
CCAGCGTGCCCCTCCCACGTAGCGCAGGCGCACTCGATGCACCATAGAGCTCCCTGGGCGCCGCAACGCGCTCCTGCTGT
ACCGCGCGCGTCCCTCCACGCTACACGGAGCACCCGGTTGGAGAGCATCGCGGGGCAGGGAGCTCGAGTGCGCGAGTGCC
GGCGAGCTCCTCCACGCCCAGCGTGCCCCTCCCACGTAGCGCAGGCGCACTCGATGCACCATAGAGCTCCCTGGGCGCCG
CAACGCGCTCCTGCTGTACCGCGCGCATCCCTCCACGCTACACGGAGCACCCGGTTGGAGAGCATCGCGGGGCAGGGAGC
TCGAGTGCACGAGTGCTAGCGAGCTACTCCACGTCCGAGCTCCCCCCCCCGCACTACGTGTGCTCCCCATCCCTTACGCC
CCACCTTACACTATGCGCCCAAAGCGCACGTATACGCTATGCGCAGAGCATCGCGCAGCAGAGCTCTTGTGTGCGTCGGC
ACGCTTTGAAGAGCGTCTTCGCAGTCATGGGGACGTCGATCTTGGAGAATACTGTGCACTGCTACCCCCGCACGCTCGAT
CGGGGGTACACGAGTGTCTTGCAATTGCCATGTCCTCCCTAGAGTCAAAAACGACGAACGTACCTCACCTGCGCAAAATG
TGACATTGCTCCGCGGTGTGTTGCTTATAGAAGCCATTGAATTCGAGAAACTCCCTGCTACATCCAAGAAGCACAACCAA
ATGCCCTCGCGACTAAGCATGACGATCTAGAACAGTTCCGGGTTGAGGAACGTAGTCTTGTTCCAACCTAGAGCATAGGA
CAGGCGGGCTTTCAAGCTAAACAAGCGTATTAAATACGGTACGAGTGGGATGAGCGCACCTACTCACTCGTGCTGCACCG
ATTTGTCGACCTTGTGATCCTTCCGCTTTGATGACGAGGGTGAGACGGGGAATGTGACGAGTGCGACCTAAGACTCACCA
TGTGCAGGACCACAGTACCTTTACCCCCCCAGCGAGGCGGGATGCGGTACCGAAAGACTACGCCGTCCCGCTCGATTTCG
CGAAACCCAACTTCGGCCATCGCCTGCTCAACGTCGTTCATTACGGTCCACCGACGGCGAAAAACCAATTTCACCTTGTT
AAACGCGGCCCAATCGAAACCGCGACGCGCGTTGGGTTCCCCCTTGAAAACAGACAACAAGACCTGTGGACGGATGAGAG
TGGAACTCAGACTGCATGCTGAAGACGTACCTGCTGCAACTTCCAGCTCAGTACCATGCTAGCGTATCGGCATCCACGGG
TGATCCTTCGATACGCGGTGCGGAGGCGGGCGGTGGGCGATGCCTGAGGAGCGATAATGAGAGAGCGGGTAGTCGTCGAT
AGCGAGGGAGTCGATGGAGCCGGCTTGAGCGATCAAAGCGTTCTCACAGGGGAGGGAGATGGCGGCGGGTATGACTTGGC
AGAAAAAGAAACGAGTAAGATGGAGAGTAGGAGAGAGGATAGAGGGTGCGAGGGTGCGAGCGCGGGGGCGCGAAGGCGCA
GGCAGGAGGGTGGCGCCAAATCGAGCGCACATCGGTGGTCCACGCAGGACGCCAGTGCGCTCTTCGTCGTCCTCGGTCGT
CGACGCCCCCTGTAGGTTGCCCGAGCCGCCGACCTCATCCACCCAATGTAGCAGAGTCGTCCGCATTTATGTTTGCGCGT
ACTATCCACCGCAGTCGGTCGCTTTCAAGCACCCGCATGTCGGTCACCGGCTCCTCACCTAACTTCGCTCTTGCGCTTCC
GCCCCGCTCACATTGCCATTTTGAAGTTCCGGAGGGTCACTTAGCACGGTGCAGACCTAACATTTCCCCGCCTCCGCTCT
GGCGGCCTTGATAACCCCTGCGTGGGGTTTGTTGGACATCCTCGGGTCTGGCCGGGATGCGCGTAACGTCTCTTCCTCCG
GATCTACAACAAGCACAAGCGGCGGCGGAGAGGCAGCAGATATCGAAGGCGCAGACGCGGCACGGGCGAAGACAGATACA
CGGGGAGGAGGGCGCCGAGCAGGACGCTTCGGAAGGAGTGTCGGCTTCGGCGTAGGTACTTGCGAAGGTGTAGCAGGAGC
ATAGTCCATGCAGCGCTAGATTCACGATCTGTGAGTGGTTTCATCTGTCCGAGTTGTGTATAAAACTGACGCTGACATTG
ACTTTTGCATAGGAGAGGGTTTTGTCATGTACGTCCTCCTCGTGTACGTCCAGTGTAGGCGGCATACGATGGACCGCCGC
GCACCTACTAGAGGGGACGCGGTAATTCTACCACAGCGCAGGTGCGTAAGCGTCTGGAACGCCGGCCACGTATGTTGACC
ACATCTCTAGGCGGATAGTACGTCAGCGCGGTATGCATTGGCTTGAACGACTCACCAGGAGATGCCACCCGTCCGTAACA
CAGTGATGCGAACGCGCAGCATCGCCATTCCCGGTCCACTTGTTGCACACGGGCAACCCTGTAGAGTTAAACCGATACTA
GCAAGGGCTATGTGTCTTTGAGGGTCACCACCCGTTATGGGGTTCACAGAAGAGTAGCAATAATTGCGCGATTTATTGTA
CAAATAGGCACGATAAAAAAGAAACCTTGGATGTTCCGTACTCACAGAACGATCTCACTCTTCGACTGCGCGTCGCCCTC
CGTTCTTCGTCGCCCTCTGGTTGGTGCCCTAGTCTTCATCTACGTCGTCTTGCCTATCGTCTTCCCTAGCGTTGTCGTCA
TCCATGTCCATCGGCTCCATCGATGTCGGGGCCTTTTGGCCCAGTAGGGTCGCTAGGTCGAGAGTGAAATCATAGGGCGT
GTCCCGTATCTTGAGGCCCTTCAGAAAGTGCGGCCGTTGCTTAGCCAACCACGCCTCGCTGTAGCAGTTCCGCCACAGCC
CCACAGGGGCGTCACTGTCCACGACACGACCACCGGGTTTCGCAATGCGCGTCCGAGGAACACGTCCTCGTCCGCTGCCT
TCGCCGTGAGTCGTCTTCTTGACGGAGTAAACTCTGTAGATAGCGTCGAGCTTGCGTAGGAAATTCTTCAGGTCCTCGCT
TTGCCATTCAGCCTCGACGATGGTCCACGTCCCACTTAAGCGGTCTTGTGGACTCAAACATTCGTCGCCGCTCATATGGC
GCGGCTGGAGCTGGTTGATCAGTACTGCATGATCGTCCAGTCCATACAGCGCGACAATGAAGCGACGTTGCATGCAGAGC
TGCCATGCCCAGGAGTCAGTAAGCACACCAGTGAGACGGTGAGAGACGTACCGTCTTCTTGCGCGAGCTGACGACCTTGT
CTGCCTTGATCTGCGCCTTCTTCTTGTTCTTCTTCTCCTTGATCTCGTCCTTCAGTTTCTTTGTTTCTTCGTCCATCTCC
TCGGTGCTGGACTCGTGACCTTCCTCCCACGCTGTACGAGCGTGAGGCATGTGGCTATCCAGAGCGCCTCCAACCTGCTC
TGGATTGATATAATGGGAAGGGACGAGGGGTGAACAGTACCAGCCTGCCGAGACCATCTTCATGAAACTGTGGATGAACA
CGCAGCGCGCTTCCCGGTTGAATTCGCAGTCGTTCCAACCACGCTTGAAGTCAATACGGAAGTTGTCCTCGGTGATGACA
GGGGCGGGCGACATGGCCTCATACTGGGCGTACTCTGCGTCTGTGAGCGGGGGACACTTCTTCCCAATTTCCTTCAGCGT
CGTACACTTCAGCATGTACAGCATATGGGCACGGACGTGTGCCTAACGTATAGTCAGCACCTAGTACGGGCTTGAGGATG
AAGGGTCTCACCTGAAGCCGTAATATGAACGCCCGAGGAGCCCCCTGTGCACGCTCCCTTTGCGACAGGGACTTGATCAT
GATCTCCTCCCGCTCGGGCGTGGTGATCGGGACCTCGGGGTAGTCGGACGGGTGAGATAACGTCGGACGCCCCTTCCGAG
TCTGTGTGTGCGTGGGATCATCCTCATCCTCGTCGTCCATCACAGCGTCTATTTCCTGGGAGAAGTCTTCTCGATCTAGC
TGCGCAAGGTGCATTCGACTAGCTATTGACTTCGTCGCCCGCGAGCTCTGCGACGGACCAGCAGATCGTGTCACGGGAGG
GACCTCGCTGATATGGGAGATATTCCCACCACCCTTTTCAATCTTCGTGACCTTGCGCCCGATACGTTTTACCTCGCCGA
TGAGCTCTTTCCTTCAGATGGATCATGGACGTAAGTAACGGTGTGGCTGAATCCAGCAACAATACTGACTGAGCGAGAGC
CTGGGCCTGTAAACCTTCGGAGAACGTCTGAAACTCGTTTAGCACCAGCATGGCCAGGTCAGGGCGTGTCGTGTACGTCG
TCTGGGAGATAAACAGGCACGTGTTTAGTGTATCAGTCATTCTGACAGGCTGGAATCAACGCACCGGGGGTGAGGAAGTT
GATGTCGCCGTCGGGAGGGCGCGTTGCTTGCCCTTATCTAGACGAGCGTTGTCGGGCCCGTGGTCGACGTCCATCGTATC
GTGTTGGACGCCTTCTGCCGGCATATACGGCGTCTTTGAGGGCCCTCCGAGGGACGCAAATACCTGCTGAAGCGTAGCAG
GATCCAACTGCTGCAACATTACACGAATACTGTCCTGCAGGAACGATCAGGAGCAGATATGGACGCATATCAATCGGACT
CACCGCCTGAGAGTCCAGGGTCCGAGGTTGCTCAGTGGGCATGGAATGCCCATCCACGGTGTGGCTTGGGCCTGCTTGAG
GTCTCCCTCTGTTGATCGTAGCGGGCTGGTGCTCGACGTTAGGGGCGAGCAAGCCGAAGCCGGGAAGTGGTTCTCGTTGT
TGTTGATGGTTTGCCGGCGGGAGCCAGCCACTCGGACGTGCTTGGGATTGTTGACGCTGTTCAACTACTTGGGAAGCCGG
GTGGGGCACTGGGTATTGCGGCTTAGGAGGCGCAAAGGGCGGAAAATCGAGACGTGGCCGCCTTTCATCATGCGTCTGTC
TGTTCATAAGCTTGAAACCCATCATTTGTCGGTGAGGGGCCTGTCCGGATGTGTTAAACTGGGGCTGTTGGGGGGCCTGT
CCGGGTGCGCCGAGCTGAGATGTTCGCGGTGGAGGGGGGGGGTGAGGCACTCGGTTGGCGTTATCCGCTTGCAGATGTCC
GTGAGGGTGTGCTTGTGCTTGGCCGTTCGTCGGCTCCACGTCCATTGCTTGCTCCTGGTGCTGTTGAGGCCATTGAGGAG
CACCATGCGTCAGCGGTTGCTGATAGGGATGAGGGTCGGAACCAGTCCCGCCGTAAGCTTGCATGGGGGCATGATACGGC
TGTCTCCCCTCGTGGGTCTGCGCGTTGGCATAACGGAAGTCCGAGGCTTGCTGCCGGAGTCCCGCATCTCCAAACTGATG
GTGTTGGGGAGCGACGAAGGGCGCCCGATTTGTGTTGTATGCCCATGGACGATCCTGAGGTTGAGGTTGGGCCTGAGCGT
TTGTCGGTTCAACCTCCATTTGCTGTGGCTGATGCTGCTCGGAGGCAAGACCGTGAGCTCCGAAGTACGGGTGCTGAGCA
GAAATCGTAGGCGCTCCATCCGTCATGTACGTAGGCGGATGCATCGGACGCCCCATCTCGTGCACCGATGCGTTCGTGGG
TTGGTATTCCATCACTTGTGGTTGCAAGCCACGTCCAGGTGCGTCAAAGGATTGACGCTGTTGTGGGGCCTCAGAGGGCC
CTGGGTAGCGCCTCTCGTCCATCCTAGACGGCTGACGCTGTTGTGGGGCCTCAGAGGGCCCTGAGTAGCGCCTCTCGTCC
ATCCTAGACAGCTGCGTGTTCGCGTGACCGAGGCCTGCGGCGTGTTCGGGGGGTTGCTGAGGGGGTTGCGGTGGGGCATG
CTGTCTAGAAGCAGAGCTGGACGTCCCGGCCGTCTGTTGCATGGAAAAGGTGAAGGCCATCTGCCCTATGTCGCCCTGCC
GCAGGACAGGGCGTTGTTGACTCATCCTGTCAGACTGTGCGTCCGTTTGCTGTATGCCCTCCGACTGTTGCTGGGGTTGT
AGCGGAATGATGCCGTGAGGGGCGTGAGGCGCGGGCTGGCGAATAGGCAAGGATACGCCTGGCGGTTGATGGCCCCCTCG
GGGGGAAAGTGAAGAGGCGCCCCGGAGATCCTGGGGGGGCTGCTCAGGGTCTGTGGGACCGTCTACACAGGGATATTGCG
GTGTGGATGGCTGGACACTTTCGGGATGCTCTAGGATCTGGCGGTCAGAGTGACCGCTCTCTGCGATTCTTGCTTGTTGG
GGTGGCGTCTGTGACGGTGCCTGAGTATGGCCGGCGGGGGGCTGAGACTGAGAAAGGGCGATATTCGGCTCTTGCTGCTC
CGCGCGTCGCCCTCCAAAGGGACTCCACAACTCGCGCACTTCCTATTGAATGTTGAGTGGCAGTCATCGCCTAGTACAAT
TGAACCTTACCGTAACGCGTTCCGGGCTGAACGTGTGACGAGAGGGAGCCTTCTCCTTACGGCGAAAGCTCTGCTTATAG
GCCTCGGGAATGTCGTCGTAGACGCGGCGAGGGTCCTTCACGGTTACGGGCCTCGCCCAATCCTACATATATTCAGAACA
TGGTGCAACGAAAGCATGCTTGTACATACGTCTCGTCGCTGCTTCCGTTCTTTGTCGTTCAATATTTTGGCCAATGGGGC
CGATCGCTTGCGCCCGTTGATGAGCTCCCCAGTGTCGTCCTCCGAGGGATCTTCCTCAGACTTGTTGCTGTCCAAGTCTT
CGTTCGGGGTTTCGTCTTCCGGGATTCCGTCTAGGCCGCGGCGCTGTCTCGTGAAGGGCTGTACCGCGGCAGAGCGACTG
GTAGACGAGGGAGGGGGAGGGGATACAGGGAGCTCGGGTGGCGCTGTGCTTGGGCGTGTGGCAGGCCTTTGTATTGCATC
ACGTGGTGCAGACGCCGTCAATGGACGAAGGGGAGGGTCGGGATCACCGTCCCTACTGTCGGCAACTTGGGGGGTCATTG
TGGCAGAAGGAGAGCTGAAGGTGGGGAATAGCAGCAGCAATGGCTCGACAGGAAAGTAGGTAAGGAAGAAAGTGAGAGGA
GGCTGGGGAAGAATGGCGAGTTAACCAATGAGTTAACAAAGGAGTCCAAGGTCGGTCCGAGGAGCACCGTGGCGATCAGG
GGCGCTACACGCGAGAATGCAGTAGCGTGCACGTCCAAACTCACAGAGTACCCGACGTGCGTGGCGATATTCAATAAAAT
CCGATAGCATTGGTATATATCTACACTTTCGTAAGGGGCTGGGTAAGGACCATTAGTAAGCGCAGTGCAGCTAACGACAC
TCTAACGCACATCGTCATATTCTTCGCTGGAAACGCCGTGGATGCGCACACGGTAGAGGCATGTCGAGGAGGCTCCCCAG
TTGTCCACGATCTCGAGTACGAAGAGACCAACGTCCTTGATAGCATCTCCAATGTCGTTACGGACCGGGAATGTCTGGAT
ATGATGAGCTTGCCTGATGTCGTAGACAAAATCAGCCAGTGCAATGAACGAGTAGTCATCTCGGGTGACAAGAGGATGAT
TCCGCCCAAGAGAATCGATGCCACTTGGGGAGGCAAGCCCTCATATCCCCTCACTTTCCGAGACATCTACCACGCCCCAG
AGAACCATCCGCCGGGGAGCCTGCCCGATGTCCGCCGCGATTGTCCCAGGTATATGCTCAATACTGACATGCGTTGGACG
AATAACCTCCGGGGTGCTTAGAGCGATTTGGCCATGCGAACCGGAGAAGAGCCAACAACGGCCGATGCGCGTATCATCGT
CGAGGGCGAGATGTGGACCTGACTTGGCACGGGTTGTGTCGAGAGGGTACGTAAGCTCGTCAAAAACCCTTCCACCGTCT
GCTGATAGGGCGAAGTCACGGTAAGGGACGGGGCTGCACGCCCAGAGTACAGCCTCGTCGATCCGCGAAAGGAGGTCCGA
AGATATGTGACGCGGGGGAACTTGGAAGGGTCGGATACGAGCAGGGATATGAGAAGCTAGTGAGGCCGCCCAGCCATCCC
GGATGAAGAGGTAGAGAAATATAGAAAGCGTGGAGACCCACAGGAGGATATGAGAGCGAGTAAAATTGGCATCCACGAGC
TGCTGCTGGGAGGACGGCTGAGCCGATGCACTGGAATCCTGCGGGCGGTCATTCGGGGTCTCTGCCTGTTCGAATCGAAC
TTGTTTACGGGCTAATACTGTAGCTCAGTACTCCGGCTGTAGTGTCTCATGTGCTAGATAACTCACCTTCAGAAGGGGTG
GCTTGTCCTCGCTCGAAACGCGAAGGATTGAATCTTTGAACCGTGGTCTTCTCCGTCATCGCTGATAGCTGTACGCAGAG
CAAGTGGTGAGACTGTCATATAGATCCCTGCGAAATATAGCAAAAACTGACAAGGCCGTGTTGTTGTGCTCCTGAGAGAT
CTTAACAGATGCCAGCGACGAGGAGGGGTTGGTACAGGGGCTCTGTGGCGCGACACATGCGCTTTGGCGCTGAAGTCGCA
AGGCTACGCGCGCCTATCTAAGGAGCACGTGGGGCTCGTTCAGATACCGCCAGGCTCCAAGCAATGGCCGCGACACCAGC
CGGCGTAAGCCAAGGTCTTAACATTCCAAAGTAACAGGTGTGGGGCCTGGAACAGCTACGTACGCGAACATACACTACAT
CCCAAAATATTACAGGTATGTCCCCCGACGAATTCCCAAAGCGCTGCATACTGACCGTAGAAGTTCCAAAGACCCCGACA
CAGGTAAATACCTACGTTCAACTCTTTCGGTTCAGAATAAAGACTGAGACTACAGTGCTCGATAAGAATTGAGCATTGTC
ATTTGGTTACTAGACACGTACCCGATGGCGGATTCTTCACCACTTTGCGATACCAGGCCTCCGTACACCACGACGGTTTG
TTGGCCGGCGTGAGGCCAAGACGGCGGCCGTCTTCCTCCCGGGGATGTCCGAGAAGAATGGGTTTCCAGTATTTCCCGTG
GTCGGGAGTCTCAACGAAGACCCAGAGTTGGATCCCTTTCTTGGACTTGTGGTAAAAGATGTCGCCGAGGGTCAGGTCAG
GGCGAATGGTGAGATCGGGTGGGGACTCGCGAGGCTCGTCGGAGGTGGATTCGAACCAAGCGGTGTACGGACGATCTTGC
TGAGACCTGCCCTTGCGGTTGGAAGCAGTCGTTTTCTCTTGTTCAGTTTGTTGGCAGAGCTTGAAGTGGCGAATAAAACC
CTGAGACGATGTCAGCCGACAATAGAGCGATAGAAAATTAACACTCACCATGGGGTCGGGGTCACTGTACACTGTTATGT
TGGACGAAGCGTTGGATACAGCTCGCTGCATTGATGGTGCTCGGGCGGCACGCGAAGAAGCAGCACTTTTCAGCGTCGTA
GAGCGGGGCGGGAGGAAATCTCCGAAATTCTCAGGCGGGAGGGACTGGGCGCGTGCGGACATACGACCAAAGCGTTGTTG
CACTCCTCCAGTGGTATCAGCCAGGGGGACGCTAACAGAACGGTCTGAAGGGGCTGGAGTGATACGCGTAGGTTGCGCGG
GAAGTGGCGTGGACGCCCGAGAACCAGCCGGGGTCGATGGGAAGGATGGCATCTGATATGCCGGGGTTGAATGACGGGAA
ATCGTTGGGAGAGTAGATGCGGGCCTCATGGCACCCATTTTTGAGGGCTCCGCGGCGGGAATATGCGGACCTGTACCCTC
TCCAGCGGTCCTCACGCTCTCGGGAGGGAGGTTTTCTGTGGGACATAGTGTACTATATATTGTATGTTAGACAGACTGAG
GTATCAAGAACGACGTAGACGTACATTTCATGCTCTGCCCCAAACTGGCGAAGGACGGTAGGGATACGTTGAGGATTGAT
CAAGGTGAAGGGCGCCTGGACGGAGACAAAGGGTATATGGGTCGTGCCTGTGCTAGCTACTTCAACAGAGCTTGAGAAGC
CATAGTTCACGAGAGCGCGTCTTCTGAAGAGAGCAGCTGAATCCATGGTCGAGCGAGAGGGGAGAAGAGTAGACGATGGT
GAGTGTCAAAGACGGGCGCGCAAGATGGAGGATGCGTCACTGGTGCCGCTGAGACTTGGGGGGGCACAAAGGAGCCCCAG
AGCCGCCAGACAATATAACGTGCCACAACGGAACGTGGGAGAGACTCTGACCTCACCTGGCGATTCGGGAATCAGCTTCT
TAACGAGACAATCGAAGGCTGAGCGGTGAGATCCAGGATCTTCAAGCGACCACGTAGAGGCAGCGAATACGACAGCGTCG
AGTCTATAGGTTAGCCCGCGCCAGAGGGTGGCGAGAGATCTAGAGAGACTTAATCGAGAAGTCGGCGTCAGGAGTAAAGC
ACAGCCACCTGCGGGCCATTGGTCGTCGGGGGATCCCCTGGGATCTTGATCGGTAATTCCCGCCCAACGCCACAGCCTAC
CCTTTGCCTTTGCTCGCCCCTCTTGGGATCCTGCCCCACCTGGTGGTGGGGGCGTGGCATACCGTTCTTTGTCCTGAGTT
GCAGCAAACAAAACTAGCGCGAATATGGCGTGCGTCGCGCGTATCCCCCTCAATTCCTCTCTTGACAATGCCCACTCCTG
CGGAAATTGCTCCTCGTCGTCCTCCTCGCGGTTATACCGGCTGGCGCATGGAGATATCTTTGCTACTTCTGACCCTCTTC
ATAGCATGGGGAGCGTATAATACAGCCATGTTTATTGAAACAGAACTGATAAAAAGCCACGCTGCAACTGTCTCGCTCTG
GACGGGCCCTCCGATGTTCGTCGGAGCGACTGGGGTGCCTGCAGGCTCAAGTGAGTCGAGGGCCAATCTTGCAAAATACG
CTAACATCTTCATGTTCTGGTAGGCATAATATGTGCTATATCTCATGACCATATGACGGTATCGTCGACTAGGCCCGTTG
AGATCAAACCTTTCAAGAGCTGCGCCGACTTGGTAAGCGTTTACCTTCTTACACGCATCCACAAGCTAACCTGAAGATGT
GTAGGGCAAAACGATCAAGAAAGTAAACCTGTACGCTACGGGATGCTTCTCTTTCTCCAACGACGAACTCGCTAGACAGT
TTGTCAAGTGTGTCGGTGATCTCGGGCCTCCGTAAGGTAGTCTTGTTAGTCTTGGGCAACATGCAAAAGTAACTTTGATC
CCTCGGCAGGGTATGAGATATGGCGCGGGCTCGAACACACAGATGGGCGGAGGAGCTACAATCGTAGAGGCACCCGGAGA
GCAGAGAGCGCCGCTGCGGCGGGCGGCGGGCGGCGGGCCGTGCGCCGTGCGCCGTGGCCAGACTTCAACAGAACCTTCCC
TCGTAATACCATGTAGACATGCATTACACTATCAGCTTTCGAACATCAAATTCGGAGCGCACCGCCTACAGTCACCACAT
ACTACGATGAGGATTCGGAGACTTGCCTCTTGGGTTACAAACTACAGGGGACGGGTCTAAGGCGAAGGGCTACGGTCATA
TGAAGAGCGTTCTTGGTCAAATACTAAGCAGATGTCCCTCGACGAAACTCCACCGGACAATAACCAGTGCAGAGACAAAG
ATGAGGACGACAACTATAACAAATGCTTTCCCGCGTGTCCCTGGATAGCGCGAAGGCCGAGCCTGCTGTACATGCTCATT
ACCTGTGGATGCTGTTAGAAAGGTGTCATCGACTCGAGCCGCGATCTAGACCCACTATACTCCTCCGCTTTCCACAAGAT
GCAGGCAGATGGTGCCGACTCGTTCATCACTCCGGCAGCAATGAAAAACTCGTCTCCTTCTTCGTCGTAGAACGCCTAGT
GAGCGAAATCAGTAGTATACACGGGAGGCAGGCTTCATCTGGAGCGCCTACATCGATTGCGAGCACTTTGGCGTGCCTGG
GGACGGGTAGCGTGTGGAGGACGTGAGGCCGCGAGTCGTCAGTGTCCGGCACGTTCAGCCGCGGTCCGTCGGTGACTGTG
TCCATGATGTCCCACACGTTGAGTTCTCCGGTGGTGCTGCCGCCTAAAAGTGCCAGGCCTCCATGAATGAAGATCACCGG
GGTCGGGTAGGCCTCTCCGTTTCCGCTGTGTTCAATCATGGCTAGCGAAGCCCCAGAACGCATAGAGAAAACGTCGAAGC
CGCGAGAGGTGTTGGAGATGGCAAGTCGCATCCCATCGTCAGACAGGCTTGCATTTGAGCTACAACAAGGTCAGAAGGAT
GTCTGGTCCGACGCGTGGAAATTACTGACATCTGCCCGTGCAAGGGTACAGTTCGAAGACGAGACCAGCTCGCAGCATCT
ATCAGCCTGGTCATAGGTCAGTCAGAAAAACCGTGCAATGTATGGCATAGAGCTTTACATACGTTATTCCATGGTACATG
TACGTGGCAAGGAGAAGGGAGGGGTGTTCAGCAGATGAGGTCCAGTGGATGCTAGTGATAAGCGCCTCTTCGGCGTCGTT
CCAGGCGCACCTCACTGGTGGCGAGATTTCGCGCGACAAGACGAACTTCTCGGCTGCTCTTCTGTGGTTAATGACACAAA
AGGAAGGTAATCCGTACGACGGGACTCGCCTGCTCCATCCCATTCCCAGACAAGGAGCTCCGGATGCGCGCCAGAGGCGA
GGAAGGCATCATGTTGTCTCAGTGCCAGACACTCGACTGGATATTCATGAGCCCAGAATCCGGTAACAAAAATGCGAGAC
TGAATGGCATTATAAGTGCGTCTAGCTTACATCCGTGACAATGAAGAGCTCACCGATGTGATCTTTAAGATCACCATATT
CCCGTCCTGTAGACCGCATAGAATGACATCCTTGCGGCGAGGAAGCCACGCTAACGATAACACCGGGCTACTCCCATCGA
AGCTATACAGTAACTCTTTTGAACTGGCCTTCCAAACGCAAACTCGCCCATCGAGGCCAGCTGTTGCGAGGTAGTGTCCT
TCCGAGCTAAAGGCCACCTTCGTGATGCCCTTGTCGTGCCCATTGGCGAACTTGCCAAGCTCTGTGTAGCGCAGTCCCAT
TACGTGTCGATGTGGTAGTCTTGAGGAATGTGACACTTGGAGACGTTGGGAGAAAGAAACTGTGGCTGAGCCACTCGCAG
TGGGGCGCGCTTTCCAACACGGCAAACATCGCCGAATTCCGGTCCCCCCGGAACCCTCAGCGATTTTGAAACGAATTTAC
GGTGTTCTCGTACGTATCCTGAGGATTCCCGATGAGCGGAATGTCTGAGAGTCTTTTCAATGCCGAACCAGAAGGAATTA
ATCTGTTAATCTGCTCTGGAAGCGTAAACGAATGGGCCTCACTTTCAGAACGGCCTTTGGGTGGGCGGTGCTGAGGAATA
CAGAGGAAATGCGCAATTTCTATTAGGTACCTTAAAGATATAAGACAACGGTCCATTTATGATATCCAACTATGAGATTT
TTTGTGCGCAACGGCTCGAAAGATGTGTTTGAAAGACACTACTTCATCAAAATATCTGTCGGCGGATAACTTAGACAGTC
AACAATCTACCATTAGGTCAGAAATGCAAAGTCCATTGTAAATTTCGCCATCATTTCCGGAGACAAAGCCTTTTTAAATA
TCATGAAGCGCTATATATATTATGAATTTTTGATTTCGCACTGTCGGAAATGCTCTTGAAATACTGGACGGAGCTCCTGG
GGGCCCCGGGAGCCCTTTGGCGCGCCGGTACGCCCTTTGAAGCCCACGAAGGCTCTCATTTGCTCCGAAGAGCTCTAGGG
AGCGTCCTAGCGCGGCCAAAGTGAGAGTCAGCGCACCGTAGCGCCCCCCCACGCGTCGACAAGAGCCTTCATGGTCCCCA
AGGAGCCTTTCTAGGATCCTCTTGGACTTAGAGCGCGCCAACGTGCTCCCCTTCTCGCCTCGCCATGCGAAGCATCGCGA
CCACGGTATATTCTGGGTACCTAGTCGCGCAAGGGCTATCATCCGCGAGACCGCGCCTAGGTGCCCCGCAATTCGCAAGC
AGTACCCTCCACACATTGGAACACTCGCGGGCAGATACCCTGGGCAAGGCTTCAAATCGCCCAGCCGCGTCCCGTAGCTC
TCGGAAGCCCCTTGAGTCCGTGGCGCCCTTTCTTCGCCCCCATGTCACGGCACCCCTTGACGCTCCGCGAGCCCCTCCTA
TGCAGCGCGTGCGGTTTGAACAGCAGGGGTTGGTGAGCAGTGCCGCCGCGGCAGCGAGAACAGAGGGAACGCGGAGACTT
GTCTGGGAAGTGCGGCGACGAGCACGGCTTCCGATGGAGGTGAGCGCAGTGCTCTCCTGCAGCGTAGATAGCTAGAGGGC
ATTGTATAAGCGAGCGTAACGACACAATCGATCGAAACTCACTGATGAATATAGCGTGGCATGCGGAGCACAGTACAAGA
GAGAATAGGACGGCGAAAGCGGTCGCCCAGGTTGGAGAGCATCGCGGAGCAGAGAGCTCCCGTGCGCGAGTGCTCGAGAG
CTCCCGTGCGCGAGTGCTCGAGAGCTCCCGTGCGCGAGTGCTCGAGAGCTCCACACCCGGCGTGCCCCTCCCACGTAGCG
CACGATAGAGCTTCCGGTTGGAGAGCGTCGCGGGGCAGGGAGCTCGAGTGCGCGAGTGCCGGCGAGCTCCTCCATGCCCA
GCGTGCCCTCCCACGTAGCGCAGGCGCACTCGATGCACCATAGAGCTCCCTGGGCGCCGCAACGCGCTCCTGCTGTACCG
CGCGCATCCCTCCACGCTACACGGAGCACCCGGTTGGAGAGCATCGCGGGGCAGGGAGCTCGAGTGCGCGAGTGCCGGCG
AGCTCCTCCACGCCCAGCGTGCCCCTCCCACGTAGCGCAGGCGCACTCGATGCACCATAGAGCTCCCTGGGCGCCGCAAC
GCGCTCCTGCTGTACCGCGCGCGTCCCTCCACGCTACACGGAGCACCCGGTTGGAGAGCATCGCGGGGCAGGGAGCTCGA
GTGCGCGAGTGCTAGCGAGCTACTCCACGTCCGAGCTCCCCCCCCCGCACTACGTGTGCTCCCCATCCCTTACGCCCCAC
CTTACACTATGCGCCCAAAGCGCACGTATACGCTATGCGCCGCATATCGTATCTACACCGTCGCACGCCATCATTTGCTC
TATGCTGGCTTTGCAGACTGGAGGACCATCCTGCGCCGTATATTCATCAGGCTCTCCCGTATCGCTGATTCTGGTAACGA
CATACCTTTTACTATGCTTCTAGACACTGCGCTTACTCCCTGCTCCTTTGGTCGAATGGAAGGGGGCGAATGAGGGCTGT
GTTCGTGTTAGCCAATCAGCAGGAAAGCAATTGATGATTACTTCGTCGCAATGGAGTTACAGTGCTACGGTGTGCCTACG
GCATGTCTACGTCGCACACCAAATCCCTACGACTAGAACATACCATGAGTTATTATGCACAAAATCTTCACGAAACCGCA
CTTACTCTATCCAGCGACCTCACGACCACGCAGTCCCTCCCAATCTCCACGGGTTGATACTTATAGAATGCGAAATGAGA
TACAATGTGGTTGACGGGGACTACGTGAAGGAACTCGTTGAAGGCGTCGTACACAAGATGCGTGGAAAGCTCAGGGAAAC
GGCGGTACGGATCGAGGAAGGAGTGCTCATTAGACAGAGTCTTGAATGCCTTGATTACAACGAACGGCTCGGCAAAGACG
CGTCCATTCTCGGATCGATGGTGTTGAAAGATCTGGTCGATCTGACCTGCTAGGACCGAGCCCGACGCAGCCCGGAAAGT
AACGTAAGAGTCGCCTTTATTGGTGGCCGAGACAGCGAATCGTACGCCGTCTCGCTCTATGGTAGTCGCGGGCTGTCCGG
TGGGAGACAGTGGGAGGCCAGTACTTGTCGTCGTGGTGCCATAAACGGAGTAGAATAAAGTAGGACCACTGGCGTTGACG
ATGCGCAAGAGGCCTTCGTAGACGTCCCGGGCCAACCTAACCGCGAGTTTAGGGTCGTAAGAAAATTCGGGGGACGTTTT
CGTATCCTCCTTGAGAAGATGAAGAATGTCGGTAACACGGGTACCCCGTATACGGTCGCGGAACGCGGTTTCGAACGACT
TGATCATGTCGGTATACACAGGGCTGTCTGGCCACTCCATCGTTCGCATAAGCCAGCGAAGATTAGACCCAATATACCAG
CTCCGCATAAAAGTCCCCGGCATATCCGCTTTGAGCGTGTTGACGGTTAGAAAATATTTGTTTCCGAAATAAAGAAAACT
TACATGCTTTCGAGTTCGTGTTCATACGCTGTAGCATGCCGTTATATCGCTCGAACGGGAAAGCCCACCAGCCATGCACG
GGACCGAATGCTAGGAGTAGAGGGTATAAATGAAGGGACAGGTGATGGTTGGGGACAAGCTTGTGGTTGAAGAGACGGCG
AAGGCCACGAAGATACTCCTGCATATGGTGATCATACAATGCGGCGCGTTCGGGAGACATAGATCGCCGCGTAGCAAGGG
TCACAGCAGATACCAGATGCACGAAGTTCTGCAAGACCTCTTGCTCCTCGCTTGATGCTCCGACTGTACCCCACAGTCGC
ACCGCAGTGATGACGAGATTAATTGTCGCCACGGTTCGCCAATGGTCAGCTTTCAGCTTGCCGTGTGCTGCACTACCAAA
GTTGGCTGGGGCTTTTTCTATCCATGATGGGAGGATAGTCGATCCGATGTCCGCTCTGACTTGCTCCAGAACCTCGGCTG
TGAAGATATCGTATCGTGATACTGCTGGTGGGATCTCATCTGCCGGGAGGCGAAACCTAACAGTAGGCTCGTTGAGGACG
GGCGGGAGACGCAGCGACGTCGGCTCGTTATGAGCGGCCTAGAAGGTAAGGTAGATGTGCATAAGATGAAACCCGACAGC
GAACTGCGGGAGTAGAGACTCACCCATCTCAGTAGCGCAGAGGCGAGCTCCTGTCTAGTCGGCTCTGAACTCGCCTGCCC
GACGATGTTGTTGAATCGAGCAACTGCTGACAGGTAGTCTCGGCGGATATTGGCAAGCCTTTTCTCCGCCTTCGTGCAGA
CGGCTGCAAAGATCCTATCGAGGAGCTTTTGTTGTTCTTCCGGTGTATGTTCCACGAGCTTTGGTGCTGCTGGTTGTTTA
TCTTGTGCAACATCGAGGCCCCATACTCGGCGACAATGATGAGAGAGCTCGCCAAGAAAGAGATTGTGCATGACGTCAAG
TACAGCGTAGCGCGTCGGGTCCCAGTAGGGCAGGCGCAAAAGCTCCGACCACCTGATACCATGCTGAGAGAATATGGCAT
TGCGTTCGCCATCAGTTGCCGCGTCCCTCCATGTTTCCGCGATGTGAACATGCTGTGACCTATCGCGGGGCTTGGGCCAC
GTAGAACGTTCCACGTTGTTGATGTCGTCGAGAGTAAGTGGGCAGAAGGAACAGAAATTCTTCGAGGAGTGGGAAGCAAA
CCCCGCAGTCTTCCGAAGGGCGGGTAGATCGCAGACCAGGGGAATGAGCGCCGCCCATACCAGACGACCACTAGCCCTCA
TAGCCGTCTTCATCATGTAGGCCCCGGGGTTCCAGAGCTCAAGTAGCTCTTCGACGAGAGGACGCAAAAGCTCGTTCAGT
TGTTCCAAGCTCGGCTCCTTCGGGCCGGGTATGATCCCTGCGAGATAGATATTCTCGGGGCGGTAGCGTAGATGCGGTGG
GAGATTGAGACAAGCGAGGTAGATCGCGCCAATAGAGTGTGCTTTGCCGGCCTTCTTGTTTCCGTAAGGGTTGAACCAAT
CCACAAATAGGCTGAATACCAGATGGACGGCGCCATCTGTCTGTACAGAGAAAAGCGTCTTGCCGTCCGGGCCCTTGAAC
TGCCGTATGGTGGGGGAGTCCATGATATCCGTGAGACGAGAGGCGTCCGGCTGCCGCTCCCAGGAACTGTGTATGGCCGC
TTCGACCCCAGGTCTACCGAGGAAGTCGGCCAGCCATGATTTGAATCGCCGAAACACGTAGGGCTTAAGAGGCCTGTAAG
CCGTTTTCACAGGGTCTCCCTTGGTCTTCGGCGCGATCTGCTCGGCGCGGACGAGCCTCCTGTTACACCGCACGTCTTCG
GGACCGACTTTGCAGCGGCATTTACGAGGAAAAGGGTCGTCGGGATGTGATGGGTCAGGCGCGTAAGCCGAAAAACAACT
GGGGCAGCAAGCATACGTGACTACGTCCGGACTGAGTTTGAGCATGGCTATGACTGTGCGTAGGTCTGAAGGGATGCCCT
GGAGGGCGTCCTGGTCTAGGCGCGTGATAGGAAGAGCACGGTTGAAGGCCATGGCGCCGAAGATGACCACCTTCAACGTC
GCGAGGACGTAGTTCGCAGCAGGGAAGGCAACGCCAGATAGGGTGTGGAGAATCGTAACCATGAGAAGGCCGGCCAGCAA
GAATGGCTCAAGGGAGCGCTGAGAGGCGTATAGAGGCGCTAGGGGATGATCAGTGGCGTGATCGCAAGCGTGCGTTCCTC
GACGTACCCGGTGGTACCAACTCCATCGCCTCCACTGGCGCTTTATTGTCAACAACGAATTGAGACCACATCTTCTTCTT
CCACGACCACTTTACAATATCTGCCAATCGCTTTTGCTCCCTCTTTAGCGCTCCAAGGAGCCCGGAGAAGCTGTTGTCAG
CTGCCTTATCTCCGATGGGCGGGAGGTTGTCGTTCTCCGCCAGCGTCATCTGGATCCAATCCCGATGTGCGACAAAGAGC
GCGTTTCCGCCGCCTGAGTCTTCGAGATCGCCGGGATCTATCGAAAACTCAGTCACAGGTTTGAAGGCGAGTTGGATGTC
GCGGGTAACTGAGCGAGAACGCAGATCAAGAGAAGACTGTATTCTCGACACGAGCGATAGCCGGTCGCGGACAAGAGTGG
CTTGCTATGATAGCCAATGAGAAGAGGGAAGAGGACACTGGCGAAACTGTGCGCACCGTCTTGTTCATACTCGCAGAGGC
GCCCGTAGCCGGAGTTGTGGACGAGGGCGAGGTTCGCTGTTGCGCCACATCCACAGGCTCGTCGCACTGTATCCGTTGAG
AAAGTAAGTTACTTTGCCATCAATACAGGGTACGACTCACTTGGACCGGGATTCCGTCTCTGTCAATGAGAGCCTTGCGT
TGTACTCTCCCTGTGGGGCGTTCAGGCAAACTGGAGCCATGGGGAGTATCTGGCGCCCCAAGGGTCGTCAGAATAATGGC
GCTCTCAACGGCAGGTGTGTGATCTTTCTGCGTTCGTCCCGCAACCTTGCGTAATTGGTCGCTCGCCAGGTGCTCCCTGA
CCTTGCCCGAAGGAAGCCAACGTCCCGGTTGCTTGTTACCGCGACCGTCGTCGTATTCGGACTGGATACACTGGCTGCAC
TTACACACCGGCATCGCCGGTCGCAGGAGATGGAGGCTGTTTTGTAGGATGAGAGGGGGCGAGGGGAACGGGGGGGATAC
ATGAGAGGGGTTAAGGCTCGGTGTCGGCCTGATTATCAGCAAATCAATGCATTCATCGAGTACGAAACATGGGGTATGGA
ATACCATATTGGAACCGTTGGACTACATAATCGGATGAAAAGCTGACCGCCGCGAGCGGGCTCTTTCCCACACCGGATGC
TTCGTTGCACGAGTGACTTCGGGGGATCGGAAAGGGGACGGAGACGCGGAAGGCCATACCAGCAGTATCGCGATAAGCAA
CAAGACAGCAGCAAGGGCAAGAACGGAGTAGGGGCCGGAGAGCGACGTCGCTGCGCGCTCCATGTGATCTCGACTTTTGT
TCTAGTACATGTAACTTAGCGATGTCATTCGCGATGGAATTTGAACGACGTACTAGTATACTCTTCATCCCATGGGCAGT
GGCCTGTGTGCGATAGATGATAAACTTGCGGAATGAACGCTATAGGAACAATCAATAAACACGACCCGCCTCCGTCTAAT
CAGTGGTATGACGCACCATGAAAGCTACCATGGTGCCTTCGGCCGGTGTCTTACCCGGGAATGAGTCCTCTGCATGGCGT
CGAGGGCCGTGTCTGAGCATATCCGAGGCGAGCGATGACTGACCGGCTGTAACCGCACGCGCGTGGCGCTCCATGGTTGC
AACCCCTTCAGATGCAACGACCAGGGAAGCCGGAGGGCAAAGATGCTCTAGACGATCGAATTGACGTCGTTCCCTAGTAC
GTCGAGCTTTTAAACCCGCCATGTTCGCCCTAGTTGCGGCCAGCTTTTTACGAAGGTCACGAATGAGACGCGCCGTTTCC
TGGTGGTAGGCTTGACCTGTTTGATAAAGCGCACACTGGGTCGGCAACAGACATCCAAACATAACGAAATGCTACTCACT
TTCGTGATCCGACAAAGCTTCGCGAGCTACCCGGAGGTTGCAGTCCACTTCGGAGATCCCGCGCAGCACGCGTTCATCCA
TAGAGGCCGTGCGCAAGTCCTCTCCCTGTGTCGGAAGTCAGTTTTTGGAAAATGGCTGATATAACACACGTACTTCTTGA
TTCAATTCTAAGACACGAGCGAGTAACGAGGCACTCTTGGGGCCGAGTACGCTCAGTTGCTCCAGTATCTCCGAATATAG
GGCAGCGCCCTCCCAATTGTTGATGGAAGCACCATCACTTCGCACAAAAGGTTGTCAAGAGAACCTAGAGAAAGAGTGCG
CTCACTTACCTCGACCCGGAGATGGATGCATCTTCCTCGACTCTACCTGCAGGTGTGGGAGTGCTGTCCAACGACTCGAG
ACCTTGGTCCGAGCGGAAGTCTAGTAGTCGCTTGGGAGTGGAATGGTCAATTACAAGCGAGTTCAAAGTCTTGTCGTCAG
AGGGAGAACAGTCAGCGTCGAAGTCGATAAGAAGTTCCAATGACTGGAAATTTTTGTCTTTTTTTTGGATCCGCAGTGGC
TGGAAGTCGTCGGCAGGGTTGTCCTCGGTGAGTGGCGTGTTATCGACCACGTGCTCGGACATAGAGTCGCCCAACGGGGA
CGGAAGCGCCGGTAGGTCGAAGTCGTCCAGAAGGGCTGACAACGAAGGTGAGCTCTGCCTTGACTTCGGCATATCGTATA
CTGTCTTGGAGGAGGATGCAGTAGGAGAATGAGTGGTATACGGCGGGGCACCTCAGTGCTCACCCTCGGCAGGAAGGCTC
TTTGTATATACTTACGAGCCCGCAGGTCGATTGTTTGCGCAAGGGAGCATTCTTTCCGGCGGCCGAGCCTCCATGGGCAA
TCCCGTCATACGAGTGGTACAGGGATAGACAGTAATATTTTTAATTGCTATATTGTACAAGCAGTGAACGAAGTGGTATA
TATCATAGGACGACGGTCGTAATGGAGTGAGAGGTCTGCTGGGGCATCGCAAGCTTTAGTTGATACGGATCGTGACTAGC
GCAGCAGCCTTGTACCCACGTACCTTAGATAAATTCGAAGTCCCGGGGCGGATTGATGATTGAGATCGTGCGCGTCCAGG
CTCCGGAAGCTCTAGACCAGTGCGTGACACAGCCATTCCCGGGGGTATCTACTTCGTACCAAACGCCTACGTGGTATAGC
GCCGGATGGCTGCGGCGCTGGGCTCCATAGTGTGCGCCGCTATCCCCGTAGATCCAAGTAGCGAGTCTTTTGCGCTCAAG
TGCCAGGTTGGCGCGCTTAGGCACAAATGACGTCCTCGTGAGGAGAAGAAGTTCCTCCAGATCTGCAAGCTTCCTGAGAG
CTTTCGACCAAGTTCGGCCATCGTTCCAGGCTCTGCGAGCAGTAGTGCGACGAACCTATGCAACAGTCAGTATGTGAAGC
AAAGGGGAAGTATTACTGCGTGTACCGGTGCCGAAATTGCTTCTATGAGCTTCAGCTTTCTCAGAGAGGGGCATATGCGG
GCTATGGTTGTCAAGATATCACGATCTTCGGCACGAAAGTCGATAATAAGTGTGCATAGACGTAGGAGAGGGGTGAGATT
GTGCATCAACGGGTAAACGGGGTCAGAAGGCGTAAGTTGGGCCGTGAGGCTCGAAAGGCTTTGAAGCGCGAGGTCAGCGA
CACACGCAGTAGGGCAAGTAAGGCGCTTGACACCACCGAGGTCGACGATGTGGAGGGGACATATCTCGTTTGCATGCTGA
ACGTTGCATACAAGATCCAACTCCGTGACTGTTTGATGCGCGACAAGAAAGTCTACCAGTAAGTCGTGCGGGAGGTCGGT
GCGCAGATACTGGAGCTGAGGAAGGTAGACGCCGCGGAGCGCAGTGCTGGTAGTAAGGTATGGCGCGATGAGGATGAGGT
CCGTGAGGTTGGGCATCAGGATAAGGGATCTGCGTAGGGTGCGAGGGTAGAACGCCGACAATATGCGGATGTCGAGACTG
TCAACGTAAGCTCTGTGAGCGGGATTAAAGGCGATTAATCGCACAAGGCGTTCTAGCTCGCTAGCTGTCGATACACGCTT
GCCAGCCTGTGAAGCACAGCAGAAATTAGTGCTACGGTACCAGGCAATAGCAGATGTGAGCGTAACCTGCGGTTGAATGG
CTTGGGCGGCCTAGAATACGATCTCAACAATGAGGTAATATCCATGATGCTCATAGAACCCGACTCACCTCGAAGTCCGC
GTGCTGCTTGCGAGTTATGATGCGCATAATGGCGCAGAATGTTTAGCTAGGTGGCGGGGTATAGGTGCGGAGAAGGGTCG
TCGGATGTGTTGGCCCATCGCGAGTCCGAAGCCCCCCAGCCTCTATCCAGTGGTGGATAAAGACCATAGTCATGCTATAT
CACGTGAGATACGGTCCAAACGAACCTGCGGTGTCGGGCGAGCGAACCGGTATGAATGACTCTGTATACCGATCGAGAGA
CATTGACCGAGTCAGATCCGTGGCGAAGGTCAAAGAGTGGTAGCCGACTGTGTATCTAGACTAGCATGTCAAGAAGCTGG
AGAGACGGCGACAGGCGTGGATGAGGAGTATCTCGGCCGAGGCGAACTTGAAGTTACATAGGCAGAGTCCACATTTGAGG
CTGAATAGGACGAATAGGGTGTCCTTGAAAAGGCAGCCGGAGTGAAGTGGGTCTTCAACGAGCTTGCAACTGTAACTTTG
ACCGAAGACCAGCTTGAGCGCGTTGTACGCACAAGGTAGGCTCGCAGGCCAGCCTCTAGTTTGCAGGAAGACAGTCATTC
CTACAAATAGAGGCTGGACTCATGTGTGAGGGGGGGTGCAGAGGTTCCCCGTGGGAACGTCGGAGTTCAATCGTGCCGAC
GGCAAGAAAGCCTTCAAGGCTTTCCGTCCAAATTGGGAAAACTCGCGTCGCGCGTAAGACTCGTCCTCGACCACACGGAC
GCGTCTTGCGCCCCCACACCTCCCGCCCCGTATTTGAATTGTCCACAAATAATTGCGCCCCCTTTCGCACACATGGAGCA
CCATTTTCCGCTACATTCCGACACAGAGGACACCGGCAGCCATGACACGGAGCCTCATGGCATGCTACCACCGCTGGGCG
ACGCCGCCGACCCGGATGTATGCTTGTGCTCGATTCAAAAAACCGACGTTTGACATTGCTAAATTCAACGCTTCTAGTGC
AGGCAAATAGCGCCGTCGGAGCCGTCGGAGGCGGGACAGCATGAGCGAGAGGTGAAGAGACAAACAGTACAAGTTGATTG
CGGCGCGAAACTGACATCAGGCTTGGGCAACCCTTAAATTAGATAAACCATGCAAGCGAATACGCATATACGGATCAACC
TACATGCAATGCTCACGAACCGGTATTTACATGCAACGCGCCATATTTGTGGGCACCCTGCGGGGTTTCATTCAGCGCTC
TCGGTGCACCCTGGTTCTCAATGCCATCCTTGCCTTATCCCCCGGGCCCTCCAACCCCCTCGAGCTCTGCGGAGCAAACC
CCTCCCAATTCTCCATTTTATTCACTTCCCCTCTCCCCCTCCACACCGATGACACCAGCCGGGTCGCCCCCTGTGTATCG
CGCCCCTCAAACATATCTCTCCCAGGCTCACGGTCCGGCCCGGGGCCCTATTCTTACTCTGCTGGATACTGCGCCCACGA
CGGCACCCGCTCTCGGCAGCCCCAATATGCTCTTCGTGGAACGCGCGATTCTGAAGGGTCTGCTTGCGGACATCAATCTA
GAGAAGACGCGCCCTCAGGACCATGCTGCGTGGCATAGATCGGTGCCGCTTGATCAACGCGTGCTCATCGTTTTGCATTG
CCTCCAGAACTGCGGCTTCAAGCACATCGGCGACTTCTTGATAGCCCTATTCTCTCCACATGAAAACGCCCATCCGAAAG
TTACGCAGTCGGTCTCTGCGTTCTTACGCAAGCGTAGCAAGCCCGAGCATTGGCCTGTAAATCTTGTCCGGTGCATGTTC
GCTCACAAAGCATCGGAGGAATATGATGAACATGGGCAGGTCGCTCGGATCACATTCAACTCTCTCCCGCGTTATGCGCG
GTCAAGGTCCGAGCGCTTTCTTCCCACATTACCCACAAGCCCGTTCAATTCTACTCGCGGGGATATCCTCGATTGGGCTC
TGAGTGAGCTCCTCGGAGAACTCGATACGGAGATACAGCGACTCCTCGCACATAGAAATGGGCTTTCGATACATGATGGT
GTCATTGACTGGGACACATTGTTAGACTTCGACATGGCGGCTACGGGAGACACAGTGGCGGAACAGGTAGGCTTTGCAGA
GCACATTAAGCTATATTGTAACTGATCCAGAACTCGGGTGCATCTAGGCTCCTGTCCTATTTTCCGTACTTTCCACCCTG
TGTGTGAATCGCAGATATCGTAAGCTGCTAAACGATGCCGTTGTGGTCACGTCCAACACCGCCCCATCTGAGCCCGAGCA
CGGTTTGGTACCTGCAGATGTAGGTACCGCTCGGAGGTCGGAGCGGAGTGTCGACGAGGATCCAGTTGAGCGAGCATGCG
GCCCCGAGACCGAAGTGGATGAGGGAGGGGACGGTTCTGAAGGAGACGGCGTGATTGCGGATGGAGCACTGGCGGACGAA
CTTGAAGAGGGAGACGATATACTAGATGGGTTGGACTCGGAGACGGACCCGGATGAGGACGTAGTTAATATGAAGTTTGG
TTGGCGCAGAGATCCTTGGCTGGTAAGTGTTCTCGCCTAATTGAAGACTTAATACTTCTGACAAACGGCTTTAGGCGGTG
ACTGGAATCACGCTCACAGGGCTGCATGTCCACTACCAGTATGCGACCATGTTCCCGACCTTTATGGGAATGGTTCTCTT
TGTCGCAGGAGCACCCCTTCGAGCATTTCGCGTTCTCAGCCGCCTCGGTGCATGTGTGTCGTACAGCACCACCATCTCTC
GCCTTAAGATACTCGCCCAAGATGCAAGCAGTCGTATCCGCACTCTCGGCCGTCAGGCAAAGGTGTCGCCTCCTTCATTT
CTACTTCTTTGGGACAATGTAAACAAGCAGCGCCGTGCGTGGCAGACGACTCTGGCCAACCAGGTACTGTAGCTGCCACT
TAGAATAATGATTTACTCGATGCGCAGGCCACTGATATATTGGTACGTCAGACTGATATGCAAAACGGCACCGCGGCAAC
TATTGTCGAGTTAGAAGACGTCCCGGATGGGGCGCTTCAACTCAAGCCCCTTCTCGATAACCTGAAGAAGTGTGATCGCC
AAAGGTTGACGGTAGATGCAATGGTTGAGGACGTCGATTGGGAACACTTGCAGGGTGTGGGGATTGGGATGATCCTCCGT
ATTTGGCTCAAGCATATTCCATCACTCCGCCCACACTCACCCGATGTGCATCGCATTTTCTCAGAGACATACAAAACCCA
TCAGCTACGTCTTCGGAAAAGCGAAATCCACTCACTTCGCTGCTCCGGGATAGATGAGTCGACGACTGTCGGGACATGGC
AATTGCTAATGGACATCATCAAGGGGCAGCTCGGGATTTCTCTAGACGATCTCGACGATGCAGTGGTCCTCGCTTGTGGT
GATCAATTGACAATACACAGGCTGCGGAAGGCTAAGCTGTTTCGTGGCAAACACGACACCCCTACGACCCGCGGTGAACC
GTTCGTGCCCCTGATACAGCTATGGCACATGAAGTGGGCGTGGATGAAGGGCATCTTCAAGCTCGGGTACAAGCCTGAAT
TCCCATCAAGAGGAGTGTACGGTACCTACCACGATAGTGTTCTCCTCGGACGAGAGAAATTCAACCAGAAGAAATGCGAC
TTCTATGACGGGCATGGTATACTACAGGACCGCTTTGAAGCTCTCCTGCTTGATGCACTCCGGTGAGTTTATAATTCCTT
CGCTTCAGTGCTTGTCGGCAGGTTTGCTTCGGGCTGTACTGAATCCGAAGATTTACATCAGGCTTCTGTGCGAGGAGAAG
ACCGAGGAAATATACTCATCCGGACTCCCCCTCCTTGACACCGTGGCGAAATATTTTGCTTCAGACGGACCCCTTGCAGA
TATCCCATTCAAAACGCTCCGCTCCTATGCAGAGGTGATTTACACACGTTATATGACAATACCAGCATACGAGTCATGCC
GCGCTGACACGCTGCGTGCGCCCGAGGTGTATGGCCCCTGGGCGGCCACGACTCAGACACTGCACTTTGACAGTACGCTG
ACCTCCGACCCTGCCACCTCAAACACCGGCGGGTTAGATGATGGTGACATCTCAAGCGGCAGCAGCACATGGACGGGCGA
TACCGTACTCCTCAATAACGTAGCCTTTTTACGTACAACATTCTGGTATCTTGAAATGTGTATGGCGGCTGCGGAAGGGG
ACATAGGAAGGGTCTTCGAAATTATCAAGGTGACGAGACTGTTCCATTCCAACTCCTTCGAGTCGTTTAACAGATCATAG
AATATTATTACTAATATACATTGATGTCGACAGGTCTTGCGGTTCTCGTTCTGGGGCATAGGGAGTACAAACTACGGGAA
TGAACTTCTTGAGCTTGCCTGCAACTTCGTCTATGAGTTCCCTCCAGCTCTCAAAGAAGCGATTATGAACAACTATCTCG
TAAACCCATCTGGCCTTCCCGGGCATTGGCATGAACTCGACCTACTCCAGGAGCACTTCAACTACTGGCTCAAGCGTCTC
TTTAACGGCAAGAGTCTCGATTTTGACTCCAAATTTCTGCGCGAGACAGTTGCCCTCAATCTTCGAGGTTTCTGTGACCT
TCGAGAGCGCACATTCAAGATGTTTCGCATGAACTCACCTGGTAACACCCACAAGGCAGCAGACACGCAGGCGGACATCA
ATCGCCTTGGCTCGCATTACCGTGAAGACAAGGTATTGCAGTTTGTGCGAGGCCGAACACAGCCCTACACCATTCCGGAT
GAGTTCCTTGCTGGTATGGACAAGCTGCGCAATGGGCAGCTTGCGACATTCCTTGAACGCACCACAAGAGATTCAAGCAG
TGTGAACGACGAGGTTTTCGCCGAAGTAAGCTTTTGTGGGGCTCGAGCATACCCTTCGAGTAACATGCTGATGGCAGAAC
TGTCTTGTAAATAGGAAGCGAGGACAGCTACAAACTCTGGTAATACCCGTGCTTCGGACACCCCCCTGAGCCAAATCCGA
GAGAATGTTTTTTTGGAGGCCGACAACAGTGACTCGGAGGAAGGGTCCCCCCTAGAGCCCACAAACCCTCTAATATTCAC
AGATGGTTTGTCGATGGCACGCTTCGCCCCTGATTTGGATGGTGCACTCGCAGTGGCATAATGGCCAAACCAGTGATCTA
CTATGGTAAGCCAGTAAGAACTTGATATTTGGTTGCGAGAGCAGTGGAAATTGACTTGCCTTTGTTTGCACAAGGCTCAA
GTCGTGTTAGTGTGTTGTAAGGCCTTGCTCGAATGTGACATGAGTGTTTGGGGCTCGGACGCACTCCCTGTGTCGGGTCT
CTTGCGCTTTTGGGGGAGGCGGAGTATTGTAGTTATAGTCTCAGTCTCTTCGACCTTAATGGTATCTTCGGGGGTCACCG
GTATCCGTCCCGAATTATTAGAGGGCTCCGAACGACTACCAGTGAGAAGCTTGAGGCGGAACCGGCGTGGGACGTCACTA
CTTGAAGGAATCTGGAAAATCTCATCATCAAGTTGGGGTTATACCGTACCCATGGGAAGTGCCGAGAGTCCCACTTACAC
TGGTACCCGTCAAGGAGCCCAAAGGCGCATCATGGAGAGGACCTGGGCCGACATCTAAGTCATGATCACTGTCGGAATTC
CCGGTCAGGTCAACCACCTGGATGCGGTCACGAAAGATTTCGTTGAAGCCCTCCAAGGTTCGCGATATGTAGTTGAACAA
CTCCTGCCCATGTGAGCCTATATACTTCCACTCGCCGATGACACAAGCAAAACGCTCGAAGGTGGTACACACGTGAATTT
TGTCGCACAAGCGTTGGATGAGCGCAGTGGGAAGAAACACGGCTGAGGGAGAATGATCATATTTTGGCCGAAGGGAAGCC
CACTGATGCATGCGCCAGTGGTCGAGAATGCGTCCAACTGATTCTTTCATATGGGGCTCAAGTGCATAGAACGTCCCGTC
AGACCGTGGGGCTTGTCCTTTGGCCAGAGCTGCTTTAGAGAGGTGTTCCTTCCACTGCGTCACTGCTTTGTGGTCCGCTT
GCGCTTCAGGACCCGGGCTATGTAGAGAACAGCAATGTTCAGGACACTCGAATGCCTCATCATTGTAGGTGAGGTGCGTC
TGGCGAGGGCAGCGGGTGGTCGAGCTATTAAACCAATCAACGACAACGTTGGGAAGCCGGCTGCGGCGTGCTAGATCGTC
CTTCTGCTGCTTTGTTGCCACTTCTTCGAGAGGTACTTGGCGAACCCATGGTGGTGCGTAAGCATAGACTACACCCAGTG
AACCGTCACGCGACACACGACCCCATTGTTGCACAAGCTTAGAGTACGGTGGCATTTCGCCCACCGAGAGGGTGACGACC
TGGCTCGCTTGAATGTTGAAGCCATAAGTGCATGTATCCGTCACAATACCGATCCGGAAGCGGCCAGAATCCATGCCCTC
CTGGAAGCGTTCGCGATAGTCAGGATCCATGAGTGCGTTGCATGGCATGATGAGCCGGTCGCGGTTAGGGAGGTTCGACG
GCAGGAGGCTCTCCAAGAAGCACATAACGCGATAGCCCAGCTCGATAGTTCCACAGAAGACCAATGTACTCTTGATGTCA
CTAGGTTGAGACACAGTAATCGGCACCAGGAAGCTGAGATCCAAGAACTCCCAGCCAGACACAGCGTGTTCCAAGAAACG
AGGGATATACTTAACGTTCTTACGATCTAGCGTGTATCGTGCATTTACGAAGTCACCAGCACGGAAGCCAAGGGAACGCG
AGATGTCGTCAGTCTCTTTCCGAGTCGCCGTACCAGTAAAAGCGCCCCAGACAACGTGAGAAGGCAAGCGTGAGCGCATG
TACAAGATCGAGGTATAGGGCTCCAGCCAGACACTAGGATCATTCTTGTTCGCCAGATGAACCTCGTCGATCAGAAACCA
GCGAATGAGAGATCGGATTTTGCTCGAGGCGATGATATCCCCGAGTTTTTGATTCTTGAGCATCCATGGCGTGATAACCG
CAACGCGCACGTCGTCACCTCGGGAGATTTCGAGCAGAAGGTCACGGTCTTGGTATGCAGCTTCGCGTAGGGTGTCCTCG
TTGATAGCGAGCGCACGGAGCCCGTAAGAATTAAATACTCTAGCCTGGTGGAAATTGAGTGAGTCAAGCCACCGGGCACT
CGAAGCAGCCGCAGTCCCTTTACCTGTTGCTCAGTCAAGATCTTTGAAGGCACTATAACGAGTGCAATACCCTTTTCGCC
GTTTACCTGCGAAACCAGTAGCGGGGCAGCCATAATGAGAGTTTTGCCCATTCCCGGAGCTACGACTAAGAACAGGTCCT
TCCCGTTGACCAAGTCGAGCGCGTGAGTGATCTGAAAGCTTCGCGGCGTTGGGATGTTGCACCTTTGACGAAGAATAGCT
TCAATATGAGCGCGCGAGGAAAGTTCTTGGGAGTTCATCGTGTATATAAAGGTATTACGGTGCGGTAGCTAACAAGAGAG
GTTGGCTCCAGTCGTTTCCCTGCTGTCCGTGTCCGTTTTGGGAGCATGCCGTCGGCACGATTGAACTCCGACGTTCCCAC
GGGGGACCTCTGCACCCCTCCTCACACATCGTTCAGGCCTACGCACAAGGTAGCCACGCAAGCTCGGCTATACGATCACG
TGTTCGCACCCCGCGTGCTACGCGTGCTACGCGTGCTACGCGTGCGGCGCGGGGCTCCCGAGCCCCTTGGAAAGCGCGCC
CCACTGCGAGTGGCTCAGCCACAGTTTCTTTCTCCCAACGTCTCCAAGTGTCACATTCCTCAAGACTACCACATCGACAC
GTAATGGGACTGCGCTACACAGAGCTTGGCAAGTTCGCCAATGGGCACGACAAGGGCATCACGAAGGTGGCCTTTAGCTC
GGAAGGACACTACCTCGCAACAGCTGGCCTCGATGGGCGAGTTTGCGTTTGGAAGGCCAGTTCAAAAGAGTTACTGTATA
GCTTCGATGGGAGTAGCCCGGTGTTATCGTTAGCGTGGCTTCCTCGCCGCAAGGATGTCATTCTATGCGGTCTACAGGAC
GGGAATATGGTGATCTTAAAGATCACATCGGTGAGCTCTTCATTGTCACGGATGTAAGCTAGACGCACTTATAATGCCAT
TCAGTCTCGCATTTTTGTTACCGGATTCTGGGCTCATGAATATCCAGTCGAGTGTCTGGCACTGAGACAACATGATGCCT
TCCTCGCCTCTGGCGCGCATCCGGAGCTCCTTGTCTGGGAATGGGATGGAGCAGGCGAGTCCCGTCGTACGGATTACCTT
CCTTTTGTGTCATTAACCACAGAAGAGCAGCCGAGAAGTTCGTCTTGTCGCGCGAAATCTCGCCACCAGTGAGGTGCGCC
TGGAACGACGCCGAAGAGGCGCTTATCACTAGCATCCACTGGACCTCATCTGCTGAACACCCCTCCCTTCTCCTTGCCAC
GTACATGTACCATGGAATAACGTATGTAAAGCTCTATGCCATACATTGCACGGTTTTTCTGACTGACCTATGACCAGGCT
GATAGATGCTGCGAGCTGGTCTCGTCTTCGAACTGTACCCTTGCACGGGCAGATGTCAGTAATTTCCACGCGTCGGACCA
GACATCCTTCTGACCTTGTTGTAGCTCAAATGCAAGCCTGTCTGACGATGGGATGCGACTTGCCATCTCCAACACCTCTC
GCGGCTTCGACGTTTTCTCTATGCGTTCTGGGGCTTCGCTAGCCATGATTGAACACAGCGGAAACGGAGAGGCCTACCCG
ACCCCGGTGATCTTCATTCATGGAGGCCTGGCACTTTTAGGCGGCAGCACCACCGGAGAACTCAACGTGTGGGACATCAT
GGACACAGTCACCGACGGACCGCGGCTGAACGTGCCGGACACTGACGACTCGCGGCCTCACGTCCTCCACACGCTACCCG
TCCCCAGGCACGCCAAAGTGCTCGCAATCGATGTAGGCGCTCCAGATGAAGCCTGCCTCCCGTGTATACTACTGATTTCG
CTCACTAGGCGTTCTACGACGAAGAAGGAGACGAGTTTTTCATTGCTGCCGGAGTGATGAACGAGTCGGCACCATCTGCC
TGCATCTTGTGGAAAGCGGAGGAGTATAGTGGGTCTAGATCGCGGCTCGAGTCGATGACACCTTTCTAACAGCATCCACA
GGTAATGAGCATGTACAGCAGGCTCGGCCTTCGCGCTATCCAGGGACACGCGGGAAAGCATTTGTTATAGTTGTCGTCCT
CATCTTTGTCTCTGCACTGGTTATTGTCCGGTGGAGTTTCGTCGAGGGACATCTGCTTAGTATTTGACCAAGAACGCTCT
TCATATGACTGTAGCCCTTCGCCTTAGACCCGTCCCCTGTAGTTTGTAACCCAAGAGGCAAGTCTCCGAATCCTCATCGT
AGTATGTGGTGACTGTAGGCGGTGCGCTCCGAATTTGATGTTCGAAAGCTGATAGTGTAATGCATGTCTACATGGTATTA
CGAGGGAAGGTTCTGTTGAAGTCTGGCCACGGCGCACGGCGCACGGCCCGCCGCCCGCCGCCCGCCGCAGCGGCGCTCTC
TGCTCTCCGGGTGCCTCTACGATTGTAGCTCCTCCGCCCATCTGTGTGTTCGAGCCCGCGCCATATCTCATACCCTGCCG
AGGGATCAAAGTTACTTTTGCATGTTGCCCAAGACTAACAAGACTACCTTACGGAGGCCCGAGATCACCGACACACTTGA
CAAACTGTCTAGCGAGTTCGTCGTTGGAGAAAGAGAAGCATCCCGTAGCGTACAGGTTTACTTTCTTGATCGTTTTGCCC
TACACATCTTCAGGTTAGCTTGTGGATGCGTGTAAGAAGGTAAACGCTTACCAAGTCGGCGCAGCTCTTGAAAGGTTTGA
TCTCAACGGGCCTAGTCGACGATACCGTCATATGGTCATGAGATATAGCACATATTATGCCTACCAGAACATGAAGATGT
TAGCGTATTTTGCAAGATTGGCCCTCGACTCACTTGAGCCTGCAGGCACCCCAGTCGCTCCGACGAACATCGGAGGGCCC
GTCCAGAGCGAGACAGTTGCAGCGTGGCTTTTTATCAGTTCTGTTTCAATAAACATGGCTGTATTATACGCTCCCCATGC
TATGAAGAGGGTCAGAAGTAGCAAAGATATCTCCATGCGCCAGCCGGTATAACCGCGAGGAGGACGACGAGGAGCAATTT
CCGCAGGAGTGGGCATTGTCAAGAGAGGAATTGAGGGGGATACGCGCGACGCACGCCATATTCGCGCTAGTTTTGTTTGC
TGCAACTCAGGACAAAGAACGGTATGCCACGCCCCCACCACCAGGTGGGGCAGGATCCCAAGAGGGGCGAGCAAAGGCAA
AGGGTAGGCTGTGGCGTTGGGCGGGAATTACCGATCAAGATCCCAGGGGATCCCCCGACGACCAATGGCCCGCAGGTGGC
TGTGCTTTACTCCTGACGCCGACTTCTCGATTAAGTCTCTCTAGATCTCTCGCCACCCTCTGGCGCGGGCTAACCTATAG
ACTCGACGCTGTCGTATTCGCTGCCTCTACGTGGTCGCTTGAAGATCCTGGATCTCACCGCTCAGCCTTCGATTGTCTCG
TTAAGAAGCTGATTCCCGAATCGCCAGGTGAGGTCAGAGTCTCTCCCACGTTCCGTTGTGGCACGTTATATTGTCTGGCG
GCTCTGGGGCTCCTTTGTGCCCCCCCAAGTCTCAGCGGCACCAGTGACGCATCCTCCATCTTGCGCGCCCGTCTTTGACA
CTCACCATCGTCTACTCTTCTCCCCTCTCGCTCGACCATGGATTCAGCTGCTCTCTTCAGAAGACGCGCTCTCGTGAACT
ATGGCTTCTCAAGCTCTGTTGAAGTAGCTAGCACAGGCACGACCCATATACCCTTTGTCTCCGTCCAGGCGCCCTTCACC
TTGATCAATCCTCAACGTATCCCTACCGTCCTTCGCCAGTTTGGGGCAGAGCATGAAATGTACGTCTACGTCGTTCTTGA
TACCTCAGTCTGTCTAACATACAATATATAGTACACTATGTCCCACAGAAAACCTCCCTCCCGAGAGCGTGAGGACCGCT
GGAGAGGGTACAGGTCCGCATATTCCCGCCGCGGAGCCCTCAAAAATGGGTGCCATGAGGCCCGCATCTACTCTCCCAAC
GATTTCCCGTCATTCAACCCCGGCATATCAGATGCCATCCTTCCCATCGACCCCGGCTGGTTCTCGGGCGTCCACGCCAC
TTCCCGCGCAACCTACGCGTATCACTCCAGCCCCTTCAGACCGTTCTGTTAGCGTCCCCCTGGCTGATACCACTGGAGGA
GTGCAACAACGCTTTGGTCGTATGTCCGCACGCGCCCAGTCCCTCCCGCCTGAGAATTTCGGAGATTTCCTCCCGCCCCG
CTCTACGACGCTGAAAAGTGCTGCTTCTTCGCGTGCCGCCCGAGCACCATCAATGCAGCGAGCTGTATCCAACGCTTCGT
CCAACATAACAGTGTACAGTGACCCCGACCCCATGGTGAGTGTTAATTTTCTATCGCTCTATTGTCGGCTGACATCGTCT
CAGGGTTTTATTCGCCACTTCAAGCTCTGCCAACAAACTGAACAAGAGAAAACGACTGCTTCCAACCGCAAGGGCAGGTC
TCAGCAAGATCGTCCGTACACCGCTTGGTTCGAATCCACCTCCGACGAGCCTCGCGAGTCCCCACCCGATCTCACCATTC
GCCCTGACCTGACCCTCGGCGACATCTTTTACCACAAGTCCAAGAAAGGGATCCAACTCTGGGTCTTCGTTGAGACTCCC
GACCACGGGAAATACTGGAAACCCATTCTTCTCGGACATCCCCGGGAGGAAGACGGCCGCCGTCTTGGCCTCACGCCGGC
CAACAAACCGTCGTGGTGTACGGAGGCCTGGTATCGCAAAGTGGTGAAGAATCCGCCATCGGGTACGTGTCTAGTAACCA
AATGACAATGCTCAATTCTTATCGAGCACTGTAGTCTCAGTCTTTATTCTGAACCGAAAGAGTTGAACGTAGGTATTTAC
CTGTGTCGGGGTCTTTGGAACTTCTACGGTCAGTATGCAGCGCTTTGGGAATTCGTCGGGGGACATACCTGTAATATTTT
GGGATGTAGTGTATGTTCGCGTACGTAGCTGTTCCAGGCCCCACACCTGTTACTTTGGAATGTTAAGACCTTGGCTTACG
CCGGCTGGTGTCGCGGCCATTGCTTGGAGCCTGGCGGTATCTGAACGAGCCCCACGTGCTCCTTAGATAGGCGCGCGTAG
CCTTGCGACTTCAGCGCCAAAGCGCATGTGTCGCGCCACAGAGCCCCTGTACCAACCCCTCCTCGTCGCTGGCATCTGTT
AAGATCTCTCAGGAGCACAACAACACGGCCTTGTCAGTTTTTGCTATATTTCGCAGGGATCTATATGACAGTCTCACCAC
TTGCTCTGCGTACAGCTATCAGCGATGACGGAGAAGACCACGGTTCAAAGATTCAATCCTTCGCGTTTCGAGCGAGGACA
AGCCACCCCTTCTGAAGGTGAGTTATCTAGCACATGAGACACTACAGCCGGAGTACTGAGCTACAGTATTAGCCCGTAAA
CAAGTTCGATTCGAACAGGCAGAGACCCCGAATGACCGCCCGCAGGATTCCAGTGCATCGGCTCAGCCGTCCTCCCAGCA
GCAGCTCGTGGATGCCAATTTTACTCGCTCTCATATCCTCCTGTGGGTCTCCACGCTTTCTATATTTCTCTACCTCTTCA
TCCGGGATGGCTGGGCGGCCTCACTAGCTTCTCATATCCCTGCTCGTATCCGACCCTTCCAAGTTCCCCCGCGTCACATA
TCTTCGGACCTCCTTTCGCGGATCGACGAGGCTGTACTCTGGGCGTGCAGCCCCGTCCCTTACCGTGACTTCGCCCTATC
AGCAGACGGTGGAAGGGTTTTTGACGAGCTTACGTACCCTCTCGACACAACCCGTGCCAAGTCAGGTCCACATCTCGCCC
TCGACGATGATACGCGCATCGGCCGTTGTTGGCTCTTCTCCGGTTCGCATGGCCAAATCGCTCTAAGCACCCCGGAGGTT
ATTCGTCCAACGCATGTCAGTATTGAGCATATACCTGGGACAATCGCGGCGGACATCGGGCAGGCTCCCCGGCGGATGGT
TCTCTGGGGCGTGGTAGATGTCTCGGAAAGTGAGGGGATATGAGGGCTTGCCTCCCCAAGTGGCATCGATTCTCTTGGGC
GGAATCATCCTCTTGTCACCCGAGATGACTACTCGTTCATTGCACTGGCTGATTTTGTCTACGACATCAGGCAAGCTCAT
CATATCCAGACATTCCCGGTCCGTAACGACATTGGAGACGCTATCAAGGACGTTGGTCTCTTCGTACTCGAGATCGTGGA
CAACTGGGGAGCCTCCTCGACATGCCTCTACCGTGTGCGCATCCACGGCGTTTCCAGCGAAGAATATGACGATGTGCGTT
AGAGTGTCGTTAGCTGCACTGCGCTTACTAATGGTCCTTACCCAGCCCCTTACGAAAGTGTAGATATATACCAATGCTAT
CGGATTTTATTGAATATCGCCACGCACGTCGGGTACTCTGTGAGTTTGGACGTGCACGCTACTGCATTCTCGCGTGTAGC
GCCCCTGATCGCCACGGTGCTCCTCGGACCGACCTTGGACTCCTTTGTTAACTCATTGGTTAACTCGCCATTCTTCCCCA
GCCTCCTCTCACTTTCTTCCTTACCTACTTTCCTGTCGAGCCATTGCTGCTGCTATTCCCCACCTTCAGCTCTCCTTCTG
CCACAATGACCCCCCAAGTTGCCGACAGTAGGGACGGTGATCCCGACCCTCCCCTTCGTCCATTGACGGCGTCTGCACCA
CGTGATGCAATACAAAGGCCTGCCACACGCCCAAGCACAGCGCCACCCGAGCTCCCTGTATCCCCTCCCCCTCCCTCGTC
TACCAGTCGCTCTGCCGCGGTACAGCCCTTCACGAGACAGCGCCGCGGCCTAGACGGAATCCCGGAAGACGAAACCCCGA
ACGAAGACTTGGACAGCAACAAGTCTGAGGAAGATCCCTCGGAGGACGACACTGGGGAGCTCATCAACGGGCGCAAGCGA
TCGGCCCCATTGGCCAAAATATTGAACGACAAAGAACGGAAGCAGCGACGAGACGTATGTACAAGCATGCTTTCGTTGCA
CCATGTTCTGAATATATGTAGGATTGGGCGAGGCCCGTAACCGTGAAGGACCCTCGCCGCGTCTACGACGACATTCCCGA
GGCCTATAAGCAGAGCTTTCGCCGTAAGGAGAAGGCTCCCTCTCGTCACACGTTCAGCCCGGAACGCGTTACGGTAAGGT
TCAATTGTACTAGGCGATGACTGCCACTCAACATTCAATAGGAAGTGCGCGAGTTGTGGAGTCCCTTTGGAGGGCGACGC
GCGGAGCAGCAAGAGCCGAATATCGCCCTTTCTCAGTCTCAGCCCCCCGCCGGCCATACTCAGGCACCGTCACAGACGCC
ACCCCAACAAGCAAGAATCGCAGAGAGCGGTCACTCTGACCGCCAGATCCTAGAGCATCCCGAAAGTGTCCAGCCATCCA
CACCGCAATATCCCTGTGTAGACGGTCCCACAGACCCTGAGCAGCCCCCCCAGGATCTCCGGGGCGCCTCTTCACTTTCC
CCCCGAGGGGGCCATCAACCGCCAGGCGTATCCTTGCCTATTCGCCAGCCCGCGCCTCACGCCCCTCACGGCATCATTCC
GCTACAACCCCAGCAACAGTCGGAGGGCATACAGCAAACGGACGCACAGTCTGACAGGATGAGTCAACAACGCCCTGTCC
TGCGGCAGGGCGACATAGGGCAGATGGCCTTCACCTTTTCCATGCAACAGACGGCCGGGACGTCCAGCTCTGCTTCTAGA
CAGCATGCCCCACCGCAACCCCCTCAGCAACCCCCCGAACACGCCGCAGGCCTCGGTCACGCGAACACGCAGCTGTCTAG
GATGGACGAGAGGCGCTACTCAGGGCCCTCTGAGGCCCCACAACAGCGTCAGCCGTCTAGGATGGACGAGAGGCGCTACC
CAGGGCCCTCTGAGGCCCCACAACAGCGTCAATCCTTTGACGCACCTGGACGTGGCTTGCAACCACAAGTGATGGAATAC
CAACCCACGAACGCATCGGTGCACGAGATGGGGCGTCCGATGCATCCGCCTACGTACATGACGGATGGAGCGCCTACGAT
TTCTGCTCAGCACCCGTACTTCGGAGCTCACGGTCTTGCCTCCGAGCAGCATCAGCCACAGCAAATGGAGGTTGAACCGA
CAAACGCTCAGGCCCAACCTCAACCTCAGGATCGTCCATGGGCATACAACACAAATCGGGCGCCCTTCGTCGCTCCCCAA
CACCATCAGTTTGGAGATGCGGGACTCCGGCAGCAAGCCTCGGACTTCCGTTATGCCAACGCGCAGACCCACGAGGGGAG
ACAGCCGTATCATGCCCCCATGCAAGCTTACGGCGGGACTGGTTCCGACCCTCATCCCTATCAGCAACCGCTGACGCATG
GTGCTCCTCAATGGCCTCAACAGCACCAGGAGCAAGCAATGGACGTGGAGCCGACGAACGGCCAAGCACAAGCACACCCT
CACGGACATCTGCAAGCGGATAACGCCAACCGAGTGCCTCACCCCCCCCCTCCACCGCGAACATCTCAGCTCGGCGCACC
CGGACAGGCCCCCCAACAGCCCCAGTTTAACACATCCGGACAGGCCCCTCACCGACAAATGATGGGTTTCAAGCTTATGA
ACAGACAGACGCATGATGAAAGGCGGCCACGTCTCGATTTTCCGCCCTTTGCGCCTCCTAAGCCGCAATACCCAGTGCCC
CACCCGGCTTCCCAAGTAGTTGAACAGCGTCAACAATCCCAAGCACGTCCGAGTGGCTGGCTCCCGCCGGCAAACCATCA
ACAACAACGAGAACCACTTCCCGGCTTCGGCTTGCTCGCCCCTAACGTCGAGCACCAGCCCGCTACGATCAACAGAGGGA
GACCTCAAGCAGGCCCAAGCCACACCGTGGATGGGCATTCCATGCCCACTGAGCAACCTCGGACCCTGGACTCTCAGGCG
GTGAGTCCGATTGATATGCGTCCATATCTGCTCCTGATCGTTCCTGCAGGACAGTATTCGTGTAATGTTGCAGCAGTTGG
ATCCTGCTACGCTTCAGCAGGTATTTGCGTCCCTCGGAGGGCCCTCAAAGACGCCGTATATGCCGGCAGAAGGCGTCCAA
CACGATACGATGGACGTCGACCACGGGCCCGACAACGCTCGTCTAGATAAGGGCAAGCAACGCGCCCTCCCGACGGCGAC
ATCAACTTCCTCACCCCCGGTGCGTTGATTCCAGCCTGTCAGAATGACTGATACACTAAACACGTGCCTGTTTATCTCCC
AGACGACGTACACGACACGCCCTGACCTGGCCATGCTGGTGCTAAACGAGTTTCAGACGTTCTCCGAAGGTTTACAGGCC
CAGGCTCTCGCTCAGTCAGTATTGTTGCTGGATTCAGCCACACCGTTACTTACGTCCATGATCCATCTGAAGGAAAGAGC
TCATCGGCGAGGTAAAACGTATCGGGCGCAAGGTCACGAAGATTGAAAAGGGTGGTGGGAATATCTCCCATATCAGCGAG
GTCCCTCCCGTGACACGATCTGCTGGTCCGTCGCAGAGCTCGCGGGCGACGAAGTCAATAGCTAGTCGAATGCACCTTGC
GCAGCTAGATCGAGAAGACTTCTCCCAGGAAATAGACGCTGTGATGGACGACGAGGATGAGGATGATCCCACGCACACAC
AGACTCGGAAGGGGCGTCCGACGTTATCTCACCCGTCCGACTACCCCGAGGTCCCGATCACCACGCCCGAGCGGGAGGAG
ATCATGATCAAGTCCCTGTCGCAAAGGGAGCGTGCACAGGGGGCTCCTCGGGCGTTCATATTACGGCTTCAGGTGAGACC
CTTCATCCTCAAGCCCGTACTAGGTGCTGACTATACGTTAGGCACACGTCCGTGCCCATATGCTGTACATGCTGAAGTGT
ACGACGCTGAAGGAAATTGGGAAGAAGTGTCCCCCGCTCACAGACGCAGAGTACGCCCAGTATGAGGCCATGTCGCCCGC
CCCTGTCATCACCGAGGACAACTTCCGTATTGACTTCAAGCGTGGTTGGAACGACTGCGAATTCAACCGGGAAGCGCGCT
GCGTGTTCATCCACAGTTTCATGAAGATGGTCTCGGCAGGCTGGTACTGTTCACCCCTCGTCCCTTCCCATTATATCAAT
CCAGAGCAGGTTGGAGGCGCTCTGGATAGCCACATGCCTCACGCTCGTACAGCGTGGGAGGAAGGTCACGAGTCCAGCAC
CGAGGAGATGGACGAAGAAACAAAGAAACTGAAGGACGAGATCAAGGAGAAGAAGAACAAGAAGAAGGCGCAGATCAAGG
CAGACAAGGTCGTCAGCTCGCGCAAGAAGACGGTACGTCTCTCACCGTCTCACTGGTGTGCTTACTGACTCCTGGGCATG
GCAGCTCTGCATGCAACGTCGCTTCATTGTCGCGCTGTATGGACTGGACGATCATGCAGTACTGATCAACCAGCTCCAGC
CGCGCCATATGAGCGGCGACGAATGTTTGAGTCCACAAGACCGCTTAAGTGGGACGTGGACCATCGTCGAGGCTGAATGG
CAAAGCGAGGACCTGAAGAATTTCCTACGCAAGCTCGACGCTATCTACAGAGTTTACTCCGTCAAGAAGACGACTCACGG
CGAAGGCAGCGGACGAGGACGTGTTCCTCGGACGCGCATTGCGAAACCCGGTGGTCGTGTCGTGGACAGTGACGCCCCTG
TGGGGCTGTGGCGGAACTGCTACAGCGAGGCGTGGTTGGCTAAGCAACGGCCGCACTTTCTGAAGGGCCTCAAGATACGG
GACACGCCCTATGATTTCACTCTCGACCTAGCGACCCTACTGGGCCAAAAGGCCCCGACATCGATGGAGCCGATGGACAT
GGATGACGACAACGCTAGGGAAGACGATAGGCAAGACGACGTAGATGAAGACTAGGGCACCAACCAGAGGGCGACGAAGA
ACGGAGGGCGACGCGCAGTCGAAGAGTGAGATCGTTCTGTGAGTACGGAACATCCAAGGTTTCTTTTTTATCGTGCCTAT
TTGTACAATAAATCGCGCAATTATTGCTACTCTTCTGTGAACCCCATAACGGGTGGTGACCCTCAAAGACACATAGCCCT
TGCTAGTATCGGTTTAACTCTACAGGGTTGCCCGTGTGCAACAAGTGGACCGGGAATGGCGATGCTGCGCGTTCGCATCA
CTGTGTTACGGACGGGTGGCATCTCCTGGTGAGTCGTTCAAGCCAATGCATACCGCGCTGACGTACTATCCGCCTAGAGA
TGTGGTCAACATACGTGGCCGGCGTTCCAGACGCTTACGCACCTGCGCTGTGGTAGAATTACCGCGTCCCCTCTAGTAGG
TGCGCGGCGGTCCATCGTATGCCGCCTACACTGGACGTACACGAGGAGGACGTACATGACAAAACCCTCTCCTATGCAAA
AGTCAATGTCAGCGTCAGTTTTATACACAACTCGGACAGATGAAACCACTCACAGATCGTGAATCTAGCGCTGCATGGAC
TATGCTCCTGCTACACCTTCGCAAGTACCTACGCCGAAGCCGACACTCCTTCCGAAGCGTCCTGCTCGGCGCCCTCCTCC
CCGTGTATCTGTCTTCGCCCGTGCCGCGTCTGCGCCTTCGATATCTGCTGCCTCTCCGCCGCCGCTTGTGCTTGTTGTAG
ATCCGGAGGAAGAGACGTTACGCGCATCCCGGCCAGACCCGAGGATGTCCAACAAACCCCACGCAGGGGTTATCAAGGCC
GCCAGAGCGGAGGCGGGGAAATGTTAGGTCTGCACCGTGCTAAGTGACCCTCCGGAACTTCAAAATGGCAATGTGAGCGG
GGCGGAAGCGCAAGAGCGAAGTTAGGTGAGGAGCCGGTGACCGACATGCGGGTGCTTGAAAGCGACCGACTGCGGTGGAT
AGTACGCGCAAACATAAATGCGGACGACTCTGCTACATTGGGTGGATGAGGTCGGCGGCTCGGGCAACCTACAGGGGGCG
TCGACGACCGAGGACGACGAAGAGCGCACTGGCGTCCTGCGTGGACCACCGATGTGCGCTCGATTTGGCGCCACCCTCCT
GCCTGCGCCTTCGCGCCCCCGCGCTCGCACCCTCGCACCCTCTATCCTCTCTCCTACTCTCCATCTTACTCGTTTCTTTT
TCTGCCAAGTCATACCCGCCGCCATCTCCCTCCCCTGTGAGAACGCTTTGATCGCTCAAGCCGGCTCCATCGACTCCCTC
GCTATCGACGACTACCCGCTCTCTCATTATCGCTCCTCAGGCATCGCCCACCGCCCGCCTCCGCACCGCGTATCGAAGGA
TCACCCGTGGATGCCGATACGCTAGCATGGTACTGAGCTGGAAGTTGCAGCAGGTACGTCTTCAGCATGCAGTCTGAGTT
CCACTCTCATCCGTCCACAGGTCTTGTTGTCTGTTTTCAAGGGGGAACCCAACGCGCGTCGCGGTTTCGATTGGGCCGCG
TTTAACAAGGTGAAATTGGTTTTTCGCCGTCGGTGGACCGTAATGAACGACGTTGAGCAGGCGATGGCCGAAGTTGGGTT
TCGCGAAATCGAGCGGGACGGCGTAGTCTTTCGGTACCGCATCCCGCCTCGCTGGGGGGGTAAAGGTACTGTGGTCCTGC
ACATGGTGAGTCTTAGGTCGCACTCGTCACATTCCCCGTCTCACCCTCGTCATCAAAGCGGAAGGATCACAAGGTCGACA
AATCGGTGCAGCACGAGTGAGTAGGTGCGCTCATCCCACTCGTACCGTATTTAATACGCTTGTTTAGCTTGAAAGCCCGC
CTGTCCTATGCTCTAGGTTGGAACAAGACTACGTTCCTCAACCCGGAACTGTTCTAGATCGTCATGCTTAGTCGCGAGGG
CATTTGGTTGTGCTTCTTGGATGTAGCAGGGAGTTTCTCGAATTCAATGGCTTCTATAAGCAACACACCGCGGAGCAATG
TCACATTTTGCGCAGGTGAGGTACGTTCGTCGTTTTTGACTCTAGGGAGGACATGGCAATTGCAAGACACTCGTGTACCC
CCGATCGAGCGTGCGGGGGTAGCAGTGCACAGTATTCTCCAAGATCGACGTCCCCATGACTGCGAAGACGCTCTTCAAAG
CGTGCCGACGCACACAAGAGCTCTGCTGCGCGATGCTCTGCGCATAGCGTATACGTGCGCTTTGGGCGCATAGTGTAAGG
TGGGGCGTAAGGGATGGGGAGCACACGTAGTGCGGGGGGGGGAGCTCGGACGTGGAGTAGCTCGCTAGCACTCGTGCACT
CGAGCTCCCTGCCCCGCGATGCTCTCCAACCGGGTGCTCCGTGTAGCGTGGAGGGATGCGCGCGGTACAGCAGGAGCGCG
TTGCGGCGCCCAGGGAGCTCTATGGTGCATCGAGTGCGCCTGCGCTACGTGGGAGGGGCACGCTGGGCGTGGAGGAGCTC
GCCGGCACTCGCGCACTCGAGCTCCCTGCCCCGCGATGCTCTCCAACCGGGTGCTCCGTGTAGCGTGGAGGGATGCGCGC
GGTACAGCAGGAGCGCGTTGCGGCGCCCAGGGAGCTCTATGGTGCATCGAGTGCGCCTGCGCTACGTGGGAGGGCACGCT
GGGCATGGAGGAGCTCGCCGGCACTCGCGCACTCGAGCTCCCTGCCCCGCGACGCTCTCCAACCGGAAGCTCTATCGTGC
GCTACGTGGGAGGGGCACGCCGGGTGTGGAGCTCTCGAGCACTCGCGCACGGGAGCTCTCGAGCACTCGCGCACGGGAGC
TCTCGAGCACTCGCGCACGGGAGCTCTCTGCTCCGCGATGCTCTCCAACCTGGGCGACCGCTTTCGCCGTCCTATTCTCT
CTTGTACTGTGCTCCGCATGCCACGCTATATTCATCAGTGAGTTTCGATCGATTGTGTCGTTACGCTCGCTTATACAATG
CCCTCTAGCTATCTACGCTGCAGGAGAGCACTGCGCTCACCTCCATCGGAAGCCGTGCTCGTCGCCGCACTTCCCAGACA
AGTCTCCGCGTTCCCTCTGTTCTCGCTGCCGCGGCGGCACTGCTCACCAACCCCTGCTGTTCAAACCGCACGCGCTGCAT
AGGAGGGGCTCGCGGAGCGTCAAGGGGTGCCGTGACATGGGGGCGAAGAAAGGGCGCCACGGACTCAAGGGGCTTCCGAG
AGCTACGGGACGCGGCTGGGCGATTTGAAGCCTTGCCCAGGGTATCTGCCCGCGAGTGTTCCAATGTGTGGAGGGTACTG
CTTGCGAATTGCGGGGCACCTAGGCGCGGTCTCGCGGATGATAGCCCTTGCGCGACTAGGTACCCAGAATATACCGTGGT
CGCGATGCTTCGCATGGCGAGGCGAGAAGGGGAGCACGTTGGCGCGCTCTAAGTCCAAGAGGATCCTAGAAAGGCTCCTT
GGGGACCATGAAGGCTCTTGTCGACGCGTGGGGGGGCGCTACGGTGCGCTGACTCTCACTTTGGCCGCGCTAGGACGCTC
CCTAGAGCTCTTCGGAGCAAATGAGAGCCTTCGTGGGCTTCAAAGGGCGTACCGGCGCGCCAAAGGGCTCCCGGGGCCCC
CAGGAGCTCCGTCCAGTATTTCAAGAGCATTTCCGACAGTGCGAAATCAAAAATTCATAATATATATAGCGCTTCATGAT
ATTTAAAAAGGCTTTGTCTCCGGAAATGATGGCGAAATTTACAATGGACTTTGCATTTCTGACCTAATGGTAGATTGTTG
ACTGTCTAAGTTATCCGCCGACAGATATTTTGATGAAGTAGTGTCTTTCAAACACATCTTTCGAGCCGTTGCGCACAAAA
AATCTCATAGTTGGATATCATAAATGGACCGTTGTCTTATATCTTTAAGGTACCTAATAGAAATTGCGCATTTCCTCTGT
ATTCCTCAGCACCGCCCACCCAAAGGCCGTTCTGAAAGTGAGGCCCATTCGTTTACGCTTCCAGAGCAGATTAACAGATT
AATTCCTTCTGGTTCGGCATTGAAAAGACTCTCAGACATTCCGCTCATCGGGAATCCTCAGGATACGTACGAGAACACCG
TAAATTCGTTTCAAAATCGCTGAGGGTTCCGGGGGGACCGGAATTCGGCGATGTTTGCCGTGTGTGTAACTTTGTTTGTA
ACATATCAAAGCGTTCAGGCATTGTGCGGTGGGGCTCAAAGCACTGATAGTAGAAGCCACTGAGAGTACCATTCATATTG
GTCTCCGCCGGCCCCAAGCGTAGAGTATTCATAGGTTTAGACACGAATGGTGAGTGCTCCTGGAGTTCGGTTCAGAATGT
TGCCTAACACGTCGTTGATCACATAGCGCAGGCGCGACCGCAGTGGCGCAGAGAGCCTTGCCCAGATTGGAACAGAACAT
CTTCAAGTGCACGTTACGCAGTACTTTAGCGTCCTATACCATTTGAGAAGACTCAGTTTTCCGCCACGCACAATACCAGG
TACTACCCCACGTTCTCCCAGTTCAAGACTATAACTTACTCGTCAACCTAGATAACATTAACATCACTGGCAACCACCAA
TGGGTCTACGCCGGCTTCATGTATCCCAGCGCCGTCACATTGCGGATGGGTTTACGAACGTAGTCATGAAACCTCGGGAG
TCGAGCAGAAACGGTTGAATCGGCAGGACCTCCTCGACAGGCCCCCGTCTAGATCTCTTTCAAAGGGTTGGACAAAGCGG
AGCCTCGGGTTGTCGGTGGCGTGTTAGACAGCTTTGGCTGCTAGTGACACTCGAGTATCCATGCCCTCCTGGCTCACCAT
TCTCGCAAGGTCAAAGCAGCTGTGACCAGATCTATAAGGCTTGTTGCCAGTCAACCCCAGTCCCCGCACATACTCACAGG
CGGACGAGAACGCCACCCGCTCCGACCACGGTCCTACCCTTTATCGCACTTCCCAAAGGCTGTTTCAGAAGCGTCATGTT
CCCCGCCGGGAGAATTACCTCTTGGAGCTCGCTAGACGACTGGAGGAGTCTTGCAAAAGACATCGAAGACCTCGAATACG
CACCCGTCTCCCCTGCACCACTGGATGACGATTCTTCGAATTGGTTGGCACCGACCCGCACACATAAACAAAAGAAGAGC
TCAAAAACGACAGAACGGCCGACTCGAGCGCTGCGAACCGTGCCACTCCCTGCCCAACTTACCACCCAGAACGCACACGC
ACAGAGTGCGGACACTCGAGACCCCCAGGCAGCCTTGAGTTTGGACCGAAACAAGGCCGCTGAAGCGCGCGAGCGCGAGG
AACTTCGCGCACATCTAGCAAATCAGGCGCCGCCAACCCCAGAGGCGGCGTTAAAGAAGGACCCGTTCATACTTCGTACC
GTTGTCAAGGACGCGCCAAAGAGCAAGAGTGATACGGTGACCGACACCCCCCGCCGAGGCCGTGAGGGTGCAGCAAGTGA
CCCAAAGCCCAAGATCCAGTTGGATTCGAAACAGTACAGCAAGTCCGCGCCTACGAAGATATCGCTTGAGGTCGAGCCGC
CAAGGGCAAATGCCGGCGCACGTTTCAAAGTTGAGATCATTCCGGACTACAAGCACTCGACGATCTGGGATGGGAGCCCT
GAGTGCGCGACATTTTACTTGTTACTGAGAGCGCAGTGACGCTGACCGCATTTGCAGGGACATCTTCGCCTGGTCCGGCG
TGCTCGTGATACACGACAATAAGCCCGGCGGGTACCTATACGCCGAAGACAACGTGCAAGACTTTGCGATCCAATTCCAA
GCCCTCATGGAACCCCGCTCGGACCCGGACCTGCGAAGCTCCTCGTCACCGTACGAGCAATATATTCCTTGGCAAGCGAC
GTACTCTGGTTATCGCATCCCACCCGGCAAGGACATTTCCGACGTGCCCCAGCTGCGCGTCGACCGCGGGATCGCACTGG
AAACATACTTCAAGGTTGTGGAGCCGCACCCAGGTGCCCCCTTCGCGTCCCATGTGCGCTTCTGGGTGCCCGTACCGCTC
TATCTGTTTTCGGGCGCCGAGCACAAGACGTTCGCGTGTCGAGCGACCATCAGAGTGCAAGACTGGGACCTACCCGAAAG
TAATGTTGTTGCAGAGGGCGTCGCAGTAGGGATCGAGAGACTATACACAGAACGATTTCTTCCAGGCGTACTAGCGGCAG
AATGTAAATGACCAGGCGTCCGTGTTTTGAGCTAGACATAGTTTGGGCAATATGACAGAGGTAACCCAAGCAGTACAGAG
ATACAAGCATGTAGAATCCCAGTGCGTAGTGAAAAGTGTTAAAGCGGGAAAAAGGACTGTAGTGGCTTCCCTAGCGCACG
TCGACAGAGGGTATAGTAGTACAGAAAAGGCTTCGGCGGGAAAACTAAGGTGATAAACAGAGAGACGTAAAGGTGCCGAC
TAGATCCTAGATGCGAGAAGCGCCAGAAGATCTTCGATGCGCTGTAGCCTAACGTCAAATGCAGTTAGCCTGTTCTCCAG
CTGAGAAGACCTGTGAGTGAGGGTAGAGAGCCCGCTGTCGATAGCATCCAAACGAGTTGCCGAGTCTTTCCGCAGTTCAT
CGATCTTGTTCTCCAGTGTATCAATGCGCGTGTGCGACCACTCCAAATCCTCCAGCCTGGCCTTTGCGTCCTCGCGAGGA
GTACCGCAACGCACAAGGCCGTGAGTCGGTTTATGCCCACCGGAAAAGGTGGTCTTCTTCGACTCGCAGTCAGAGCATAT
GAAGCATTCGTCTGGCAGAGACTGCGTCAGCAGGGCCAAACACTAGAACGAAGACAGCATTTCTCACCATCGCAGTCCAC
ACAATACCAACATGGACGTGTCACTCGCTCGCGACAGCCAGCGCATGATAACTCTCGGCCGAGGAGTTGCTCGGTTTTCG
TTTTGGCAAGGGTCCGTGAATGCGATCGCGAGTGGGAATACAAGTGCGAGTGCGAACGAGAGTGCGAGAGGGAATGCGAA
TGAGTACGGGAGTGATCGTGTGGTGAGTGAGCGGCCTCGAGGTCGTCAGCGTCGGCCAAAGCTTCTTCGGCCCTGATGAG
CGCAGCTTGCGCGGCGCGGTACGTCTTCCCAAACTCCCGATGGCGGTGGATCACACGGCGAACCTTTAGGATGCGATGCG
TGGGTAGATGGGGCGATACAAGGTCGTCTCGACGATCAGGCCCAACCGTTGCCTCCCGGCAGTCTGGTTTGTCGCAGAGA
TCGACCGTAGTCTTGATCCCGCAGTCAAGGCACATAACACGGGAACCATACACGTCTCCACGGCAGTTCGCGCAAGAGAT
GCCGCTGGCGGTATTGTTAGTGTAAAACGAATTAAAGTGAATAGACCAACTCACAAATGCTTGGGTGCGATCCGACGCAT
CGACTCGAAAACGGTATAGTAGTACCGGGCTTCCATAGGTGTCATGCTGCGATAGCACCGCATCTGAAGCTGCCTCTCTC
CCTCGTCGCCGCTCCGTGGAGATATCCCGGCACGAATAATGCGGAGGTATTGCTGCCGCGTTGTCTGGCGTTCTGCTAGG
AGGCGCAGCGATAACATTTCTCGACGGACCTCGTCTAGCACTGCGGACAAAGCAAAACGCCACAACGTTTGTGGTTTGGT
GAGAGGAGCATCCGCGGGTAAAGGCCACAGACGCATAGAGTCCGGCGGGAGTCGCCTGAAGAGAAATGACCCGTCGTTGC
TCTTGCTGGTCCATTTTCCGTTGAATTCGCGTCCATCGTCGACAAGTCGACCGGCAAAGACCTTGGGCTCGTGGCGCGCT
TTGTAGTTGAGTGTGAAGCTATAAACGAGGGCGTTTGAGCCGTCCACAACGGTCGTCCCGATCACAGTGAAGCGGGTGCC
ACTCGACGCAGTTCCAGAAGCTACAAATACGTTTGGCGACGCGGGAGAGGCGTGGAAGTTTAGGGTGAGCATGGGCTCGT
TCGGGAAAACCTCATCGTTGCCAAGGAACCCTGACCACTGCCCCAGTCTACCAGACAATGTTATGCGCCCAATATCAAAA
GAAGCGCAAGAAAATTCCTCACATTGACTTCAAGGGCTCCGTTGCACAACGATCGTCGAGGGTCTCGTTGAAGCGCTCCA
CCGCCAAAGGGCTGGATATATCGCCGATGTAATGATTGAGCACGCGACCCACATCGACGATGGGCTCTTCGTGCGCGTCG
TTGTACGGCTGATCCGGATAATGGGCCTCGCGCAAGCGCTCAGTCGACCATAGATGGGTCGAATCGTGACAATAGCGGAA
CTGTTCTGATAAGTGGGTGGCACGGGGCCCTGAATAACATGTGCACCTACTAGCTCGGAGCCGAAAACCTTGAACTGCTG
CCCGGGATCGAGATTTTGCTGTTTGAAGAGATCTTGTGAAACCCTCCATGAATGGCCATACTCGACGCCACACAGCATCA
CTTACTTTCGAGGTTCGTGTAGCGATCTTCTACTGCCCGGAACACCCACTTCAGGGTATCCGTGGAGTCCCATAGTTCGT
CCCTGTGCAGCACTACCGTTCCAGCTAGACGCATGATCTTGAAATCTCTTTCAAGAAGAAGGTATAGCAACGGGAAAAGG
TACTGTGTATCCACGTATTAGTTAGTCCCTCGTCGCCTGGGCAGTGATAACACACTTTCTCGATACGACCGGGCCCGGTG
ACCAGTTGAAGAGTATCTGCAGCGTCGATATCATACCGCACGCCGGCCAGAGCGTCGCGCAGCCTGTTTTCCTCTGAAGT
TACATACGATTCGAATCTTTCCTCGAGAACATCGTTTCTCTCTGCTCGCCGGAAGCCGGTGGTGAGCTCAGTGATCGGAG
ACCACACGCTATCGAGATATTGATCGACTGAACGCCGGTTCGCGGGAAGGACGTGCGACTTAACCGCAAACATCTTCCCG
AGGATGTTGTCTATCTTGGCGGCGTAGTCTGTCATTGTCATTTGCCATCCTGACATGTGGGTTAAGCATGTGCCAAATAT
CCGTATCTAAATTTAAGTCTTACCGACTGCCCAGTAAGCCATCCAATGCAGAAGGCTAGTAACATGCATGTCAGTGTTGA
CACAATGGCACGACGTGGACACCCAACGCACCTCCATTGGGGAGGCTTCGACGCGGTGAAAGCGTTGACCTCCCCGACGG
TGATGAACCCAGATGCGTCGTCGTCGAACGCTTCAATGATCGCTTGCAGCCGCGTGACGCTGATGTACTCGAGAGTCCAT
TCGTCATGCTCAGAAATCTTGGTCGGCCTATCACAGTCAACGAACGTCTGTTCGTTTTTCTTCATCTTGTCGAGTCGCTC
GAGGCAATAGTCGCGCAGCGCGAGGACGAAATGCCTAGCCTTCACATTGCCGCGCCATCTCTGGATCGAGTCGCAATCAA
TAGCGACGCCTACACGGCACAAGCACTGAATGATTTACCATCTCCCTCCATATGTTGTGTATATCCTACACGAGTCGTGC
GGGTGTGGTGAGTATCGCGTCGCGACAGTGTGCTCGTGTACTCACGTTATCGCGGATCTTGTCATGAGGCCCAGCAGACA
GAGACGTAATGACAAGTTCGTTCTCTTCGTGGACTATCTCCTGGATGCGCGATAACTCACGTTCCTGCATCTCGAACTTC
CGCTCGAAAGCGTCCCTGTTCCGAGCGATACTAATCTCGGGGTCTTCGGACAGCTCCGCTCGGAACTCATGAAGGTCCAA
GGTCTTCTGCCGCCCACCCCATCGTGCATCGGTGCCCGGAGGGCTGCTGACCGAGGGCCGCCGGCTAAGCTCCAGTAGAA
AGCGCTCATTCCTCAATACGGCATCCTGTCCTCCGCGAGCCTGCACGAACGCCGACATTTCCTTCTCCTCTGGGGAAGTA
CATCGATGTAGGTAGTCAAGGACGAGGTCCATCCTAAAAACAAGGCTTCGAGTGAGCGACGACCCAACCTGGCTATGACA
CGTACGCACTTAATATCGAGTGTGTCTAGTTTACGGTTAGCAATGTCGATATTGATCCCGAGATGGACCGCTAGGGCGAG
CTCGATGTCCGACCTCCGCTTGGTGAACCGCTTGACGTACTGGTGCAACTTTTCGTCCCATTTGAGACCACCGAAGACTT
TGGCCGCTAGGGCCTTCTTTGCGTAAGCGTCGCAGGCGTTTGCACACTCGAGGACGTCGACCTCAATCTGGTCCACCAAA
GCTTTTAGGCGCTCTTGAACCGTCTTACCATCCTTGCCGATGTGTCCTGGGTCTTCAATATTTTGTAACCTACAAAGGGT
GAGCATGCGGAATAGCGGGGCTGAGAAGGCTCGTACTCTACCAAGGCGGTCATCATATCTCTCATCTCCAAAAAGAGGAG
ATTGATCTTCTTGTCGTTCTCCCTCCGCTTCAGGTCCAGTTCGATCGCGACCCGGAACGCGCCGACCGCAACTAGGAATG
GTCAGGCACGCAGCCTAGCATGAATGGAAGGGTCAGACTTACGCGCAATGAAAGGGTGAACCGACGCGACGTTTTCGAGC
ACCTTCAGCAACTCAGGCAGGCCGTCTACAAGCGCGTTCATCCCATATTGTGCGATCTTCTGCGCGCTGCCCTGCACGCC
AGACGATAATGGAGACACTAGCTCGGCGACGGAAGTGACTTGTGTGTTGAGGGCCAGGACGGGATCTTCGTTACCTATAA
GAAAGTCAGGGCGGGTGTGGGACTACGGCCTAGAACGCTCATACCCTTCTGCTTTCCGCTACGCCTGCTCTTCGTGCGGT
ACATATCGAACCTCGCGGAGGCCATGTCCAGAGCGATTGAGGCGGCTCTGAACGGCCTGACACGCTTGACTTTGGTCTGT
TCGTCCCCCACGATAGTCACCGCGTCGGACATGGTTGACGAGCGACTGATGAGCGTCGGAGTGGATGCGGGGCTGTCTGT
CACCATCGCGGGATAGACCAGGTCGTTCGGAGGGCTCTCTGAGCGTGACATATTGGGGAGGGTAGGAGGCGCGGAAACCA
ATCTGTGGTGTGAGCGGCGAGATGATATATGAACGTTACCTCAGGCGCCTGGCTCACAGGGAAATGTCGCCAAAAGCGAT
AGAGTTCATCTCTGTCATTTTGGCGGTCGAGGCTGCCGCCAAAAGTGACCGCAACTCTGCGGACACAACGAACCCCGGGC
GAACCTGAGCGTGACTCAATCTGTTCAGTGATGAGAGCCGCCAAGCGGTGGAAGCTAACGGAGCATACACCTGCGCTGAT
GCTGAATGCCACCCTCGGTGATCTTCCCATCAAATGGGGACGCATGGGCGCACGGTCGACCGAATCGCCTTGGAGACTCC
CTGCTGTGGACGCAGATCCGCGCCGGAGGGGCGGATAGTGCGATGCAGCGATGCGCCGAGGACACCTTCCATGCCGGCGC
GTGCAGGCCCCCCTCGCGAGGGCTTCTGAAGCCGACCGTTCACCTTCTTGAGAAGCTAGAACTGCATCCGGGTGCCCATT
GCCGTAAGCTAAAGTTGGGCCGCGTTGGAGCCTATTAATTCTACGTAAAAGACGACATTACGGTATACGACAAGAACGCT
GCCGATTGCGTAGACGAGATCAATTCTGGTATGAGGAGTTGAAAAGTAGCGCGTTACGTACATGTAAATTGAGCACGACG
GGTCCGAGGAGTGGACCGTTGACGCACGAAAGGCTACTAAACATCCTTAGAAGGTCGTGCTCTAAGTGGAGAACTCTTGA
GCTCCGGCACCCCGATACCGTGGATGTGGTACTGTTCGCCCACGAGCTCCTTCGTAGCCACCATGAGCTTATCGAGCCGC
AGCACGATGCCGAATGCAGTTGTAACGCCGACGGAGAAGCATCTACATTCGCGAAGTTCATTATTAGAGGCGGGACGCTC
GCACCGAGGGCAGGACAGAAGACTCACAGATATTGTTCGTTCTCGAGCGTATCGATCGTCATAGTTCTGGGAAGTCCATA
GTCGTCATCTGCTTCCTGTCGTATTACGTTGAGGCCGTGTGTGTGGATCATGAATCTATCGAGGAGCGGGCAAGGCGTTA
TTTGTGGGAGGGGGTTGCCCGTGCGGAGCGCCGTCGAAATCATGCCTGTAAATGCCCCATGAAAACATATAGCATTCGGC
ACAACACGGCCAACTTACTTATGACAGCAAGAACATCGCCCTGAAAGTCTGCGTCCAGGAAGCGTGTCCTTCGGAGGAAG
GCGCGTGACCACGCAGGCTCTAGATGCTCAACCACCGACATCAAGTGGGAAAGTAGATACGCGATTTGCCTACAGAATCG
TCAGAAGATCGTAGCGCGGGGCGGGATTACGGAAACAGACAGCTGCAAATCGAGGATTTTCTGATATCTGTCCGACGGCC
ACCGGCCTCTGAGGGAAAACTGAGGATAGACTCATTCAGCGGCCACCATGACTAGTGAGGAGGAATCCATACCTCATACA
CGATGTTCTTCTTCAGCACCAGGGAACGTTTGAGCTTGAGCCGAATCGCGACTAAACTCTGAACTATCTCGCCCCTGGCG
ACTTCTTGATGTTCTCGTGTATTTGCAAAAGAGACAATCGAGCAATATACGGCGCCTAACTCGGATACAGTCGTAGACAT
AGTTTGGCGCTGGTATTTCCTCAGGGTTGTCGATGGAGGGAGGAACGAGAACAAGCTGCAATGCTCTCAGTAACGAGAAC
TCGCGTGCGTGAAAAGATACACTCACAAAGCCGCGGTGACTCCACAAACGACTAAGACAAATCGTCTCTGTGAGGCGCAT
CAGGGGGGCGTACACAAACTTTGATATAATAGCACGCTTACCCATGCGAGTTGAATGCCCTTGTATCGGAAGGGAAGTAG
TGTGTGCGTGTTCTGCCACGAAAACCCGAGAACCTGTGTGACGGGCAAATGTAAGTCCGGCGACGAATCGGGAGTGACAG
TCCCCATACTAGTGCGGTGGTCACGAAGAAGATGATATTCGTCATAGGCGGTACGGGCCAGTACAAACGCCAGAAGAAAA
AGAACGGGGCGCACACGCCGATGACTGCCGCCAAGCCATACGCATTGCCCTGCCCAGACCCCGTCGAAATGTACCTGTCC
ACGACGGTTAGCACATGCCCGTCCTTCGTCTTCCATGCACGGCCTCTTCAACGCACCACATGGCTGTTCCGACAAGCCCG
CCCATGAAGGTACTTATGATACGCGCCACCAGCCCGAACGTGGTATCTCCGCGGAATCGTGCAAGCGTCAGCTGTCCCAT
GAAGCTGCAGAACATTAGTTGGAACATCTATCGCGAAAACGATTCGACGACCCACATTCCCCATACGAATCGCTCCCCTG
ACATACGTTTAGCGTATGCTTGATCTAAACAGAAGATAGACTTACTATACGCGAACTCCGCTGATGACTTCAGGAAGCTC
GGTAGACACAGAATGACTATGACACAGTAGTCAGCAATGGCGGGAGTAACGTGAACAAACGCAAACCTGAGAGCAACCCA
GCCTTGAGAGCGAACAGCGAGTTCCCGCGTCCGAACGCAGTAGCGAGCTCGTACACCCAATGCATCACGGACTGGAACGC
GTTGGTGGGCGGCAACGCATCAGGGTCCCGCCGCCGGGTCATACCGAGATCCTCGTTCCACTCAGGCTGAATTCCCTGAA
TGATATCTGAGATATTTGTTAGCTCGGTCCTGTGGGGGTGGCGGTCCAGACATACCAGGATCTTCGTCGTCGGCCCTTTC
CATGTCCGCGGATGGATTCCATGGGCTCCATTCCACCCACTTGCGGATACCGTGTCCGGGCCACCACAACTTCGCCTTTC
GGTACCCCTTCTCCAATGTGATGATGTTGTCGAGCTGCATTTGAGCGCTGCGTCAGTGGGAACCGCCGCGGGTAGACCGG
CACGAACTCACAATCTCCGTTAGGATACTCGAGAACCGCATCAGGTGGTACTGGTACATGTAGCAATGGAACAGATACCG
GTGGGGCGGTGGCTCGTGGATGCCGTGTATAGCGCGTACGTGCTTGGGATCGAACGCGGACCGATAAGGGTCCAAAACTA
AGTGCCTACGCATGACAGATGAGCTACTCGCCCCCGATGTCGAGGCAGTCGGCTTACCTCTTATCCTTCTTGAACCGCCG
GAGCGCCTCTTTGACCTCTTGGCTGAGAGCCTCAAGCCTTGCGAGGCGCTCCGCACGTGCCTTTTCGATGGTCGCCCGTC
CACCGAAACTTCCCCGCCTCGCTTCCGCAAACCACGCCTGCACTCCTTTCACCACACCCTGCGTCGTGTCGAGGAGCTCG
TCACACGACTCGTGCAGCAGATGCACGAACTGCGCTGTCACGTCCATCTCGTCCGGATACGAGATCCTGTTCGCTTCAAA
CGCCATGTACCGCTGCGACTCGAACACACCCACTGCCGTCTCCGCCGACGCCGAAGTGGACACACGCGCCAGTGGGGACA
GGGTGTGCGCAAAGTTGAGCAGCGAGAAGTGCACTTCGTGGTGCTGGTGTTCCTCGTGGTGCTCCCGGAGCCGCAGGTGG
AGCCGCCGCGAGAACGACTTGTGGCCGTGCGAGTGCTCGAGCGCGCGTTTCTGCAGGTTCCGCCTTCTCCGCGCGCTCTG
CTCCGGGTCTTCTCTCAACCCGTTGGGCGGCGAACCAGGCAATGGTGTGCTCGGGGAGATCGGAGTCGCCGGGCGCGTGC
TCGCAGGGGTCCCGGTGCGGGGCGTCGCCGGACGGGAGGGGAGCGGTGTCACTGGGAACCTCTCCCGCGTGGGCTCGATG
AGCGTGAAAAAGATGTCCATCCCGTTGGCGCGCGTCACCAGCCGTCGGACGATGGGCTGGAACTCGCCGATCTTCGTCGG
CGAGAAGCGGCCGTACACGATGTCCTGCTTGAGCAGGCGCGAGTTCACCGCGGCTTGGCCCAGCCCTCCTTCTGACTTGC
CCAGCGTGTTCACGATCGTTTTGACCGTGTTCTTGAACTCCTCCGAGGATGGGTCCAGCGTAAGGACAGTGCGGTGGTGC
GCGAGGAAGTCGTTGAGAGGCCCCAGCACCGCAAAGATCGTGTGGGTGTACTGAGCCGTGATGGTCGACGGGAAGATGAG
AGCCGCAAAGAGGATGCACAGGCCGCAGTGGAACGCCAGAGGGATGGCAATGACCTGCCCGATCAGGTAGTAGGGGTAGG
GGAAGAGCACAGCCGTCGTCATCGATATGTCGATGCAGATGCAGGCGAAAATCGACGCAAACAAGTAGGGGCCAGGCCCG
AGGCGAGCCTTCAGGAAAAGGAAGAACGCCGTGCCCAGGAACACGAACACGGCAAGTATGACGGTGGGTCCGGCTTCGAC
GAACGCACCAGATTGAATCACATTCAAACTCGCGTTGTAGTCGATATTCGTCCTGGCGAGATTCGCGAGGAATATTCCTA
GACAGCACCACCTGCGACAAAGACGATAATTATTGGGGTACAATAACTGTGAATCGCAAAAGCACTTACGCCCACGCGGT
GACCACAAAGGTCAGGAAAATGATCTCACGCTCGAGGACCGCGAGGAATGGATCGTGAGGTGCATCCAAAAACGAAGCTA
TCGCATGTAAGCATTTGAACCAACACCAGAGGACGACACCTTACAGATGAGGATTAAAAAGCTACCCTAAAATACGAGTG
TTAGAGTCACGAACGAATCTGAGGTTCTACACATGCACAAGGCAATCCGAAGTGTGATGTTTTGGACAGACGCCGCCCTC
CAGGCATGGCCAACTCGGAGTGTCGGGGAGAAAGATAGCTTAGTGCAAAACAGCATGATAGAACTGGCAGCCAAGAGATG
AGGGCCTTGATTTCCTTACACCTTCAAGCCGACATCTACACTCAAGTAATATCGACACATGGCACGGTCTTTCATTGGAA
ACCAGTACGTCCGGGCGGCGCACTTGGCGCAGAAAAGAACTGAATCCAAGTACTCACCTGTCCCATGAGGTTGTACACGC
GCGGGATGACCATCAGCACGGCGGAGACGAAGCAGACGACCGCGCATCGTATGACGGGCTTCATCTTGGACCATGTAAAA
CTCGCAGGTATCCACGCGAGGTCGACCGGGATCCATTGTGCGAGACGCGTAGGCCAGGGAACCGCAGGGCTCCGGCGGTG
CTCATCCTGCCTTGTCCTGTCCTTTTCGTCCTCGGCGCGATGGGAGCTCGGTGCTGTCCCAATATCGTCGGGAATGCGAA
CATGCCTCTCTGGACGGGGCTTGCGGTCGCCGCCGAACTCTTCTGGGACGGCAGCGAGGTCTTCGTCGCCAAGACGCGGA
TCGTAGCGTCGGGGGTCCGAGTTCATGGCGGGCGCCGTCGTGGGTCGTTACGGTCGTGATTTTCGTGGTCGAAGTCGTCG
CTGAAGGATACGGGGGGATATGGCGACTGTCATGAAAGACCAAGGAGGAAGATAGATATGTGATGACGGAAAGAACATGA
ACGGCTGACCGCCGATAGGCGTCATGCGGAACTCCTGCATAAGATTATGTAAGCGCCCGCCCCGAGTCCCGCTTCCCCTG
AGCCGGACCCTCTCAAACTCGCCGTTTACTTGCCATCGCTCGGTAACATGATCTGTGCATCTTGGCTTTGACCTGACCCT
CCGCACCAGCTACGCGCAAAGGGTACCCGGTGAACGTCTGTCGCCGTGCGCTCGCTCTGCGCTCTGCCCGCTCTGCGCTG
CATCGACCCCTCTGCTTTCTCGCACCCGCCCGCCGCACAGCCCACCCACGCTCCTCCCCGCCGCCCCGCTGCTCCACAAC
ACGCCCGCCCGCCCGAGCACGACCGTCCGCCCGGTACGCCCCTGCTCCCTCGCTCTCCGTCCCGCTCCCTCCTCCGCCCG
CCCTCCAGCCGCTGTCAACTGCCCGCCGTGCGCTCTCCTCGTCGACGGCCCTGTGCGCATGCACGTGCCAAGTCCCTTTT
CACCGCCGTCCATCTTTTCGCCCCGCGTCGTATCGCCGTGAACAGCTCAGCATCCTCCCGCCCGCTGCCGGCCTGTCTTG
GTTCGCTCCGACGCTTGCCGCCCGCGTCGCCCCACCCACGACCGCCCCGACTTGGCCTCCAACGGCCACCCCGTCCGCCC
GTCTTACGCCGCCGCCGCGCATCCGACACCCGACACCCGGCACCCGACACCCGACACCCGTCATCACCACGCGGTACGTG
CTCCCACCACACCCCATCGTCGTCGTGCGCACCCACAGGCCATTCGCTGCGAACGGCAACGCCTTGCGCGCCGCGCAAAC
GGTCGTACACGTACACACTGTACACACCGCCGTGCACCAAACACCGACCGCCCCGCCTCAATCCTCTCCGACGCCTTCGC
TACCGAGTCGCTACCCCGCCATCTCGTGCGCCCACGCTCTACTGAACGCCCCCTCAACGCATACACCCAACTCGCCCCGG
CGCCCGGCCGCGTCCATTCAAAGTTCGCCTTCGCGCGGCGCTTTCTCATGCGCCTGCCCCCGAATTCGGCTCTCCGCACG
CCCTCGTACGCCCTCGTACGTCCTCGACGACGCCAACAACGGTATCGCAACGGCTAACACGTCTCCCTCTGCATACACAG
ACTCGCGGGCTGCGTCGGCCCCTCGCCCCAACCGAAGCCGCGTCAGAGCGACTCTGCCGCCCGGAAACCGCTCGTCCCGG
CCGCACCCTGCGTCCGTGGGCGCACGCACCGACGCGAATGCGTTCCCGTGAACGTTTCCGGCCAGCACGCGCGATTCTGC
GAGCGTCCGCCAAAGTCTCAAAATCGCCCTCGACGCCCCATTTCATGCGCGCTTCCACAACATCCGGCCTCCCGCGAGAG
CGGGGCGTGTTCCCGCGTTTCGACCGCGTGCGTCGCGTTGGCTGGCACCGCGCTCGGCGTATGCACAGGCGTTCGCAGGG
CGGCCGCGAGTCGTCCCAAACGCAGCCGTCGAGGGCTCGATTGTCGACGCGAAAATCGGCACTTCCGCCCGGGATCCGCG
TCCGACGCGGCGCAAACCGACGCGAACGCGTCTGCCTGAACGTTTCGAGCCTGCGAGGACAATTCGGCGTGCGTACGCGC
AGGTCTCAAAATCGACCTCGACGGGCCGTTTCATGGGCGCTCGCCCAAGGTTCTCGTTCAGGTGCGCACCGGTCCGCTCT
CCGCCCTCTGAACGGGCGTTTCGCGCTCACGAGCATCTCCTCCGCCGTGCTCGTAGACGTCCGCGCCCCGGTGACGACTC
GGACTCGGGCGAGGCCGAGCCACCACGGTGCGACCCCGCCACGCGCCACGCGACAATGGCTCACCACTCCCGCCCTCCGT
CCTCGGCGCCGCGCAAACCGACACGAAGATGGTCCGCCGAACGTGTCCTCCCAGCACGAATCACTCGATATGCGTACGCC
GGCGTCTCGACATGGACGCGAGTGCGACGGGCCAGTCCATCGGCGCCCGGGCGAAACTCGGCCGCGCCCGCGGGCGACGC
CGTCTCGCGCCTCGTGAGCAGTATGCGCGGACGTTCGCGGCGCCACCCGCAGAGCGACGCCGTCCGAGAGCCACAGCGCA
AGTCGTTAGTCGAAGGACGTTCTCCCCCGTCCGTCGCAACTGCGCTCGCACACGGCCTCTGACGCGGGGCCAACCCACCA
CAAGCACGCTCGCGCTCGCACAGTCGACCCCACCGAGCGCCGAGCGCACACGGGGACCGCACGACATCCACAGTCCCCCA
CGCACACTAATCCGAAGCTCGACACCCGCACGCACGCGCCGTCTGCCGTCTTGCACAAAAAAAACTCACGGGCGCTCCAT
CGCGCCCTCGAGCACGCGAATTCGCCTCCGAACGCCGTCCGTCCGTCCTTCCCTGCTGCCACTTTCGCGCGGGCACGGGG
GCACGGGAGCGCGGGTCCGCGGTTCGCCGATAGCTCTCTCTCTGTCTCCGTTGCCGCCCAGTGCGCTCCGTACGGCGACG
GCGACGGCGACGACGACGACGACAACGACGACGGCAGCGGACACGGTCGTGCACTCCTCGTCTGGGCGTCACCCCAGCCC
TCTCCGTGTGTCCGCGAAGACGCTCGTCGGCACTGCCGAACGTCGGCAGCGACGCCCCTCCCGCCGAACCGAACCGCACA
GCCCGCTGTAGCCTGGTCGTATGGTCGGTGCGACGCGCACCCCATGCATACGTCCTGCGCATCTGGGCGCGATGTGTGCA
TCACCGACGCGAGTGCACCCGGAGCGGCGCGTGCGTGGTCGGTGCGTGAGCGCGCCGAGTTCGATACGTGGTGCACGACG
CACGATGCACGACGCGCGGTGTGCAATCTCGGGATAGAAGGAGGTGAGTAGCGTCCTCGAGATGCTTGGCGGAACACGCA
CCCGTGCACTCGCCTGCACATCCCTCCACGACACGACGCAGCCTGTCGTTTGGGAGGTCCGGAGTGAGACGTGAGCGCGT
GTGTGTACGTGTGTGTGCCCTACCAGGTCCGACGTGTACGTACCGCGCGCATAGGTATCTGTCGAGTGCCGAGCGTGAGC
ATCTCGTGTTTGTACACGTCGGATGAGCACCCGACTGACCCCATTGCGTCTGCCGCGAGCCCGCAAGTCGTACGCACGCT
GTCCGGTGCTCATGCCACTGCGAGCGGCACTCTTGAGGTACGCCCATCTCTCCGTCTCTGCCGGTGTCTCTGCGCAGCGT
CGTCAGCGTCGTCAGCGGGCGCAGATTGCTCTGAGGGACAGGTGGGTGGGACTCGACGAGCATGGTCCGTAGGGCTGCTT
CGTGGTCATTGGGGAAAGACGTGCATCGAGCAAGGACGTACAGTTTGAAATGGAGTGTGTTCCCGACACGGACAAGGGTG
TGTGCAAACGTGTTGATACCGAGGGCGTGTCGGGGTGCGGCACAGTGTGGGGGTGTGCGGTCGAGTTGGTGAAGCAAGGC
AAGGTGCGACGAGGGCGGGAGGAAAGTGGGGGCGAGCTCGGCATTCAATCCTCACCCGTGCTATCCGGCTGTGTGGCACA
TGCAACCCAGGTGAGCCGTACAAGCACCCCGCCGTGCTCGATTTGCACCCGAGGTGGAGTGCGCTGGGCTCGCACACCCA
ATGACCCGACTGAGCAGTGCGCTTCTAGTGCAACCGACCCTGTGCTGCACGAGTCAAGGTGGGGGTAAATCGTGCACCCG
GTGCAGGTCGCCGTACAGGACCCTGGTCCGTTGCGTTGACTTCGCGAGTCCTTTACGGTGCTCAGTGTTGCTCCTAGGCC
TCCCACACGGTGCAGATGCCCACAAAACACGGGAGAGTAACGGATGACAAGTGCGAGCGAGCGGGCAGTGGGATAAGGAG
GATGTCCGACCGCTCTCTTTGAGTTCACATAGTACCACAGTGTAGACATGCCCGCTACGTTTCTATGCACAATGTGATGC
AACCACGTCCTGCCTGATTCCATCCACATCTGCATCCCAATAGCCCAGGCTCGCTCTACACAACGACAGGCATGGAGCAC
GGCTCAGCATTCCACCCTGGCCGGTCAGTGTGTACTATGGTAACTCCAGGCCCGCAAACCCGATTCCGAGCAAGCTCTCG
GCTGCACATCTTCCCTACGATTTTGTCCCCATCACGCCTGCACCATTTCTATGCACGTCGCACATGCACCCGCCTAACAG
TCTCCTACGTGCGCTCACCTCCTTGCACTTCACTTTAGCGTGTGCACGAGAACGGCGGGGGATCCATCTCGGATGCTGTG
TACCCAAAATCGCGAATGGTGTACCTATTATGAACGCGCCCTTGATCTTCTCATGCACATGTCCTCGTGCTCATTCCCTT
TCCCGAGCAGTGGGGAGTCCGGCTAAAGTCAGCACAGTGCACCTGCGCACCAGTAGAGCATTCCAGATTGAGTGAACAAG
TCCAGTAAGAAGGCATCACCGTGCGCCACAGGATGGCCCAACTCCAGTACTCCGGGTCCTGTCAATCTCACTGCAACGAC
AGTGCGGCGCACGGTGAGATCTGCAGTGCAAGCCGAGCACAAGTACGACAGTGCAGGGATGCGCAGACCCACGTAAGATG
CCGCATATTATTGTCCGGGTCCGAAACTTTATCTTCCGATGACAGCGGGGATCGAGAGCCCAATGCTGCGGCAGGCCACT
GGGGATCTATCTGTTGGTTGCACCAGATGCCTGGAATGCATGTTGGTACCGATTAGCATCGACCGCCATCAATCTTGCAG
TGGTCATTTACAAATCACGATCTGCAGCAGCCCCGATGGGATCGACACAACAGGAGTCCAAGCCTCGATATTTATTTTGG
GCCACATTCAAGCCGGACATCTTGGAAATTGAGCATAACACAAGACCTATGGATACCGGCAGATTGCGCCGCCCCGGATG
AGAATTGAAACGGTAGACCTGAATACTTTATACCCCAGAGTGGTTGCCCGAGCCCAGTATTTTTGATGCGCTCTGGACCT
CTCCGGGGGATGCCCAGGAGCAGATATAGAAAGCACACTGCTCTGATGTCTGCCCGATATGCTGCTCGCTCGCGCTCATG
CTCCAGCAGCCGTGAGCAACAACAAAAATGGAAATCATAAACACATATCCACGACCGCTACCTTGGCATATAGATACCTC
TGCCCGGTCCGCTTGGACACTGTCAGGACGTCCCTCCTTCTGTCCCCATCCCCTGCTCCCCGCACTGCGGCCACCTCCAC
CTTCTTTTGATCCGCATCCGACTTGAATCATGCCACTTACCATTGTTCCGTTCATTCCCCAACCTCACACTTCTTTGGAC
TCCCTCGCCACCTATCGCAACCGTGTCCGTGCAGGCCAGCGCGCAGATTTTGACAGTACCCTCGGTCCGTCTTCCACATT
TATTTTCAGGCCGCTCACCTCCTCACACCGATGCTACTCCGCCAGAGCGGCTCACCGGCATCAGAGGCGCGCACCTCAGC
TACACCGTCGATGGATATGCCAAGATGCTCGTCCGATACCGCTTCAAGCTCAAAGGGTGGCCTCCTCACCTTCCGTTTGT
CAACCTCAGCAACCTCCTCGGAGGTGTCTCCTCTCTGCTTGAAATCCGCTCGCTCTGGCGCAACGGAGCGCTCCACTTTG
TTCCTGCCACCGTCGCTGATGTCGTGAGTGCGAGGCTCTCCCCAAGGAGTGTGCACCCAAACCCGGAGCTCATCGACACA
GACCTTGCACGACATTTCCGCACTCCGTCTGTTGTCATCTCGCCAGCCGTTCTTCACCCCCACACACTCAATCTGCTTGG
CTTCCATCCCTCATGCACTCAGCCAGGTCTCGGCACTCTCGGGGAGCGTCCGCGTGCACAGCGCACCGATGTGAAGGGGC
CGCATCAGCCGGCCAAACCGGCCAAGACACCGGCCACTGGCAGGAGGACTTGGACTCGGACTCGTGCACCCCGGCGGCAG
AAGCGCGGGGTGATCAGTGCACGCTATGTGCTTGAAGATGAGTCCGAGATTGAAGAGTTTGAGGAGCCGCCTCAAAAGCG
CGGTCGGTTTCTGCCAGTGATGGTTGATGACCCCATTGAGGAGTTTGTGGAGTAGAAGGGTCACGGTCGGGCATGCTGTG
TCATGTACAGGAAGTTCTTGATGTTCAGAGGTGAGCGGCACGTCATTCAGGCATGTTGTGGAAGAGGCTGATGATGTATT
GACCTCCAGATGCCATGGGTAGCATTGTCCATGGCAGCAGTGCAGCCGGCAGGCCAGAGGAGTCCTTCCGATCGGATGTG
AAGTCGGACATTATCTCTGTGCGCCGATGGTTTTTGGAGGTAGATATATGATACATCGCATTAATGGATAGTTGTCGTCC
AGACAAACGACGGCTTGCACGGAGCACAGCGGACAGTATGGCAATCAATGAATCACAACACCTGCCTTTTGGGGCAGAGC
AGTGATCACGCATGCCGCCTCGCTTGGCAGCCTCGTTGTTTGGGCTGTCTTTGCACAGCAGGCCACTGGGCTTTTCCGAG
GCAGTTCTCGGTCTATCGAGCGTGCAAAAACAGAGTTGGCCATACACCAACTGCCCAACTGCGGGCATTCATGATGATCT
GACCATTTGTGCCCTGCACTGTACATCGTCGACTAGACACCATCGACCATCGACCATTGACCATACACCATGCACCATAC
ACTGTAACTACATGTTTATTTCTCTGGCCTCCCGCCCTGCCACGCCGCACTGCTCGCTCCGCCGGAACCGACCACTGCCC
GCCCTCCGCGCCCTGCCTCGCTTCCGCAAACCACGCCTGCACTCCTTTCACCACACCCTGCGTCGTCTCAAGGAGCTCGT
CACACGACTCATGCAGCAGATGCACGAACTGCGCTGTCACGTCCATCTCGTCCGGATACGAGATCCTGTTCGCTTCGAAT
GCCATGTACCGCTGCGACTCGAAAACGCCCACCGCCGTCTCCGCCGAAGCCGAAGTGGACACACGCGCCAGTGGGGACAG
GGTGTGCGCAAAGTTGAGCAGCGAGAAGTGCACTTCGTGGTGCTGGTGTTCCTCGTGGTGCTCCCGGAGCCGCAGGTGGA
GCCGCCGCGAGAACGACTTGTGGCCGTGCGAGTGCTCGAGCGCGCGTTTCTGCAGGTTCCGCCTTCTCCGCGCGCTCTGC
TCCGGGTCTTCTCTCAACCCGTTGGGCGGCGAACCAGGCAATGGTGTGCTCGGGGAGATCGGAGTCGCCGGGCGCGTGCT
CGCAGGGGTCCCGGTGCGGGGCGTCGCCGGACGGGAGGGGAGCGGTGTCACTGGGAACCTCTCCCGCGTGGGCTCGATGA
GCGTGAAAAAGATGTCCATCCCGTTGGCGCGCGTCACCAGCCGTCGGACGATGGGCTGGAACTCGCCGATCTTCGTCGGC
GAGAAGCGGCCGTACACGATGTCCTGCTTGAGCAGGCGCGAGTTCACCGCGGCTTGGCCCAGCCCTCCTTCTGACTTGCC
CAGCGTGTTCACGATCGTTTTGACCGTGTTCTTGAACTCCTCCGAGGATGGGTCCAGCGTAAGGACAGTGCGGTGGTGCG
CGAGGAAGTCGTTGAGAGGCCCCAGCACCGCAAAGATCGTGTGGGTGTACTGAGCCGTGATGGTCGACGGGAAGATGAGA
GCCGCAAAGAGGATGCACAGGCCGCAGTGGAACGCCAGAGGGATGGCAATGACCTGCCCGATCAGGTAGTAGGGGTAGGG
GAAGAGCACAGCCGTCGTCATCGATATGTCGATGCAGATGCAGGCGAAAATCGACGCAAACAAGTAGGGGCCAGGCCCGA
GGCGAGCCTTCAGGAAAAGGAAGAACGCCGTGCCCAGGAACACGAACACAAACACGGCAAGTATGACGGTGGGTCCGGCT
TCGACGAACGCGCCAGATTGAATTACATTCAAACTCGCGTTGTAGTCGATATTCGTCCTGGCGAGATTCGCGAGGAAAAT
ACCTAGACAGCACCATCTGAAGTATAATACGGTGATTGATCAGACGATGATTCTCGTTGACTGCCCGCAGCACCTACGCC
CATGCCGTGACAACAAAAGTTAGAAAGATTATCTCCCGTTCGAGCACGGCCAAAAACGGGTCATGTGGCGCGTCCAAGAA
CGATGCTGTTGCACGTTAGCGCGGTAACGGGACAAAGATAACGATAGCTCACAGATGAGGATTAGAAAGCTACCCTAAGA
ATCCAGGATCAGCACTACGTTCAGGTCCAAGAGTCTGCACATGTTTCGGGATGCATGCAGTGGCATACTCCAAATGTAAC
AACTCACCTGTCCCATAAGATTATACACACGCGGGATGACCATCAGCACGGCGGAGACGAAGCAGACGACCGCGCATCGT
ATGACGGGCTTCATCTTGGACCATGTAAAACTCGCAGGTATCCACGCGAGGTCGACCGGGATCCATTGTGCGAGACGCGT
AGGCCAGGGAACCGCGGGGCTCCGGCGGTGCTCATCCTGCCTTGTCCTGTCCTTTTCGTCCTCGGCGCGATGGGAGCTCG
GTGCTGTCCCAATATCGTCGGGAATGCGAACATGCCTCTCTGGACGGGGCTTGCGGTCGCCGCCGAACTCTTCTGGGACG
GCAGCGAGGTCTTCGTCGCCAAGACGCGGATCGTAGCGTCGGGGGTCCGAGTTCATGGCGGGCGCCGTCGTGGGTCGTTA
CGGTCGTGATTTTCGTGGTCGAAGTCGTCGCTGAAGGATACGGGGGGATATGGCGACTGTCATGAAAGACCAAGGAGGAA
GATAGATATGTAATGACGGAAAGAACATGAACGGCTGACCGCCGATAGGCGTCATGCGGAACTCCTGCATAAGATTATGT
AAGCGCCCGCCCCGAGTCCCGCTTCCCCTGAGCCGGACCCTCTCAAACTCGCCGTTTACTTGCCATCGCTCGGTAACATG
ATCTGTGCATCTTGGCTTTGACTTGACCCTCCGCATTATCTACGCGGGTTACCAAAAGAACCCTGAACCCCAATAAGCGA
AAGGGCAGGAATTCCAACGAAATCTGAGTCCCTTTACAACTCAACTCAAACTGCGCTTATCGTGCACTGCTTGTCGAGTC
AGACTGAGTGGGTTATTTTTGCACTCGGCCGACATACCTGTGCATTGGGATTCTGACGAAACGTCCTAGTTTTATGACCA
ACCCTCAATCCCTATGATAGGCAAAGGCATGTGCGCGTAGAACTAGGGCAGGGGGTCGCGAATCTTATGTTAATCTTATC
CCAGGTCGAATGGCCGCAGTGCTCCCATCGAGCTCGTAGGATCTTGGGCCTTTGCAGCCTATATGGACGCGATACAAGGC
GCCATGTTCTTGCTCACAAAACGCACGTTTCAGAGCCCGATAGCATTTTTCTCTTCGATCTTGGCAAGGAGGACGTCGCT
AAGCTCGCCTTCCCGTAGATGACCCGAAAGTGAATCAGCTCGGCGTTCCCACACAATCTAGGCTCGCACTTCTATTACTC
TCTTAAAAAGGAGACCGCTCCAATTCGCCACCTCAGTTGAGGACTCCGGGGTTGAGTATATCTAGGATAGGTACCCTAGC
TCAAGACCCCGAACGGACGATACGCGAGACGGTTTACCTCACCGCCGTATCGCGTACTGGGGTCCCTCTCGGTCCTGGTC
AATGGTTTCGTCGGAAAGGCCCAGTTGGCTCAAGGCTCGTGAGTCGTGATTCTACTTTTATGATGCCCCAGGCTAGCGAC
GATCTACCAACAGTCATCGATGGAATAAAGAGAAAGATAACGCTAGATAACGCTCCACAGCGTTTGCAACGCAGTACCTA
GTGGAAAGAGAACGTAACCTAGGTAGCGTAGCCACGACTCTGTGAACCCACGTGCGGCGAACGCAGACGCTCGATCCCAA
CAGGAACGCTCGTTGCGCTCACCTTGCTTTTCTGCCCATTCGAGTCCTCTACAATCACCTTCGCGCGGCACAAAAACGCT
TTATGCTCCGCCCGCGCGAACAGCGACACCGGAACGGGCACCCAAAAGCGCACCCGCCATGTATACGGTCCATCCTCATT
TTGCGGCTCCACGAACTGGACGTTATTCTCGATTGCGATCCCGCAGTCGGGGGGGAGGTTCCCGGTGAGCCTTTCGGCGC
TTCTGTAGTCCATGGGAGGGCGGCTGATCCTCTTGCCGGCGTACTCGACCTCCCAATCGCTGTCCTGACGATGAGGCGGA
GGCGGAGGCGACCTAGAACCCGAGGGTATATACACGTCCCCACGCGGCCCGACGGAAGTCTGGAACAGGATGTAGAAGCT
CCGGATGATGTCCCGCGTGTAGAAGTGCGACGGCGGCTGGTAGTCGCGTACGACGAGGACACCAGACCAAGCAAAAATGC
TCCTGGACAGCAAAGTGTTTCGTCAGTATCGCTCGTAAAAAAAAACCAGCACATGCGCGAAACGACGTACTTCTCGCTAC
CATCCCAAATCGTGGAATGTTGGAGATCTGGAACGATGCGAACGGTGTATCTCCCTCGCGCATCCACCTGAGCAGGCGGA
AGTTTGATGGTGAGCTTTTGCTGTCCCGGCGGACTTGACGCAGCATCTCTTCTTTTATCCCTCGCGCTGTCGGCCCTCAC
TTGATATACCGTAGCGCTACCTCGGTCTTCGGAAGGCCTTCTCTTCTCCATGCCCGGATTCGAAGAGCGCGGCACAGACG
GCTCCGCCAAGGCCATATCCCGCGCATGCTGCAAGGCTCTGCTGGACGCTTCAGCGCGAGACTCGTTCACCCTTCGCGGG
TCATTGATATCGTGAAGCCCGGGCGGGCGCCGTGGAAACGCTTGCGGGGTATCTGCGCGTGCAGGGAGTTCCGTCGCGGG
AGGCCCCTGCCGCACGGGAGCCGGATGCCATCCAAGGGCTTCAATTTCTTGTGAAAGGGCCTGCCAGTCGTCCAACGCAC
GCGAACCTGAGGGGACGCTCGGATATCTCTGGTACGCCATTCTATGTCCAAGGTTGAGTGATAGGTGCCCGAAGAGGATT
CGTGAGAGAGAGAACAAAGGGTAAGGTGATGCACAGTATGGGGGATGCAGACGATGCCGTAGGATTCGCTCAGCGCTCAG
AGACTTATACCTTTCGTAGTGTCGCTTTGTCCTGCATACCGCTTGGGCACCTCAGAAGGGATATGTACACGATAGCGGGC
GAGGCTAAGCTTCACCTCGCGCATGATGCGAAGACGCCACTCACAGCAACGCTTTGTCCGGGGCCTTTCAGGCGTCCGAA
GCATGCTAAGGTTAGAGAAGCCAAGTGGCAGACCCTCTTGATGCCACTCAGATCCTACGATACCGCGGAACATTAACGAC
ACTACTATATGCATGTTCGCTTGGCGACTGTGGGCCGCGGCCTAATGAGCAAACATTGGTAGTTTCCTTTCCTCCGTTCA
GGTTTAGATTTTGATGCATGAAGAGTGATGGGAAGAATTGCTAAGTTACAGTAGCAGTCATATGGACGAGAATCTTTGAG
TGAGCGATTAGAAAGCGGTGGGTGTGGTGCAAGATTGGAGACGGAGAGCGTTGTGCTGGGAGAATTGATCGCGAGGCGCC
CTAACGTCGAAGCTTGCGTTCGTGTCGGTTCGACGACAAACAAAAGCGCTAAACTCGCAATATAGACCACAGCCCTCTAA
AGTAGGAACGCAGAAAGTTTGCGCCTTACACGAGAAAGCGCGTTATCGATACAGATACAACGACATTTATTGTAACGGAA
TCCATGGTACTCCTGTCGTATAATTAGCATCAGTCCAGAGGTACTTTTACGCTCGGGAAGGCCTGGCGTAGCATCTCAGC
CACACGGCCCTTGTTACGCAGCGTCACTGGCCGGACGTAATTCTGGGCTTGTGCTGCCAAAGGCGGGAACAACGCTGGGT
ACCAAGCAACCTTTTGCACGCCGTCGAGGCCGAGGGAGATGAAGTGCAGGAACCATGTTGGTCGCGCCGGCACTCGTGCC
GCCATAGCAAACGGGGTGGTGGCGGCGAAGACGGCCAAGGAAATGCACGTTGCGGGCTTGATAGATCGCCCAAGTGAGGA
TAACATCAACACCAGAACAAGAGTTATGATACTGAGGCTACTCACGGAGGACTTGATGTATGCGTCCGGTTTCCTAACCC
CTATCGTCTTCGCAAAATGTGTAACACAAATCTCCCAGTCCGACGGGAGGATGTCCGGGAATTTCGCCGAGAATCGAACG
ACAAGGTCTTGGGTGATAGCTTTCCCAAGCTGCGGGGTTCAGACTCGGACCCTGAGCCGTGTCGCGCAACCACGTTATGA
TGGCCCATATCCCCGATGATGTTCGGCGACCTGTCACGCATAAGACTTAGAAGAGAGCTGATCGTGCTATGCTCGAGTAC
GTACGGGGTTCCGGAGCATCCAACTGCATCTGAAAAAGGCGGTTGTCGGTGTAGGCCCATGTATCGCGCGCGCTCCTGGC
CACTGTGTCCAAAAGTAGTGGGTCTCGATCAGACCAGGATGTTAAGGGGAACTCGAGAAGCCCGAGGAACCGAAGGACGC
AGTATACGTAGAGGAAAGGGACGCCGTACCATCGTGTGTTGTACACGATGTTGTTAGCTGAAGCTGAAGGGGCGAACGAC
CACTCACGGCACATGCCAGCAGCACAGCGTAGAGATGACTTTGACATGTTTTGTCGGAGAGGCATGTTTTCAGCCGTTTA
TGCTCGGATTCCCCTGCGATATGAAGTTGTCGTCTGACCAGGATACCGAGTTGCAGACCGAGGTGCAAGGCGACTTATAC
CATCTGGCTGCATGTGCACAGCCTCTGGCCCCCTCAGCTCGGCCCCCCCAATAGTTTGCACTGCTCTCTCTTGATAGTCC
TCGCCCGTACCGCCGTGTAGCTACTGCAATGCTATACACTGGACACGCACCTGGGTGCGAGAAGCTTTCGGGACTAGAGC
TAGTGACCTACGTTAATTTCACTCGTCATCAGGTCGCTGACGACGATGGACCCATTATAGTGGGTTGGATATTGCTATTG
TCACGGCGCTTGTCGCAAGGGCGAAACGCGCGTTTTTTGCAGCGCGCGCGCATCTGGCAGCCTCTGACTGCGAACGTCGA
TAGCTCACTCGTTTTCCATTCCTTTGCCTTGATTCTTTCAGTTTTGGATTCTACTCTTCGGCGCGCAGGGCATGATACCG
GTTTCGTGTCAATCCGACAACTTCGACATTTCCCCTCCCCGAGACCCCCCTTCCAGGAGAGAACAAGCATTGTGGTCGCG
CCGTTGTAGATTTCTTGTTGGAATAGGATGAGACGTGATCCTGCATAGCATCCGGGGGGCATGAGCCCAATACTGGAGGG
TTTTGGGGCCGCAGAGACCTTATCAAGGTTCCATGAGGTCGAGGCGGTTCTTCTGGGGTGCATGTTCGGCCTCAACAGTC
GACATAGACTACCCGTTCTCAGTGGAATATAACATATTTAAATACTGATTGTGGGTACTGAGTGTTTGGGATAGTTTCAG
TGGTATTCCGTCCCAAAAGAATGGCTTCTACCATTGCATACTGAAGTGATGACGTGGCCATAATGCTACGGTGCATAGGC
TTTCAACCCGCTGAAATTTTCTACCAGAGAGCTCATGATATCGATATAGAATGCTTGCAAAGAATCACAACAAGGCAGAG
ACTCGTCCACGAACTACTGAAATCTGGAATACAACTACACTGTACCACCAAATAGACCTAAGATGTCATGGAAACCGACT
GTATTCGCCCAGGAGATTCACCGTGCCCTCGAGCTATCTATACAGAGCATATTAAATCAGAAGGCCTGAGAGAATACCGA
TATCTGCGCAAGCTATGCTTGTTCTCTCCTGGAAGGGGGGTCTCGGGGAGGGGAAATGTCGAAGTTGTCGGATTGACACG
AAACCGGTATCATGCCCTGCGCGCCGAAGAGTAGAATCCAAAACTGAAAGAATCAAGGCAAAGGAATGGAAAACGAGTGA
GCTATCGACGTTCGCAGTCAGAGGCTGCCAGATGCGCGCGCGCTGCAAAAAACGCGCGTTTCGCCCTTGCGACAAGCGCC
GTGACACTAGCAATAATCCAAAAACCTGCAAAAAACGCTTGTGTAGCGGGTTACATCAACGAACTACAATGCTGCCTTCC
AGCGTTCAACCAAGGTCAAAAGTACAATAATGCGAGGCTTAAGCGAGACAGGGCGTGCAAATATGAACGGAGCGCTGGAG
ACGGAATATAAAAACGTCCGTTCGGCTTCGGGCTCGAGAAGTGAGCATGAGAACAACGATTCTATTTATCTCCGCTCTAA
TTAACGCTGTCGTAGGTTGAATAATCAGAAGCCCGACAATGACTTTGGGCAGGCAACATGTGCGGAGTTTAAAAATAGCC
CTCGAGGCACGGAGCTGTGCCTCCGATACAATTGTAACACGAGGACAATGGAGACTGTCAGCGTGTTTGCGCTCTCTCTT
TTGTCCACGCACTGTCCGTCTGCGCGTACAAAAGCTCGTCTGCATCCGGATAGGCCGTCCTCAGTTTCCCCCTCGACCTC
GCACGCCTTCTTCTGGATTGTCTAACGAGCTGCTCTTGACGAGAGTTCACGAACCCTACGGTCTTTTCATTTGATCTCTC
GGACTGCTTTTACGCCCGCACCGCTCTCTTCAGCAACACTTGACATACATCCTCTAACCTATTTCGCATCGACGATGAAG
CGCTCTGCTGCCTTGCTTGCTCTCTCTGCCGCCGTACCCTACGTCGCGGCCCACGGATTTGTGTCCCAGGTGGCGATTGA
CGGCAAAGCCTACGCGGGGAATGTCCCCAATAACTATCAAGGTGCGTTTTTATCACACCACGTGTTTGGAAGTAGAAGGC
ATCGGTTGGGTTCTTGTGCATTAGCTGCTGGAGGGCGTGTGTAGCGGTTGGGGAAGGAACATGTTCTTGATTACTCTTTT
GGGATGCGCCCGCTCGTACTTCGTGAAGAGTCGTACAGTGTGCTCTTCACATTCGCCCTCTTCGTTGAACCGTGCTTTAC
CGCGTTTTAGTGCCCCCGCCTATATCTCACGTTCCCGGAGTGTCCCATCTCTATTTTCGTTTTTTGTGGACGCCCTGCCA
GGACCTGAGCTAACATGTCTCACTTCTTGAACCAGGCCCGAGTCCGATCCGCCTTGTCTCAGACATCAGTCCAGTCAAGG
GCGCGTCCAACCCTGACCTTAACTGTGGATTGAACGCGCAACTCGCCGAGCTCGTTGTGCCTGCCAACCCAGGCAGCTCC
GTCGAATTCCAGTGGTCCGGCGGCGACCACCAGAAGGTGAGTACCCGGCCACTGGGCGCTCCGTTTCCGTTCCGCTCGAA
TGCTAACCTTAATTTTCACGCAGTGGCCGCACAACACCGGGCCCCTCATGACCTACCTCGCCTCCTGTGGTTCGACCACT
TGCGATAAGTTCAATGGTTCTACTGCGCAGTGGTTCAAGATCGACGAGGCGGGCAAGAAGCCCAACGATGACTCGCAGTG
GATCCAACAGGACATCAGTAAGCACCTCCCCGCTGTTGAATTTTCCGCAGTGCTCAATGTACCACCGCAGTGAACGGTGA
TTCGTATACCCTCACGCTGCCCCAGGACCTCGCTCCTGGTGACTATCTCATCCGTCACGAGGTCCGCCTATATCATCCCA
CCTAATCGCATACCTCGCTAACGATCGCGACACATAGATCATCGCTCTCCACCTCGCCGTGAGCATGGGTGGCGCAGAGT
TCTACCCCTCCTGCACGCAGATCCGTGTAGGTGGAAATGGCTCGGGCAAGCCCACCGACACCGTCACCTTCCCGGGTGGC
TACAAGGACTCGGACCCTGGCATCTTCGACCCCGACGTGAGTGATCCCTCAGCTTGCCGTTCGCTTACCCGACCGACCAT
ACCACTTGCAGGTCTTCGATGCGGGCGCGAAGTACACCTTCCCCGGGCCCCCGCTCTCCAACCTCGCCTCAGCGTCTGCC
GGCATCACCCCGCCCGCGAGCGAGACGGCGTCCTTCCCCCCAGAGGGCGCCACCGCAACTGGATCTGGGTCTGGGTCGGC
GACTAGCGCCACCCATGTGGCGTCGCCATCTGCTTCCGCAGGCACAGGTGCTGTGGGGGCGGCCTCGGACGCGAAGGGGC
AATGTCGTCTCACGAAGAGGACCGCGAGCAACAACTCGTCGAACGTGAACCGGCCCAGGCATTACAGCCGGATCATGCGT
CGCATCATGCACGCGAGCTGAACGTGAGAGGTTGGTAACTTATTATGGTATGGTTCGGGACTGGCTCCTATGACCGCGAC
GACGCAACGTTACCTGTATATGTACGCATCGATATACGACCTCTGTAGCTCTTAGATATCGGGATGTGGATGTAATGCTA
TTATCGGGTTATTACACTTCTCCGCAAAGAGTCCCAGTAAACAGCGCCTTCATTTTCTATGATTCTACGGTCAGTACTAC
GGTCAGTACTGTACCATTTCGACCCAAAGTTCGCCCGGGGTGACCTGTGACCCGATGAACTTTGGTTTGGAAAGTTCATG
GCCCCTTGTGACCCGTGACCAGTTCAGTTCATTGGTCCGTGTGACGCCAAAGATGTTCATGGGGCAGGTAAGCGCCCTGG
CATATCGGCCTGCCGCCCGAGGCTGGTCGCTGAGGATTTTTAAGTTAGGAAAAATAACGGAAAATGAAGCCCCGCTATCA
TGCGCCGTAATGGCAAAAATTCTTGTAAGTAGTTGATCAATTTGTCGGCGCTGACGCATCCTCACTGGGCGCTAATAGGC
GGTCTGCCCCGCAAAACGACTCAGACTGGAAGTTCCTAACATCGCCCTTCCACAGTTTATCTTACAGTCCAAATGCATTC
CTCGTATGCTGGAAATGCAGTAAAACGCATCTTTTGGCCCAAAATATCCCGGGAAAAGGGGTAAATTGCACTTGTGCCAT
TTCCGTGGGCGAAAGTTCAGACCCCCTTGTGACCGGTGACATGACAAGTTCGCGAGGCCCTGTGACGTGGGACACAAACT
TTGGGTCGAAATGGTACAGTAGTGGCGGATACTGGGGAGCCGAACAAGTCCAAGACCGGAATGGTGCGGTCCATAACGGA
GTGGCGCCCGTGGAGGCGGGCCTGGAGCACGAGGCTACCAACCATTCCCTGATTGGTCGGAATCAGCGTTCCTAGGCGAG
GATTGGATAGCCGGGCGAGACCTCCGTCGAGAAGACAAAAGCAACAAACCATTGCGACACGATTTCAGCCGGTACTTCGT
CCCGCGCACATGGTCACCGGCCTCCAGTTCTTCCAGAACTGCAGTCTTCGAGACGGCGAAATAGATGTCGCTTTCATTAA
TATTGCTCACTCCACGCCGACGGCCTAGTCAGTGCTCGGATTCGTATACCGCCTCGGTCGTGAGCTCGGAGAAGGGATGG
TAGGAGAGCCTACGGCGGCAATGTGCGGCGACTCGGAAGTCTACCCCGCGCTATGGAAAGAGTCATCGGCTGAGCGCCCT
CGGACTGGATCGAAACGGCTTTCGTTCAAACCGACGGCCGAGTGGGTGACCGCCGGCATGCCCGCGGCTGACCGGGGCAC
TCACGCCCTCGCCAGACCTGGGACGCCGAAGCGACAGGAACGACGAGCTAATCTTGGTTCTAATGTGCGCTTTGGACGGG
CGTGATTTTCAACTGAATGAGTGGAGTAAAGGAGAGCGAGGCTTGGCTAAAGACATTACATGGGGCGATGAGCGGATATG
AGGAGCGGATCTTAGGGTTCCGTATATGGCAACACCTGCGGTTCGACGAGGACCCGCCACACGAGCGACGCTTACTTTGC
ACCCACGCCGACTCGGCATGCGTGTGGGTCATCCGCGAAAAGTGCGGTATGTACGGAGTCCAGAGAAAAATAATCCAAGG
TGCGCAGATGCGTCCACCGTGGCGCAATCGCGAAAATGAAATGTAAGCGCCCATTCTGTGTCTGCCCCGTCCTCGTCCTC
GCCAAGGCTGTCCTCCAGCGACGAGTGCTCATCGATCGTTGTGGACCAGGCTCGGGCGGGCGGCGAGTGGGGCTCACAAT
TCGACCCGGAATGGACTAGCGCGGCCCGAGAGATCTCGGTGTGCCCCATCGCGATCTGCTGCAGATCCGAGTTTGGGCTG
ATCGAGCTCGGACAGGAGCGTCTCGCTCACGCTGCAGCCCGACGCCCACTATTGCGCGGGCGGCGGAAGCAATGGATATG
GTATCCGAATATCCGTCGCGCATTTCCTTCCTCCTCCATCCTTCTTCCACACCCAAAGTCTATATCTTAAGGCTCTTGCG
TCTCTTCCTCGTTCCTTCATTCCACCACCATGTCCACCGCCCAGCTTTCGCTCGACGACTTCGCCTTCCCTGGTCGTAGA
CCCCACTCCTCCTACGAACTCTCATACGCCCTGGGGGCGCCCCCATCCTCTTCGCTGTACCCACATGCTAGCCTAGACGC
CTCCTCGTCGAGTTCGCACATGTCTGAACATCACCACCACCTATCAGCCGAGGCGGCCTACCCCTCGTACCTCTCCGAAC
ACCCCGAGTCTTACTTATCGTCATACTCTCCCCACAACATGGACTACCCCTTCTACGGCGCTCACATGCCTCCCTACGCC
GTGGCGCAGCGTGCGCCTTCGCCCCGGACGATTCCCACCGCTACTCCCGCCTGGGGGGCGGCTGACGGCTACGGTGCACC
CACCGACGCCCTTGCGTCCAGTGCTACCTTCCTCCACAATCTCCAGAACGTCATCGACTCCTCGCACACCACCCAGGTGC
AGCAAAGCGTGAACGCCGCCCAGGTTCAAGCCCAGCAGACCGCAACACCGTCTTCTTCGTCTTGGACGCTCTCCGGTTCG
CTCGATCCTAGTACGGGCGTCTTCCAACGAAGTGTTGAGAACCCCCGACTCCGTACCGCGCAGGCATGCGAGAAGTGCCG
TATCCGTAAAGCCAAGGTTCGTTGCATTTCTTCACCGCACGTCTTCCCTCTTCTCACCTTCGGTGCCTTTTTGCCGCCAC
AGTGCAGCGGCGATCACCCCGCCTGCCAGCGTTGCATCTCTCGTGGTTTGCAGTGCGAGTACGCACCCGAGCGCAAGATG
CGAGGCCCCAACAAACAGAAGCGCAAGAGTGTCTCCCACAAGCGCGCCGAGCCCGTCGAAGACCGCAGGAGCTCGATAGC
GTCTGTTGCGTCGACGGTCAGCTCCGGTTCCGAGGCATCCTCCTTCGAAAGCCACGCCGCCGCTGCCGCCGCCGCCGTCA
CCGCTGTGAAGGGTACTCGCCCCTCTGGCCGTGCCAGTTCACGCCCAGCCAGCGGTTCTTCGCCTCTGAGGGCCGACTCT
GCCCGTCCTCGTTCGACGACGATCGCCCTGGGTGCTATCAGCCGCGCCGTTGAATATGGCAGCCCTCTCCGAGGCACCGG
TCCTTCCCCCAGTCGACAGCGCCCTCCCCCTCTCAACCTGAATGCCGCGCGCCAATTCTACCCCACCCAAGCCAACGCAC
TTGCGCAGTACACTCGAGGGGGCGAGCCGGCGGCCGCGTATGGGAGCGTCCCCGCGACGTTCCCGGACAACCGCCGTACC
TCCCTTCCTCCCTACCTCCTAGAGGCATACTCCCGTGTGGCGATGGCGAACGCCGAGAATGCACAAGAGATCACATTCCA
CGAGCCGTCCCCCTTCGTGCAGTCCTCGCCCGCGTCTTCTTCCACCGAGTCATCAGGGATGGTCCCGTACGTCCCTCTCC
ACTCCTACGACTATTGACGCGCGGCTGACCGGTCTCCGCGTACTCCCGCCAGTCCCGGCCTCCATATGTCGTACGGCGCC
CAGGAGATCGACATGAGCGCGTACCTGCAGAGCTCGCCCACCGACGCGCTCTCCGTGTACTCCAACCCGCCCTCGAACTC
GTCCGACATCTCCGCGCCAGTCACGCCTCTCTCGCTCCCAGAGGACGCAGGCATGTACGACGGCAGTCCGCACGACCTTG
GGTACTCCGATGGTTACGCTACGGCGGGCTTCGACGCGGCGTTCGGCAGCCCGCACGGCAGCGCGCCAGACGTGAGCCTC
GGCGTCGGCGAGCATTCTTACGGCGCGGATATGCAGGCCCACAGCGGTATGGAGGATGTGTACCGCCCCAAGAGCGCGCC
CGCCGTCGGCGCATGGGACATCGCTATGGTCGACGACGAGACCCCACGGGCATCCGGGAATGCCGATAGGAAGCTATCAA
GCGTCGGACGGCTTTTGGCTCACCAGCAACTCACCGACGCTGCATCATAACCGGTCCGTGGTCTGGTAGGACCCGGTTCC
GTACGGACTTTGTTAGATCTATGTTCGTTGCTTCATTGCACTGCTCCATTTCTTGCTGTTATCGCTGTATCCATATCCTG
TTACGCCTGTATCGAGTAGTGAGTGTCCCGGCTTGTTATACTATACGCACCCATTAACCCATACGTTACTGCCCCGTTCT
ATTGCCCTACCTTACCTCTCTGTATTAGACTGGAATATCAATGCTCTGCCATATCATTGCGCTCAAGACTCCCCTCTGCC
ATGCAAGTCGCCACCATCCACAACCGCCATGGCCGCCCGCGCGTTCCGAGCCTCCGATTCCATGTGAAGTCGACCGGGAC
CCGTAGCCAGTGCCCGGGATACCCTTCCTCCCCAAAAAACTGCCGAGGTCGCTCTAGGCTCGAGACGCAAGCCGACGCCA
TGGCGCGCGATGGCGAAGGCACGATCGGCGAGCCAATGGGCGCCGCCCGACGTCGCCGCGTTTGCTTCCGCCACCCTTTC
CCGCCGCCCCATGCACACATGTGACTTCCCGATGCCGACCGCGACGGCCTGCCCCTGCGCGGTCATCGAGTGGCACTGTA
TCGCGCCAGTAGCGGCGCGCCCCGGGCACACAGGAGCGCATGGGGTCGCGGTTGCGCCTGGTGGACGATCGACAGACGCT
GCGGGACCGCGAGCGCGTTAGGAGGCGGCTGAGGGCGTGCGTGCGGCAGCGCGGTTATGGTTGCGGTAGCGGTATGAGTG
AGGATCAACGGTGGGCTCTCTTCGAGAACGGCGGAGGAAGATCAGGAGGGGACCGGCGGCGCATGAGATTGGGTGGTCCT
GGATCTCAGCAGATCCTTCAGGGGACTGCACGCGCAGTGTGCGTGACGCATGAGGTGAGAGATCGGTGGCCTGCGGCCTG
CCTGGGCGGAAGAGACGGGGGTAGACCACGATGGGCGCAGGTATTCATGACGGAATCGTTCGGGTGACCACGCTTGGCAT
GTTAGGATTTGTCTGCGAACGGACCTTGTAGCGGGGATTGTGGAGTCCCTTGCAGGTGTTAGAAATATGGAAAACTAATG
GGGTTTGTCAAGAGTGAGGCCTGGACTCACACTGCACACGCGTGGAGCTAGAATCTGCCATAAGCGTAATATGTCCATAA
CGATGGAATCAAGTTCCCGGTCCAGCTGCTACATCGGAGTGACGACCGATGTACTCCGTTACGACGCAATGAAGCGCACA
GGTTTAGGGAACGTACACCGGGAATTGAACAGGCGGAGGCGAGTCCACGAACCGATCAGACGCCGTCAATGGGATCTGCT
CAAGACAAGGACACAGCAAGGGACCACACAGACGTCACCGTCTGAATGACGGTGCAAATACCGAAGAACACAGCGAGCAC
GGCGCCCCAGAACATCCACGGTTCCGCCTTCTTCCGCTTATGGATGTCACGCCGCAAGCGACTGTACCAGTGTCGCCTTC
GGCGTAAGGCTTCCTCGATGACAAGCACCCTACTCGCGAAAAGCTAGGAGTGAGGTGCAACACGCTGATTAGACATGGCC
CAGTTAGGAACCATCAGACACTAACATGAGGTCGGTGATCCTGCTCAGCACTGTTGCGAAAGAGACGTATAACGCCAGTT
ACTACGGTGAGGTCTTCGTATTGGCCCCGCCGAGCACGGTCAGGGTCGATCTTGAACATGCCCAGTGAGATGGGCAGCCG
ATAGTTCTCGTGGAACTCGCCATCCACGAGGGCTCCATAGGATTGCAGGATCTCATTGCCTAGATTAGCCATCCCGATCG
CCCTACCACGCGACTCAGCGTACGAAAGGGGCATCGGCGGAACACCAGAACCCGACGTACCTTGCAGCTCTATTCTTGTC
ATACCCTAGAAGCATTGAGGCCTGTTCGCTCGCGAGAACAAACACGTTGACCGCGTTGCCAACGAGCTGGAGGTGGTCAA
GCATGTTCGTCGTCGGTTGGATGATGAAGTCCTCTTCGATCAGCTCCCGCGCTGTGAACGAGAAAACCTTTGGCTCCGCT
GTACCAGCTCGCACTGGTGGGAAAATCTTTCCGACGATACCAGCGAATGTGGGAGGCGGGAAGGGTTCAAGGTAAGGTTT
AAGTCCGATGACGGCGAGGAGCCCATTCATGAGCATCCATGCATACGCGACCTGTTTTTCGTGTGACTATTGATCGCATA
CCGTGCCACCATACCGAGTTAGCAGTGTCGACCTGAACATGTACTGGGGAGAGAAACGTACCTGATCCTTCAGCTTCTCC
GGCCAGTGAGGCTGTGGGCTCATCGTCTCTACGAACTTGTCCACGGATTGTGCTTCCCATACATTGTCTTGCAGAAACTG
TATAAGGGCGCACATGCAGTCGACCGTGTTGCGTGCACCGTAACCATCGAGCTTGAGGTAGCCAACGTTACCAGAAGTGG
GTTCCGGAAGACTATCGTCGGAGTCGTATAGTACTTTGGCCAGGCGGGAATACAGAGGCGCTGTGAAGAGGCGCCAAGCT
AGGGTAGATCCGGCAACATCTGAGGCTTCCGGACTGTGTGGACGTGGTGGCGTTGGGGAGTTCGCAGTTGAGGCAGCCTG
TGAGAAGTAGTTAGAAATGGTCCGGTGGCACGGATGAGTGAACACACTTGAGCGCCGCCACCAGGGGGAACAGGTGCCGC
TGGGAAAGTAGGGGTAGGAAATGCCGGATGGCCACCCACCTGCAGAGCCGACCTATTAGTATTACAGTTACTATCACTAG
ATAAGATTGAATAAGCACCTCCGGTATAGGCATTGAAGACATGGTCCCAGCAGTATTAGGCTCAGGCATAGTGACTGGAA
TGGGCATCGACGGGGCGGCAGTACCCTGTCGTGCGCCCTCCGGCTCGTTTGTCTCTTCGTCTGGCTCAGATGCGGACCCG
AGCAATTGCGCGAGTAGTAGACCTCTCAACAGCGCGTCCATACGTGCTGAAGGTGTTGAGACTAGATCTGCCTATTGGTA
CTATCACTGAGTACGGTGTAGTATGGATTGATATATGAGGAAACACACCAGGGATATTGACTCAGTGTCGTTGGAGGACA
TCGCGAGTGCGGCTGGTAGGCTGGGCCAAGTCCGGAGGATGGTATGGCTTTATATCCTCGTCGAGAAGCGCTGTCGTCTT
CTGACGCGTGTTGCGAGCATTGCAACTGCCACAGGTTCACGGAAACTTGCGGTGATTGTTATAGGCGGTTCCCAGCTCGT
CAGTGTCATAGGGAGAAGTTGTTAGTAGGACTCTCTATGGGTGGGTTCGGCTGGAGCCCGACATGCGGCGCGAGGAGGCG
TACAGCAGGACGGCGCAGCCACGGGAAATGTGACAGCTGCCAATCGGTAAGCGGTGCGCGTCGATGAAAACGCTGGCCCT
CCTTTGCAAAGTCACCCATTTGAGGCATTGGAACGGAACGGTTGCCGGCTATCCGTTTCTCGAAGGGATGCGGCAAGGCG
ATGTGCAACGATATTTGGGTTCTGTCAGAAGCTCTGGCGAACACAAAGAATTAGAAAGCGCGCAGCAGAAGCGACGGCGC
GCGGAAACCGCGCGCTACTCATATCTGGGGTCTCGGGACATCTGCACCAAACGCAAAAAGGGAGCAAATAGCTAGAGCCG
CCTCCCGAATAGGACCTTGTCCTGGGAAAGCCAGTGAGCACAAGTGGGTCAGCGGAGCTGCATGCGATCAAACTCACTAC
AACCAAGGAGATGCTATTGGGTACTAGTGACACTTCACGCGTAAGATGCTGTGATGCGAAGTATTGTACACACCCAGGCA
TGCTTGCGGCATCGCCGGCTTATGGAGCCATGGCTTGACACATAAGTCCCTAGGGACGTTTGGCCGCGCGCGGCCGCTCG
CAAAAGATTGTACAGGGCGATAAATCAGAAAGCTTCTGCAGCAGAGATATACAACACTTTGAAGCGTCATTTACAAAATG
ATACGGCCGCATATAACGAGTCGACTCACCATTATTCCCTCGGATAAACGCATCGCCGTATTTGTTGGTCACCCTTCCGT
TGACGTGCTCTTCCGTCTGTTCAAGAGCGATGTTCATGTAACCGTCTAAACATGAGAGAATTCCTAAAGTAGAGCCCTAT
GAGTGATCATGGTCCGGCTTCAAACAACGTCCAAGCACCATAAACACCAAAAGCAAGTCTGTTATTCCGATTAGGGGCGA
TAATACACGCACCTCTGTAGTCCACTCCAGACGTTAAGCGAACAACGACGCGTTTTCCGACGACACCCTTCAGAAAGTCG
GTTGGAGACCCAGAGGTAGTAGTAGGTGGAGGAGGAGGCGAAGGTTCTGTAGGGAAAGCGGGTGGAGGTGGTGGTGGTGT
AGAGTCATCCATCACAAGAGTTTACGCCGTGGAGAGGGTCGTCGACGTCGTAGTCGGGGTTCAGCTCGACATGCAGAGCT
TGCCCCAATATCGAGCGCCTAGAGGTTCCCGAGATTCTCGGACACCACTGCGGTTGTCTAGCGCCCATCTACTACACAGC
AACCATGGCCGATTCCTACTCCCGAAATCACTACTACCCAAACATCAACATCTAGAGGACTGTGCATTGTTGTAGCCTAA
GCCCTGCCCTAATTACCTGGCTCTATCACAAGAAAATAACTAACCTAGACCCGGTGTGGCTTCGTCCAGCAACCCCATTG
CCAATATCGAGTTAACCGTCATACCACAGGAATGCAGCACACATAACAATACAGCGAATGCTCATCTGTGCGACCATATA
ACTGACCACAACGTAGGAATATCTACGCTTTTCCCAGCCCAAACCTTGAAAAGCCCTAGTAGTAGCTCTGCTGCTCTCAA
ACTTGCGATGGAGGCAGCAATAGTAAGCAAGACAAAGAGCGCAACATTGGGCTGGGATGGGTCGTCAGGTGTATGTGAGT
GTCTCCCCCCCTCCGTAACTCACATTCATCCCCTGCCTAGGGGAGACAAGGTCGTCAGCGGGTCGTAGATGAGTGGAATC
ATCAGCTGTCTGAACCGCAGCACTCATATTGGATGATCATACTGCTAGACATATCTCCGTACGTATATCAGCTTGTACTC
ATGCGTCTCATGGGTAGCATGCGGAACTACTCCGATTTGCGCCGGGGACCGTTTTGTATGGTCTGCGCGGCGGCCTAGGG
TGGCCTTCAGTTTATCGGATCTCCAGGCCGAATGTTCTCAAGGAATCAAATTCAACGTACATGCCGCCGAGATGAGCTGG
TATGCGTGTACTACTCGGCGCCCACTAGCGCTGATGGTCTAGACGCCGGAGAGCGCCAATATAAGACAAAATCCTGGACC
ATGCGCCTATTGTCCTAACCGCCCGGATACCCCCTCTGTACCAAGAGCATCCTTTACGGTGCAGAAATTATGTCGCCAAC
ATCCGAATCAACTAGACAACTCCAACATGAGAATCATGACCCCCAATTCCCCCAGAACGGTGGGCCACAGGCGCCCGGTG
CAAACCGCGGTGCGGACCCGGGTGTGACTTCGAGCTATACATTAGAGGTCTGTTTCTTTGTTCCTTGGCACATTCAAGCA
ACCATTTGCTGACCAGTGTGCGTACCCGACTCGTAGCCAGCGTGGAAACAGTGGTGGCCCATTCCCGTAGCTGCTGCCGC
GTGCTTCGTACACGCGCGGTACCGGAGCCGGCGACTTCTGTCTCTACCTCCGCTCAGTAACCAACCTCAACGTTTCGCGC
CGAACTTTAAGGACTTTTACGCCTTCGCCGCTATCATTGCCCTCAGCTCCACCACCGATGCAGCAGAGAAGATCGAAGCT
TATTGGCCGGTCCGGAGCGACCGCGACTTGGTGGTCGTGCAAGCGGCGGCGCGGCACGAGAGCGCGCGTTGGAAGTATAC
CGACGAGAGCTTCTGGCAATGGCGGCCCCCAGCATTCCGTACGTTTCCTTTTTCGTACGAGTCACATCGGGCCTTACACG
TTGCATTGGTACAGGGATGGAGACCTCCCCGGGCGTTGCGGGCTACTTCACCTGGATCAGGGACCACGCCGATGGCGCCA
GCCCGACAGTGTGGGACCACTACTATCGCCGCCTCGTTCAACGCTATGCGGATAAGTACCCGGACATCACACCCGCGGAA
TGGGACATCTGCGTCACCCACATCGCGAGGAATATTGGGAACCACGACCCGCAAGACATGGTTTCGTCGTTAACTAAGGT
TAGCGCACTTTCCTTACGACTATGGCGAGCGTGCATTTCAGGAGACTTACCTACCGGCTCGCTAGCCTTTCAAAACAATG
GGATGCGCACAGTTCTTGCTCGCCACCGGTCTCCGGACGGCTGGGCAAATATGGCTTCCGCCGCGCTTCCGGCTGCTTGC
GCTTGGTCTTAACGGCCTGCAGAGGGCGTCGTTGTACCTATGGATTGTGGAACCGATTACGAACGCCATACTGCATGCCA
AGAGGTTGACTGGAATACAGCACCGAGAGCAAGTATCAGCGATGCTGCGCGAGGCCTTTCCGGATATCGACGCCGTGGTT
GACGACGTAACGCACGACTCGGCCTCAGTGAAAGCTTGATCAAGCCCGCACCAAAGAGTCTCTTAGGGTATCCGTCTCTC
CGTTCTTAACCCCCCCTCCGATGTACTACCTAACTCCACTCACCGACACATTACTCGAGAACTCTACAATTGTCAACGTC
CCAATTATAGCCTGTAGTAACGCGCCCATTGACTGATGGATTTTCGGACCAAGGGAGCACTTGTATCACACGTCCTACGA
ATTTCTCCTATAACGGGTTCTATAACGGGGTTTTAATACGGAATCGGATGGATACAACATGAAGATCACTGTAAATTATA
ATCGTGTACAATTGACATGCCAACCATGAATCCCCGCCACAGGATGAGCGCTTACACTTTCGGGCTTCCGGGCCGCAACG
TCTGGTGCGGGGTATCATAAACGCCCGTCCGGTGACGTCCTTTTTTGGCTCCGTCTACCATCTCTGGCAACCCTTCGCGC
TTTATTTTTCTTCAATGTTGGTACACTCTCCGATGATTTTGGTAGGCGATGACTCATGCATCACTAAATCTGCAACACTT
TGGAACCGATGATGGTTTGTCTCGGTGGCTCGCAGTAGTCGAATGATGACGTCCGCGTACTGGTAGAAGGTGCGTAATCA
CGAACAGGTTTAGAGTAGAACGTCCTCTTCTAATAAATTTACGATTAACATATAGTCTAGCAGAACTCCATGGCGTCTGA
TCATCTGGTGTGGCCTACATATGACCGATCCGTGATATTCATAGCTTTAGGACGCACAGTCAAGGAGGGTCCGTTGGTGA
GTGGCTCCTTGTCCCTGGCACTGCCAAAAGGCCTAGTCCAACAGTCTACGGCCAGCACACCCCGACGCTGCGACAGTTGA
TCAATGATACCGGGGCTAGTGCCTGCTAGTGCGTAGTGGTTCCTGTTTTTGCCAACCGCACAATCCCCAGCGTTTGGAAA
GCTATCCGCGTCCTGGTCAGCCTGGAGGCTCTAGCTTCGGAACGCTCGACCGACACCGTCTATCCTTGGCGTTCACCCGG
GCTTCGTTCGCCTTCACTACCGCCTGAACGTGGTTTGCACACATTCTATGTGCTTACATAAGCCCGTTCACCAAATATCA
CCTGGCCGTCCACCTGGGTTCTTCTGGCCGAGCTGTGGCCCCTCCGCGTGCATCGCCCTGGAGCTTAAGTTGGACACTTC
GAAAGCGCACTCTGTCGGATGCTGGTCACCGGTCGGCCGCTCAGCATGGCCTCGCCGCAGGATTGGATGCTGGGCACGGC
AACACATGCCCATGGGTTCCACCTGGATCTCTACTCTGAAGACTCGGAATAACGCCCGGCTCATATGACGTCTACTTCTC
CGCTCTTGTTCTGTGTATATAAAGAGTTTGCTGTGTGCACTGCGCTTCCTTCGTGCTGAGTCGCTCCTGACCTCAACCTA
TGAACATGAAGCTGTTCTCGCTCACTGTCCTGCTTACTGCTGCGTCATCGGCCTTCGCGGCCCTCATCGGCTCCGGTGCT
CCTTCGGATTGCGCCAAGGAGCAGGTCGCCTACGAGACCTACATTGGCAAAGATCATAATGTTAAGGTCACGTACTCTCA
CTGTGACGATGCCCCGCTTGTTGCCGCAGACGGCCACGAGCTCTCTGCCCTTGCTAAGCGGCAGAGTAGCAACGTCTGTG
GCGCCGCTTGTGAGTATGTCATAAGTTGCTCTCGTAATCCTTGTTCACCACCAGTTCCACTATCCAGGTAACACATTCTG
TTTCACGCCTTCCGGAGGCGGCCCGAACACGGGCGATTGTGCCGTCATAGCAGATGCTCTGCTGTACGACTCTCAGAACG
TCGGGGTCCTCTTCAACGTTACCGCCACCGGCGTACGTAATATCTAATGCGCACAACATGCCCAACTGATATCGGAACTT
CCGTAGACCCCCACCAACAAGGTCACTATGCAGTACCAGACATGCCTGACGTACTTCCTTAACCAGGACTTCTTCACGCT
CGTATACTGCCGCACGGAATGGGTACGCCGAACGATGGCCGTCGTTTGATCACTGTTGACATGCCTACCTTTGACAGTCG
AAACTCGTAAACTGGCTCGCTACCGACTGCGATGCGGATCTCAATGCCCACGGGGGTCTCTGCGTTGCCACCGACCAACG
GTGGTATGTCCAGTGAGTTCCCTTACTTCGTGGAATTTCCGAACTTTCGTTCTGACTCCTGACGGTCGTGTAGGGTTCAG
CACGTCTAACTGCCGTGGTTCTTTGTTGTATGGACCAACATGTTCGATCGGTTTTGACTTTCTTTTTCCTGATTTCTTGG
ACTGATACTCGGACTTGGCTCCATTTCGAGGGCTGATCTCTGGACAACAAAGCGTATAGTAACGTAGTGGGACCGCGTTG
TATGTAATATACCGCCAATCTTTACTGGCCTACCAAGACCTTTTGCCAGCTTGCAAGCGGTAGAAATCCGTACGCTCTCC
ATAAGATGTATCGCACAGTAAGTCGCACCGCCGCCTTATACACAGGTGCCCGCCAGCGTACTCATGACGTCTACCCCACA
ACAGCGTCAATAATGGACAGGTTCTCGTGCGCACGGCTCCGCAGGCGTTCCGTCCCAATGTATACGGATGGCACACGTGC
ATGGCTCCCGCAGTGTCTCATGATAGATGCGACGAAGACCGTCGCCGACGGCCTGCCCTGCCCTTGGCGTCCCCTCCTTC
TAGCAGCGGTCTTCGTTGCGAAAGGGTGCATCTCGGTCCCCATAGGTTCCCGTGTATCGTTTCGTGTGACGCTACGCCCT
TCGAGATCCACCTCGCCGTGCACCGCTGTTCCGCATCCATCGGCCGTTCGTTCTTCCAAGGCTTCGCCGGTGCCTTGTAG
CGTCTCCATTGGTCTAAAGGCTAATCCAGACTACAAACTCAGCGCATCCTGGCGGCCATGCGTACCCGGTTTGGGAGTCG
GTTGTCCCAATGCTAGAGTGCGCTTTGTGGTTGGTCCATTCTAGGACATCAAGTTGCAGTACGCCGGCCCCACGCGGGGC
CTCACCGGTCACGCCGCCAGACATGGTAGCTCTTCGACGTCACCTGCCAAGTGGCGCTCGACGTCGTATATAATTCCTGC
TGAACGCACCGAAAGAACCTCACCAGTCACCCGACAGGCCATTCACCCAGTTTGTTAACTTCTCATCGCTCACAACATGA
AGACGTTCGCATTCCTCTCCTGCCTCTCGTACGCCCTGGCTGCATCCGCCATCTCTCTCGGCAACGTTGGCACCATTGCG
ACGGAATGCAAGGACGAGACCGTTGCGGCCGAGACCTACATTGGTGAGGCGAAGGACGTCAAGGTCACATACTCCCACTG
TGGCAGCGTGCCGCTCGTCAACGCCGAGGGCGAAGTCGTCTCCTCTCTCACGAAGAGGCAGGACGCTGTCAACGTCTGCG
GAGCACCATGTACGCCCGACAGATTAAATGTGCCGTATACCCTCATGACTGACGTCCATGCAGGCAACACCTTCTGCTTC
AACCCTTCGGGCGGAGGCCCGAATGAGGATGACTGCAAGGTTATCGCCGACGCGCTGCTGTTCGACTCGCAGAACCTCGG
ACCCCTGTTCAACGTAACTGCATTGAATGTAAGCATCTGCACGCGACGTCCTGCCCCATTGCTCCAGTTCGCTGATCACA
TTTCCGCGGCACACAGACCCCGACGGGAAAGATCACCATGCAGTACCAGAGCTGCCTGACGTACTTCTTGAACCAGGACG
TCAATGAGCTGGAGTACTGCCGCAACGACTGGGTAAGCGTTTGATGCGGCCTCCGTGTCTGAGCACGCCGCTGAGCAGCT
TTGCCCTCATCACGTAGTCGAGCCTTGTTACTTGGCTGGCTTCGGACTGCAATGCTGCCAACAATGCCCACGGTGGGCTG
TGCGTTGCCCAGGACCAGCGCTGGTACATTCAGTAAGTCCCGTTACATTGTACGTGGACTGATTCGTTAAACACATAAAC
GTCTTCGCAGAGTCCAGCACTCTCCGTAAAGCGTTTTTGAGCGGGTAAGTATGGCATGGAACCCCCGCGTGGCCTATTCG
ACGCTAGGACCCTCAGTACACTGGGCCTTGATACCGATAAACCACGGACTATTCCTACTTTGTATGCTGATCCGTTAAGC
ATTATGCATGTGTGTCTGTTGTGTCCAGTCCTCGTCGATTGCCTCAGAGTCAGCAGTTGAAGGTGCCGGCTACATTTGAG
TCCAAAATCCTTGGAACCAGTTTTCGGGTTAGTAAGCAGTGCACGTCCGAGGCCACAAATGAGAATAATAATCGAGAACT
ATGAAGATTGCGTTCGGAAAACGTACAACCTACTTTCAGAATGGCCCGAACGGCATACTTAATAGTGTTAAGTGCTCTTG
CTTTCAAACTTCATGGCACTCTAAACCTACTGCCGATGCCCGGAATGCCATGACACAAGCTAAAATCTAACGTGCTGGTA
TTGACTTCAAGCAGGGTAGGTTGATACTAACGCTTACAACGGGTGTAGGAGCAACTGCATTAATGGGGTAGTGGTAACCT
GGGTCGTTGCCATCGACCCGCCGGGGGTTCGATTCCCCCTTAATGCATTGCACTTTTTGCAAAGTTCTCAACAGCACACT
TCGAGACCGCACCAGGACAGCGCTCGCAACAATGATCGTTTTGATTCTCCAAACGGCATAAACACAGCCAGATACACCAG
TAATTCCAGGGCCCCTGTACAGCGATGTCAACTCCACGAGATTCGAACCGGTGCGTTCAAATCAAGTCCACCAATTTCGC
CTATCACCAACTTCTCCACTTCCATGTCGAACTGCCAGCTGCTCGCCCTTTTCCCATTAACGACCACCTCGTTCGGCTTC
GTGCGCCCCACTCCCAAAACTGTTATCTCCTTCAGCTTCTGCAAGATGTAGAAGCCTCCTCGCGGCCGGATCGTCACCGC
GCCCTTGCTCGCGGTGATCGTCAGTGTCGTGTTCGGCGTCGGCGGTACGCTCTCTCCATCGTCCAAATATACAGTCCCGA
ATGCATACCCATCTGCAGCTTGCGTGACGAGCAGAGAGAACGGACCCGCACGCGTCTCCGCGATCGTGTACGCCGGCTCG
CTGTACAGCAGAAGGGCGGCGCCGTCGCGAATATGCACATTGATGTGGCCCAGAGGCGCATCGAGGGAGGTGTTCTGGGA
GATCGCTGCGTCGACCACTTTGTGTGTGTACCAGTCCCTCCAAATCACCCGCCCTTGGCCGGGGAAGATTCCTACCATAC
GTCACAGTCAGTGCCAGTAACGTCACTAGGTACAGACGAAAGACCCTCACCATCCACGGTGGAAACATTTGGCGTGAGAA
CGGGGGTTACGAGGATATCCCTGCCGACGAGGAACTGGCGGTCCACTGCGAACAGCTCCGGTTCATCTGGGAACTCAAAG
AACAAAGCACGGACCGGCGGGCTCCCGTACAGCGACGCGTTGGCGAACAGGGTGTACTGTAAGCACAGAGACATGTGATA
AGGATAACTAACACGCAGCAGTCGGGAATATGAGACGGCCAACGTACCCAGTACGGAAGAAGGCTGTACCGGATGTTTAT
GGCCGTGCGTGACGCGTTCGCAACGCTATCCCATCGATACGGCTCCTGCGAAAGCGCACTCCTCTCGTTGTGATTCCTGT
AGAATGGTGTGAACGCGGCAAGCTGCATCCACCGGTTGCACAATTCCTCGTCTGTGTTGCCGCGGAAACCACACGCGTCC
GCGCCGACGAAGGGAATCTGGAAGAGCTGGAACTGGAGCACGCCCTGGATGCTGAGGTACATGTACTTCCATTTACTCGT
GTTGTCGCCGAGCCAGTGACCTGTCCACTTCCCTGCGCTCGCGAACGTCGACCGGCTGATGAGGAACGGCCGCTTTGTGG
GACGTAGGGCAAGCAAGCCAAGGTGTGTCGTCTTTTCTTCCATGAGTCCCCAAAGGTTGTGCACGTCGAGTTCCGCAGCA
CCATTCGCATGAGTGGCGTTTGTGGATACTGTGTTTGCCCAAACCGGACCGTCCGCTACAGGGTGGTCAACCGCCTATGA
AGCAAACCAATTAATGTGTTGCATACCATTATGGATGGCGTATGGCGGGCTGTTGAGATCTATTCCAGGTTCGGCGGCAG
CCCCGACAGCCCGCTCGGAGAGTTCATGTGTAACATTATCATCCCCATAAGTCAGGGTACCGTTAATGGTGAGGTTCCCG
CTCGGCCCCCATATCGTCGCGTTGTAGCTGCAACACAGAGGTTGAGTAATCAATTTGAACATCCCAAGTTACACTACTGA
TGATTACCCTTCTGGGTAGTCGGTCACTAGGTTCCCTGGGGTACCGGGAAAGTGAGACGTCGGAATGGTTGCCTCAGCCA
AATCAGCGCCAGTACCGCTACGAAAAGGATATTTTAGCGCTCTGAGCACGCCCCCGGACCAACGAGATGCTAGAGGACTC
ACCATGAGCCATTGCAGAACGATGCGGGTTCATTCATGTCGAGCCATATTCCCGAGAAGTTAACGCCTGCGCCGGACCAG
TTTCGGAGGCTCTCAGTCCATAAATCAAGGGTGTTATTCGCGAACCAGTCGGGGAATACCTGTAGAGAGAACCGTCATAA
GCGAAGATGCGAAGGAGAGGCTCGAACATGGCGTACCGTATAACCGGGCCAAACGTGTCCAAGGTACTGCGAGCCATCTG
GGTTTTTCATCCATACATCCCTAATGAGAACATTAGACACGATGATAGGAACTCGCAACGTCTGTCCCCTACAGTTCGTC
TCCTTTGGTGTATGTGTCATACTACGAACGGTCGCTTAATGCCACGAAAGCTGGTAATCGCACTCCTAGGGTTCACGTAC
CACATCTGTGTCGTTGACCAGAACTGCGATGGCCGCATCGACGATCGGAATGTAATGTTGATGATTCAATGTCTATAGCA
GAGCCAGCGGTGGTGACCAGGCGTATGAGAAAGGATCAGTGCCACGAGAAGACGGATGCGCCACCTCGGCCTGCGGAGAC
GCACCAGTTCTTCGATGAACGCCTTCACCTGGTCAGCAGGGAAGCTGACGGGGTCCGTGGAGAAATCCCGCAACGCATGC
AGCACATCGATGTCGTTCCACATGACCTCCAGTGGAATGTTCGCCTCTCGCATACGCACGACCTGCTCACGCGTCTCGTT
CACGTCGCTATAGCCCCACCGGCAGAGGTGGAAGCCGAACCCCCACTCCGGCTGCCACGTTGGACGCCCAACTAGCGCGC
CGTACTGCTCGATCACTGCTTGCGGGCTGGGCCCGGCGAAGAAGTAGAAGTCGAGTGTGCCCCCGATGAGTCGGTACTGG
ATGAGCGAAACGGGCGAGGACGGCGGGGTGAATAGCATAATATCGGACCCAGCAGCGCTGGAGAAGACAGCAGGTGTCAG
GTGTGCATGCTCTGACTCCGGCACGAGATGAAGTTCCATACCTGAACTGAAAGACGCCATGCGACTGCGAGCGCCGAGCT
TTGGCGTCGTAGCGGTGCTCCAGATAAACCGGGTGTGACCCGTAGCTGAACAGGGGGCGCGTGGGCAGAGCCTTTAACGT
TCTCTGAAGCAGCAAATACGCACATGTTTTCATCGAGTGGATCTGGACTGTTTCGCGCCCACATCGTCTGAATGGTTCCT
TGGCTGCCGTTGGCGCCTACATCCCGCCGGAATCCACTCCTAGCAAAGACCTCCCCAAGACCGTAGATGTTAGTGTCGAG
TGGGAGCGCCGACGTGAGCTGCAGATACTGATCCTCGAAAACGAGAGGAAATCCGTCCAGCGCCGTACTATTGTCACCGG
GAATCACTGGGGCGATGGGCGTAGGCGGAAGTGACTGGGCGCGGGTGTCGAACAATGGTAGCGCGTCGGGGTCCGATCTG
CGCGTAATCCAAAACTCGAACGGATTGAGGTTGTGGTGGAATTCGAGGTCGGACTCGGTCTTGAGCCCTGGGTTATCTTC
GCCTTGGGCTAGAGAAACGACTTCGGAAGGTACAACGAACTGCGTTCGCGCCGTATCGTAGATATTGACGTGTAATCTAC
CACGACAAGAGCTCAACTTCCTAGGACACCAAAGGCATTATATTAGTACCTTGTTTGCGTTTCGTAGGTAACTTCCACAG
TGAGGTTGCTGACGTCTTCCCCGTATGCGTCGCAGGCAGGCCCCGCAAGGGTGAGGTGCATGAGGAAACCATGAGGTGAA
TTTTTTTGGGACGCCACCGAATACCCTGCCAATGATTATCAGCGACCATTACTTCGTCCGCACATCAATTACGCAAATAA
TGATGATAGTAGAATAAAGAAAAGAGCCTTTGCGGCCAGGATACATGCCGACGACAAGCCGAACAGGCTTTCACGGGCGA
TTTTCGGCGTAAACAGAACGGAAACCGCTCGCAGGAGAAGGGACTCACCTGGACATGAGGACACGTTCCGCGGAGAGCTT
TGCAAAAACGCTTTCGCCACAGCACTAGCCCACAGAAGCGCGGCCGCAGTGGCGATTGCGCGCATGATAGCAAGGATACG
AGCGGGGTGGATCGAAACGAAGCGTCGCCGAGAAACGCCCGCTTTATAACTGCCAGGGCGCTACAGACAAACTTCGTAAG
TTTCCCGACCGAGGACTGCGGGCAAATCAATCAAGCTATAGGACTGGTTGTGGAAGGACGCCTGAACGAGGACGATTGCC
ATGTGTTGCTGTAAAGAACCGCTCTACGGGTCCCATGACGCAGAACGGTCACAGACCGGCATGGGGAGGGGCTTTGGCTT
GTTTCGCGCTCAGTTTACGTTCATGCGTGAGAATCCATGTATTTATAGCGGTTTTAATACAACTGATGGAAGGGTCAGTG
AGTCCATAAGTGACCAAGACAGAGAAACTCACGTCAGATACATCGGAAGGACTGGCAGGATACATTGACGGAATTCCTAG
GTCTAGCAGTAAGAGAGTGGGGATTTAGGAAGCAGGCAACAGAACAGCGAAAACAGGAGTAGCAAGGCAGAGAACGCCGA
CGGAATGACAAGGGAGTGGTATGTTGGGCCGAAGTCAGTCACGTATGTAGCTTAAAGAAATATTTATGTTGTCCCCATGC
CTCGTGCGTCCTGCGAATTTTCTCGGCAACCGCGTGCCTGTTGCTAAATTGTCGGAGGTAGGTATAATGTTGGTATTTTT
GCCCAACGTCGGGGTATATTATCCCCCACCAGAACAGTCGTTGAAGTCCGTTGAGCGGAAGGAATAGCAATGGGGGCCCA
AGCCAGCGTGCCAGCATCGCAAACGGTGTGCAAATTCCAAAAGGGATCAAGGCCTGGTTGCCATAGTCCTATGAGACGGT
CCATAGTGAGATTTCGCAAGCTGCATTGGGCCCGATTTCAATGAAAGAGCTACGTACCACGTACGAAAACGTGCCTTCGA
CATGGCAGCAGGTATTGGCGATATGGGTGACCACGAAGTCGACATCGTCTGGGGACATGCCTTTCGTACCGTAGATGAGT
GCCCATCTAATCGCGACCCTGGACCACGTATCCTCGTCCGACCAGATGTGGTTATGCCACCAGGCTATCTTCTCGCTAAG
GCTTCCGTGATTGTATGCCTCTACGGTATGCAAACATAGATAGTGGCACAGAAGTGGCGCGGATGATGAAAAAGGGAACT
TACGCTTCCGTAGTGCTCCTAAATCGCGTCTCATGTTTTCATCTAGCAGTGCCTCGACAAGATTGCCCAAGTAGGGGTCC
TTAGCGTCCATGCGCCCTTTCGTGGCCCGAGCAACAGTTTCAAGGAGACTCATGTCATTGTCATCGAGAGCCTCGTTTTC
AAACTCGTCCGAGAGCCCAGAGAAAACAGTGCTCGTTGCATGCCACGCGTAGATTTCGCGTAGTTTCATTGACGTGAGGG
TGGGCAGCCTACGAGGAGAGTATCGCCTATACCGAACGTGTACGATGTAACATATGCCAAGGACAGGCAAGGGCCAGAAT
GATGTCCACTAGATTCACCGCAAGACCACGTTAGAAGATGGAACTGGGTGTGATACTGCTTTACAAACCAGTTGAGTCCA
GGCCGGTTTGGGTAGCCCCAACACAGTAGCGGGGCTCCGATTCCCGACGCCTCCTGTGGACTGGCTACTATCTCCTATGG
CGTCCAAGACATCGTAGCGATGTCCCCCACGGTGCCAGGGCAACCAGACATCCTCCGCATCCATACGAAACCCACAACAA
GAGACGAAGCAGCAAAGGAAGGGTGATGGCAAGTGGGTAAGTAATGCTGAGAAGCGGACTGGACGGCGATAATAAACGAT
CTAATAGAATCTAATGGATGATCTAATCTCGAGTCCAGCCGGGATCGGCACAGGCGCCCATGAACACGGCCATGGCGGAG
GAAGCGCCGGGGCGTGCGCTGTTCAACCTTGTCCCCGACGCTCATCTGGTCTTGTCTCGGTCGTTTCTTTCTCTTTCAGG
TTCTGCCCTCGGTATAATTTTCAACATTCGCTTAGAACATAGACTCGTGCAGTGGTATGTGCGAACGCTTGTCCATGCGC
TCCTTACGCGAACAACAGGCAGACCTTGAATGGCCCAAGATGCGGGTATCTTGTCCTCGGTCGATGAGGGCGCGTTTCAC
GCCCTCTGGAGGTCGTTCGCCATGATCATCTTCTCCGAAATTGGAGACAAAACATTCCTCATTGCCGCCATCCTCGCCAT
GCGCCATCCCCGCCTCATTGTCTTCGCGGGCGCGTTCGGCTCTCTCGTAGTCATGTCCATCCTTTCCGCCGGGCTCGGTC
ACATCCTCCCCACCCTCATTCCTCGAAAGTGGACACAAACATGCGCGGCGGTTCTCTTCCTTGTGTTCGGTTTGAAGATG
CTGCAGGAAGGGCGCGAGATGAAGGGGGGGAACGAGAAGATCCAAGAGGAAATGAAGGAGGCCGAGGAAGACATCGAGGG
CGACGAGGCCGCGCACGACGGCACGGGCGTGGTGGGACCTGATGGTGAGGAGGTTATTCCTCTCGAAGCAATGGAGGCAG
GCCGCACGAATGGGCACGCGAGGCGACGGTCGAGCGTCGCCGGACGCTCAACCACAGGGCGCAAGGCAGTGGAGTCGTAT
GCCGAGGCCGCGCGCAATTTCTTCAGTTACCTCCTAGGGCCCGTGTTCGTGCAGTCGTTTGTGCTCACCTTCCTCGGCGA
GTGGGGCGACCGCAGTCAAATATCGACTATCGCGCTTGCCGCTGCAGACGTGCGTCGGACCGCTCCTCCTGCCTGCGTTA
TCTCCGTCTGCTAAATGGGTCTTGTTGGTCGCAGAACGTGTACGTAGTCGCTCTCGGCACGGTCATCGGGCACTCGTGCT
GCACCGCACTCGCCGTCATTGGCGGGCGGTACGTGTCGACGAAAATATCCGTGAAGCATGGTGCGTCTCCGGCCCGCTGT
ATAATGCTCCCGCACCTGGCTAACTCTAGTGTGTAGTAACCCTCGCCGCGAGCGGGTTGTTCCTCGTGTTCGGCGTCGTG
TATTTGTACGAAGCACTGCTATCGATAGACCCCGAAACGGCGGACTTCCACCCTGTGCCGTGACGGGCCTCATGCGTCAG
TATACCTCTACATAGATTCGTCCGCGCCGGATTGCGGCCGTGGCACCTAATGCATATATCGTCGGATGCGATAACCCCGA
TTCCGAAGCACGGCTGGAAGGTACAGGAAGCTCGAGACCGGTATGAGCGCACCGTTATGTGCCATTGAAAGTGTAACACA
AGGATAGGCACGAGTGGAGGGAAAACTTCCCTGGCTCTCGGGACCGCACTGTTTTTATATATCATGTGTTAGTTGCTTGT
TTGTCTAGTTTGTGTGGACCACAGACGGCGGTTGTACCGAGCGTGTCTTCTCGACAGCTTCCTATAGATGCCAGGTGTCA
GTCATATATGCCGCTCCCATTTTGTAGAGCTTTGACGGCGAAGGGCAGCACGGAAAAGAGACGGTACGTACTGCCTCTCA
CGTTCATTCTTAATTAAATTCTAACGGCGGCCACGCTTTATAGGCGCTGCAGTTGGGGGAACAGCTAAATGCCTCCACTT
GTTACCCACCTATGTGGTTGCGTGAGTCTGTCATCCAGCAGCAACCCAGGCTGGCCGAGCGTAGCATTACTGTGTGTTAT
TTACGTCGTATAAAGTGGATATATTGATCATAACAAGAAATACTCATCACAAGAAACCGCAAGATTTTACAAACCATCGA
CCTAGGCCCGCAGAACATCAGCGTAGCGCGCGGTAACGCCGGCAGTCTAGCGCGCCCTGAGCAAAGGTCGGTTGCGTCCA
GTCATGTTTCTGCAAACACGTCTCCATGTTGATCCCTCGCATTATTCCTGAATGCAGGTCCCCGTGCAATATTCCGACCA
TCTATCCCAGCTCGGACACGCCGACACCCGCGTCTGCGAAGCCAGCGACTCTTTCCAGATAATTTCTAGTCTCTGTCATC
GCCGCAGATGGCGTTTCATTATCGACGAGGCGGTGACGTGTCGCACCCCGTCGATTTGAAGACTCGGAGGGACGGCGTTG
GCCTTTCTTCAACCCTGTTCTTCGCGTCCCATTGACACTTTATCACCGTTAAAACTGAAAAGCTACAGCCACGCCCTCGT
GGGCGAGTCCTCGAAGCAAAGGGGAGGAAGCAAACCTTCCTTAGTCGCTGGATGCCGTGCATATTTTTCGGGTGAACCGG
ACGGTATGGGACTGGATGGGCAGGCTCGTTAGGTGAGTAATTAACATGTCAGCCTATACATCGGCTGATGCGATTTGTGC
CCTACCTCGTCAAGTGTGTGTATGCGTGTTAGTCTGTGGTGTGATGTTACTCTCCCCTCAATGCGGATACATACCCACAA
CAAGTTCTACTAGGACGTCCCAGTTTATTCAATGTCTCGGAGAGATTCAACAAAGAACGGAATACCCGCCAACGGACACA
TCTAGGGGCCCATGATGTCCGACCCCGTCCACCGTACCCCTTTCCGTCATGATACGGTCTTCGTCCTTCTTACATGCAAT
CCATCCACCAAGTATCAGTGCGCTCAAACGTCGATCCGAGGCATCGCAGACGAGGCAGCAAACTCAAGCAAACAGCAAGC
AGAGCGACGAACGGCGTGCGTGGGGTTTTAGCTCCACTACCCACTTCGTCGTATATGTAACGACGGCCAAGCTTTCCGCG
TGCATTTCCCCTACGCTCCTACGCTCCCGCGCACATTCCTCATGCTGATTATCGGATATTCAGCGATCGGTCGCCGTCCG
CGCGAATGAATACGAGCTGTTGCGGGTGGGAGGGCGTCGGGTTGTTTCGCAGAGGATTCCCCAACCTTTCTCCGCGTCTG
ATAGAGTTGGGTTCTCTCGCCCAAGGCGCATCCGGCTAACTGTGCGGGTGGCTTGCTCACCGGCCAATACAAGGTCGGTC
GTCCATGATGTGGATCACGTGACTAGCTCTGAAAGTCTAATTGACTAAATGCAGTGATTCCGCCGGCGATTCTTGAGCCA
TCTCGACGCTATCGTGGTGCCTGTGCATTCGTGTCCGACCGAACACACCGCGGAACGTGCGACGGACGAAGGCGATTACA
TCGATAGCGTGCAGGCCTGGAAACCACCTACCCACGGCCGGATAGGAAAGATGTGCGGCATTACGAGGCTGCGCCGAAGT
TCACTGCGGGGCCGGTGCTATATTGGCCACACAGACGAGGTGAACTTCAAACCGAGCCAGCGTCATTGGTGTATTTGTAG
GCTGACACGATGTCTATATGAAAGTCATCTCCACGGCTCGCGTTCGACGCGTTCTGATCATCAGTGAGGCCTCGAACAGG
CTCTCCAGTCGCTGCTGCGCGTTCCACAGAGCAAATTGGGGTACCTCCTTATTTTTACGGCGTATCTCCGTCTCACCCAC
TCATGAGAAGGAGAGTGTGGAGAGCGGCACTCCGCATAAAACCTTGTAGGCGCCCATTTACGCCAGAAGCTAGCGAGGTA
CAGACAGAAGCTATCCCACCAGAATGTGCGAGGATCCCTCGGGGACGCCCCGCGTTGCTAGAGTAGCTCGCCAAGGACCA
TCTGGAAGGCTCGAGGGCTGTGTCGGTAAGTTTTTGCATCTCTTCCACCGTGGCGGCCGCGGATAAATTTGCGACAGGGA
AGACGGCTCCGGGTTCCATCTCGTTAATGACAGTAAAAAATCGGACCTCCGCTCCCGCTCCGCGGGCGCATTCTCAGGCC
GCCTCTTTTGTTTCTAAACGTCGCCGTTTCCATTCCCCGCGGCCTGCAGGCCGACGATCAGGCGCAAACATAGACAGTTC
CCAGCCGGCGCCGTGCCTGTGCGCGGGTAGACTGTCCTGGCAGCGTAGCGTCTATCTCGCGGTCAATCTCGCTGACCAAA
GGCCCCGTTCTCCAGAGTCTCCACTGTTCGGCCGGATGATAGACGAATCAGGGCCCTCGCGACGCATGTCGCGGGCCAAG
CACGCACCCAGGGCCTCGTTCTGGACGGAGATCCGCCCCGAAATTGCTTGGGGGCTCCCATGAGATCCCCTCTCCCTCGT
TTGCGGACCGTATTCTGGTCCCATATGACCCCACGATGCACGCGGGGCTTCAACTCGAAGGCGGAGGTGCGCCCCCATTG
GTGCGTTCCTACTTCTGAGCTTGTGTTCGCGAAACCTACCGCAATTCGGGTGTGAAACGCGGACCAACAGGCCCACCTAG
ATCCGGAATCTATGTTGGGGGTGCTTGTTTGCCGGCTGCGATACCCGCGGTGCTATTCAGTCCTGATCGCTATGTTGGCA
AACAGTTTCAAGCCGGCGGGAAGCGCGCGAGATTAGCGATCTCGCACGCGTTCTCACGCGGAAGGCCATCCCGACCGCGG
CGCTCGTTCTTACCGCGATTCGTATACCATCAGGCTTAGGCGGGAGGCGTTCTGGCTACACCTGGGCCAGTCCGAAGGTT
CATCATTGCACTGCCTATTCGCCGCTGGCATTTCGGTTGTGCTACCTCATCGGACTTCGTTGCTTCTCCGAAGATGACTC
ACAGGCATCCTTTGCGTCATAGCGCCTCAGCACGTTGCTACGGAAATTTATGAAGGGATACCGCTGGTGCGCCCTTACGC
GACCACATGGTACATTCAGTACACAGCCAGCATACGTATGCGATTATTCTCTCAGCTTCTCCAGTTAGCCGGTTTGTAAT
GGCAGAACAGTCGAGAGTACTAGTCATCGCATGTACCAGTCATCTACCGACCGGAATACAGTCTCTTGCGACCTTCTACA
TACATCGAGATCGTCTTTCAATCCTACTTACCAAACACGTACTGCTTCTCCATCGACCCTGCGGGCTTCGCGACCATGGG
AAGATTATCCCAAAGACACTCCAGTATCGCAGGCTTAGCTCGCCCCCTGGCATAATACATCCAACCTTGTTCACGATCCG
GCGGCAGCGGTGGACATTTGACTAAGGGGGTGGGAGAGCGGCGGGGTGCGGAGCAGATCAACTTTCAGACTTGGTACGCG
AGCACCCGGTACCCGGAGACTGGTACTCGTTATTGGAGTGCGTTCTCCGGGAACGGCGAGGGCCGTAGAGCCATAGGGGG
TCCGAGGGAAGATTGACCTCTAAGCAGCCTTCTAGACAACGGCATGACTTCACAACGTGTACATTCCATCCAATCCTAGC
GCCTCTATGCTTGAAAGTGCTGCGCGTGCACGCATGGCCGGAACTCGCGTTTACCTGGGCGTGGTCTCCGCCCGGGCGTC
CGTCGTAAGCTCCCAAACGCTTCCTTTCTCCTCGTGAAGTCTCTGGGCGGCGGATGAACGAGGTTAGCGTTCGGCGGAAC
GATTCTGTGGCTCCGAAAAGAAGCACTCACGCCAGGTTCGATATCAAGCCCTACGAGAGCCTCGAGCACGGCGCGCCCCG
CCCACGCTTCGATGCTCGCGACCTCCTCCGGACTTATGAAGTCCTGTGATGTGCGTGAGGCAAACACCATCTGCGCAGCG
GCAGCCCTGATTCGCGGGGGTGGCTTGAGCGGCTCGTGCCCTACGGCCGAAGCAGCTACGTCGGGCACACCGGCCTGCGT
GGATGGCGGATGTGCAGGATAGATAGATGGTGCGATCGCATCGTCGGTCAGCGGAGGAGCGTCCTTGCTCGCTTCACGTC
CGGAGACGCGCCAGCTCCAGGCGAGGTGGAGGATGTGAAAGGTCTCCATCTGGTGCGTGTGCCTCCGACTTTCAAAACTC
GGCGGGCGCGTGCATGTACTCTGGGCGTACCTCGAACGTAGCGAGGTCCTTGTGCTCGGACATAAGGCGGTCGATGAGGT
CTGCGTTATGGTCCGGGAAGGACGTCTGCCGCCCTTGGGACGAGTAAAAACTGTGGCGCGCCGCGGGTCAGATCGGGGCG
CCCACAAAAGAAGAGCGATGCCGATGCGCACCTGTCCGCCGATGCGTTCAGGGTGTCGTGCACGATCGGGGTGGTGATGC
CGCCAGGCCGCGTCTGGTTCAGGGCAGCGACCAGCTAATTAAAACGAGTGGATCAATCAGAGTTTACGAAAGTACGCCGC
AAATGAAAAGGCCTTACGGCATCGTGGACAATGGAGTCAGCGAGAACCTAAGAGAGATGGTTCAGTCCTCGGGTAGCGTT
GACACGGCATAGAAGGTTTACCGGCTTGCTTGTTCTGTACGGCTGGTCGTTCGATTGACCGTTCACGAAGTCGAAGTCGT
AATTCCGGGTGACAGCTATGCTCGCTTTCGGCACTACCACGCTCCCCACTGGAACATCGATGAGGCCGCCGCAGGAGCCC
AACCTTGTGTGCAAATGACGTTGTCGCGACATGTCAGATAGAAGCGAGAGAAGAGTAAATGGGTGGGGGAATTCATTAAC
CTCACCACGACCATGTCGCCGTTCAGACATTCTCTTACCTCGCGTACGAAGAAGTCTGCGTTGGGGTGTCCCATGCCGAT
GCTCACAATCGACACCGGCACGCCCTTGTAGCGTCCTGTGATGGTGGTGAACCCACGCTCCGAGGTGAGCGTGAACGGCG
TCGGAGTTGGGTCGAGGTATGAGGCAATCCCATGAGCTCGAGAAGGCGCGCCAAGAGTGATCTGGGCGCTCTCGTTCAGC
ACACCGACGCCGACTTTGCCACTTGGCCAACCACATACGATACGATTGGCCACCTCGCCCGCGCGGAGCCCCAGGTGGTA
GACACGCTGGTCAAGCGTGCGGGGAAAGTCTAGAAGCGAGGAGCGGGAAGTCAGAAAGTTAATCTCCCGCACGTCCTTGA
CACATACTCGCGTCAACGATGCGGTTCTTCATCGCTCTCTCCTTTCCTTTCGTTGCGGGCTCGGGTCAGCCGCGCAGTTC
TGTCCAGCTGGCAGCGAGGGAGACGGCGTATGACTCGAGGCTGGACGTAACCTGGGTCCGGGGCCAGCGGCTGCGCCACA
GTCGAGATGATCGATTGGTGCAGACGTCACACGTGACAAACCCTAGCAGAGCAGTGCTTTTGGCGCTGTGGCAGGCTTTC
CGCGTTCATACCACGACCACGACCTTCTCGCGAAGATGTGCAAGCACATCTCGTTCATTTCCGGACGGATCGACTGAAGC
GGAGGCCCACGAGAAGAAATTCGCGAGGAAGACGCCTCGTGATGCTGCGAAGACCGTTTTGAGCCGGCAGGGCCAGGCAC
TAGCGTACCTTGTGCACGCTCCTTCGCGCTAACGGTATGTCATTCCTCGGTGCTTTTCCAAGGTCCGAAGTAACTGTGAG
ATATTTTCCTCAAGATGGCCCGATTGCGGAAACCCAGGCTCGCGCCGTGTTTCTCTGAGCCGCGGCCTGCCAGCAAACAG
CCTCTGGGCATCTTCGGGCGGAGGACGTACGCGGCCCAGAACCGTGCCTGCGCTCTAGGGATCATCTTCCGCGGCGACTA
TGAATAGGAGCTCCGACCCACGCTGACAATGCGGCTCGTACAGGCCACCGGAGTTTGTTACCTGTCGAACCTCCCCTGCC
GTGGGACCCCACCCCGTTTTCACCAGTGGGGCGCGTGCGGTTTCATCCGCATTCCACGCAGAAGGCGGCAGGGCCAGCGA
GTTGCCAATCGGCCACGCACAACCCTCTCACTCTCTTTCGCAGTCCACGGCCGTGAGAAGGGTCAAGGGCGTCGGGCTCG
GCTCTCACCGCCGCTTAAACGGTGCTGCCGTAGTTGTTCGCCCCGCTTGAGGTCATCGTCGCGCCTGCTTCTCCGGATGT
CCATGAGAGAACTCATAGACAACTGGCCCCGGGAGGGCTAGGAAAGGTTCGTTTGGCCATCAAAGTCTCACCATCACAGC
ACCACGGGATACCACTCTGTTCCATTCCTCAATCCATACCTTATCGGGCAAGTTGACAGTCGGGTTTCGCATTAGTCGTC
AACTAAAATCTTGCAACGCTGGAAACCTTATCCTCGTGCGTTGTCGTTTCGCGCAGAATCACGGCCTTCGGATGCAGTCC
TCTAAGACTACTTAAGCGGTGAGCCGTGCTCTCGGAAAGTTGTGTACTTCATGTTACTTAAGTTCGAGCCCAGTTTCAGG
AAATTCCACCACTCACAGGAAAGGGAAGCGGCGAAGCCACGATCTGGCACAGTACAGAACGAGCAATGCTGCCTCCCAGC
GATTAATGTGCTGAACACGTACAAAACTCGAGCCAGTGATCCGACAGCGGTGATGAAACTTGAAGAGGAGAAACGCACTG
TTCCTCTATTGCAACGGTGAGCCGTCACTGATTTCGCCGTTCGGATGGTGCAACAACACAGGCGCTACGTACACGACACC
GCGCGCCGGAAGGGCAAATGACCTTGCCTACCGCGACAGAACGCCGCAAAATACCTCCGTGAAGCATGGCGCAAGGTCGG
CACTTGCGTCTGGTATATGGCACGAGCCGGGCGCGTGCCTGGTCGGTTTTCTGCAGCGTCTTCATTGCCTCCCTCCCCTC
TTGACACGCGTGGAGGTCGGGTCGCATGGACGCTTTCGACGCGCGAAGTAACACCACCTTCACGATCGCCGGTGCCCAAA
ACGCTGCCCTCTGCGCGTTCGCAAGCCCGCTATCGGTGGGGCTCTATCAAGCCGCCCTACCAGCTGAGTGCGTGCCTGAG
GTTCTCGGGCCACCCGCATCCGCCTTGCGGCTCGTGGTGTACCGTTCTGCGCGGTGCGAGTGCTGCTGACTCCCCGATCG
CCGTCGCTCAGGCTGACCGACCGCGCAGAGCTCGGGAGACACTTGCCACCCAACGGTGGTGGCGCCGTGCACGACGCATT
CCCATCCGCGTCCGCCGCTGCAGCCCGCCGGCGGCGATGACATCAGGCGCAGACGGGGGTGCCCCGTGCGTCACGCGACG
CGGACGAGCTGGCCACGCCCTGCCGCTTCTCCGTAGCGCGGACGCAGGCGTGGGCCACCGCATGACCCGCCCCCACTCGG
GCGTGCGCACCAGGCGCTCTCACCGGGCAGCCCGCTGGGCAGGCCAGCGCGGGCGGGTGACCATTGGCAGCGTGGCCGCC
TGCGCGGTGGACGGAGGCGTGCTGCGACGGGGTCACATGCGGCTCCGAAGCATGGCTTCTGCGGTATCGCCGACGGCCCC
GCGTGCGGACGCTGGCCTCGACCGCGGCGCCGCCGTCACTGCCCGTCTGGAGCCCGGGCGAGAACGGCGGAGCGGGGGCG
TGCAGCGTTCGACGTCCGTCCGTCCGCGGTTCGGAAGGGGACTCGGAGGGGGGGCGCGGGCGGGCGGGCGGGCAGGCAGG
CAGGCAGGCAGGCAGCAGGTGTGGGTGCAGCGGCGGCGCAGGCAGGTCGGCGCGGCGGACGGACTTTCATTTGTCGAACC
TCGGCGGAAAGAAGGCAGGGGCCTTGCTTCTGCCAAGCCTGATATCGCCGCCGCGGGCGGGAGGGGGAGGAGGGACAGTG
TCTGTCTGTGCGCGCTGCCGCCGCCCGAATCTGCGATATCCCGGCGCATGTCGATGTGCGCTGCGGGCGGCTCCCTCGAG
AGGCCCGCGGGGCGTCGACGAGCCCGGCCGTCGCGTAGGCCACCGCGCAGGGGTGTGTGCAGCGCGCTAGATTGTCGATC
GACGCAGTGTGTGCACGCCGCGATCTTCGTTCTGAGCGAAGGATGACGTACGCTATATCCGGGCGCATCGTCCTGATGCA
GAAGACGGGTCTCTTGACTGATTCGCCAGGGCCACTGGCGCCGCAGGGGGCGCGCGCCGCAGCTTGAAGGCCAAAGTGCC
TTTCATTAGCCCGCTGCCGTCACGACGGCGTCTGCTGAGCGTCCTCGGGACGTCGAAACAGCTTTGCATGCGCCCGGGGA
GCGCAGTTTCTCGATGCCAGCGAGCCTGCGAGGTGGAAGCCTGGCGTATGATGGTGCATCAGCGTCTCCAGCACCGACAG
TCCCCTGGAACGAGCTGTTGTGCAGAAGGAGGCCGGCGTGGCCCCTGGTCTGCGGGCCACACGCAGGCGACGTTCCAACT
TCTCTGGCAGCCCACGCAGCGCGCTGAGCCCCCTCCCCCATCAGTTCCAGACTTCTGCACCGTGACGTTCGTCTGGCGAG
CGCGGGTTCGCCCTCGAGATCGACGTTGCCACATCGGCTGTGGCTACGGCGCACGGGCAGTTCCGCGGATATGGTCTGTG
TGCGTATGTCGTAACCCGCCATTTTCGCGCATCCCGAGCCGGACGGTGGCAGCGGTGCTCGGCGCGCCCGCTCAGGGTCG
CGCCTCCCGTGGTGCGTCGGTGGGGGTGGGGGGGAGTTGCACACGTGGCGTTCCGGCGGCCCAGGGGCCGCTCGGATCTG
ATTCCCCACCGCAACGCATCGCAGATCGGGCACCGACCGAACAAGGAACGCGCCAGGACCGAACGCGAGCAAGGCAAGGC
AAGGCTCGCCTCGCGGCCGCGCATCCCGGAAAGGCGGCAGAAATACGAGCACATACGCCTGCCACGTCCCCGGGGGGTGG
GGCACGGCTTTCGGCGTGAGCTCGGTATCAAGAAGACCAGGATCACAAGACGGCGAAGACCGACCGTATGGGGCGCGAGC
TTCCTGCGGAATTCCAGACGGGCAGCGTCGTGGCTGCAGCATCACAGGCCCGAGTTCTCGAATGCCTGCGCGCGTCGGGC
GGGCGGAGGTGGGGCTGCGGGCGAGCGTGTGGGGACGCGGGCGCTGATGTCGAGGCGAGCGCGCGGGTGCGGGTGCGGGT
GTGGGTGCGGGGGCGGCGACTGAATGGACGGCGGGCTGGCGTATTCTTCCGATAAACTACAGTATGTGCCCATTCACTCG
ATCGTCCTGCTAATCTCTCGCCGCGTCGCGCGGTCTCGGTGCGCGCGCGCGGGGGTTGCGGTCGCCATCAGCGGATTCGA
CCGCCTCGAAGCGGAGAGACTGCTTCCGCGAAATGCCAGATTCTCCGACATGAACGAGGGCGTTCCCACGCGCCCGGCCG
GGCTTAGCGTGCTCTCGCCTGTGCGGCGCGGGAGTTGCGCTCGGGTGGCGAGCGACGACGGGCGAGCGAGCGAGCGGGTG
GGTGGCGAGTCGAGTCGAGTCGCATTCGGATTCGGATTTGGATGCGGCTTCGGCTTCGGATTCGTGCTGGCAGCTGGGGC
CCCGGTCGGAGTCGCGTGTGCGCTGGCACTGGCAGACGGCTGGCGAACAATGTGCTCTGGCGACGACTGTGCCCTGCCCG
AGTCTTCTGTCCTGTGGCCCGGGAGGGTCGGTCTTCGGCGGGGGTCGTCCGTCGAATCTGCGCTCGCCTCGGCCGGGCTT
GGACGGTCTATGAGATGGGTTGCCGGCGGTGCGTGGCGACTGTGCTGGCGGCGAGAGCGGCGGGGGACTGTCTTCCTGGA
CGGATTTGTCGCGCTGGGCCTGGGGTCTGCAGCTGTGCGGTCGGTGTGTGTGTGTGTCTGTGCTGGGGCTGCCTGTTCTG
GGCGGCCGCTGATGCTCGCGGTGCTGGGTGTGGGGAACGAACATCATGGGACCGGCGAGTGATGGCACGGGCCGTGACAG
AGAAATCAAGGCTAGCCGGATGCAGCGACCCACAGTCTGGACAAATCTGAAAAGGTAAACTCGCCAGGCCGACCCGGGCA
GCTGGTTCGCGTGCGGGGCGAGTCCTGGCGCGCAGGAAATACGGCCAAATCCTGGCCTGTGCATCTGCCCCGCCTGCATG
CAGTGCATGGCCAGCTGCACCGGCCCAGCGCTCGCCGCCAGCTGCTCTGGCTGCAATGGGGCCGCCGCGGCCGTGCCTTG
CACTGTCCCCGTCCTCGTCCTCGTTCCCGCTCCCGTTCGTCCGAATCTGCGCGGCTGCATCTGCGTGCGCATCTGTCTGC
GCATCTGCATCTGCGATCGGACTGGGATTGCCAGGCTCGGAGTCGGGCGCGGACTGAGCCCTGCCCCGGCCGTTTCAAGG
GTTCCGACTGTTCAACGTCGAATGTCGTCCGCCTTTCCCTGATTCGCCTCGGACGCCTGCTTCTCGGAATGCGCCAGAGA
ACGCGGCCTTTTGCCATCGCCTCCTCCTCCGACCGTGCCCTCCAGCGCGTCCGCATCCGCATCCGCCTCCCATCTTGTCC
TCTGCCCCCACTCCCATTCCCGTCCCCATTCATAACGCCAGCCCTCTTCTCGCCCGTCCCGTCCTCCCGCCCTGCTCCCC
CCTCTCATCACCAGGCGTCTGTTCCCCACCGCCCCCGACCCACAGCCTCCCTCCCGCCCGTCTTCTTCCCCTCTCCCCCG
CCTTCTCCCTCTCCATCGCCATCTTCATCTCCACCGTCCCCTCTATCGCGCCCGCGCATGATAGCCCCCCGCGCCGATCG
CCTCTCCCCGCCCGACATGAGCCGCTACCCGCCGAGCACGCAGTACGCCTCCTCGGCAATTGCCGGGCAACCACACGATC
CCGCTAGAGTCGACCTCCCCCGCCACGACCGGGACGGCTCCCCCTCCGACTCGGAGACGAGCACGTCCTTCACCGCCTAC
GCGGAGAACGCGAGGGATGATCCCGCCGCACCAGGTAAGTGCCCAGGCCGTCCCTCTCCCGCTGCCGCTCACCCCCAGGC
GTCTCGCCACCCCCAGACGACCCGTACCTCGCGCTCACGTCCCAGACTCTGAACGCGGACGGCACGCCCAAGCGGCCCAT
GAACGCGTTCATGATATTCGCCAGAAAACGCCGTCCACAGATATCCGCGGCGAATCAGATGATGCGCACCGGCGACGTGA
GCAAGATCCTCAGCAAGGAGTGGAACTCGATGGAGATGGTCCGTTTCATTTCGCCTCCATAACGCGCGCACCCGTCTGAC
GCTGCTCCCCCCCCCACCCAGTCCGAGAAGAAGTTCTACCTCGATCAGGCGAAGAAGCTCAAGGACAACTTCAATTCCAA
ATATCCCGACTACGTCTACCGCCGTCGTCCCAACAACTCGCGCAAGAAGCGCAAGCCCGAGGCCGCACACGACGACGCGC
AGGACGGCGGGCACATGGGCGACCCAGACGACCCCGGATACGACGACACGTCCCCGATCGACCCCGACGACGCACTCATG
ATTCCCTCCCCGCAGGAAGTGCAGTATACACGCTCCCACACCCTCAGCTCTTCGCCCGTGTACCATACCCACGACGGCGC
GGGACACGCCCCGCCCCCGCCGTGCACATATCCTTATTCGTCAGATTTCCATCCCTCCCACTCCGTGCAGTCCTCTCGTC
TCTCGCACCTCTCCCCCGAGCCCGCGCTCCCGGGATCGACAGTCGGCGCCGTCCGGCCTTCACCGCTACACGACGTAGGC
GGCATGACCCAGGGATACCAGTCCCACTCTCTCTACCAAAACCCAGGCCACCCGTCGTCCATGTACAACGCACACGGCCA
GCACTCGGCGGCCGGCCTATGGGACCCCAACCGCGGAGGCGGCGCGCGACCCGACCACTCGCGCTCAAACTGGCCCGTCC
TCCCCGCCCTAGACATCAACCTCGCCCGGCAGCGGTCCTTTCCCTCCACAAACGGCGCCGGCCTCCCCAACGGCAAGTCG
GATCCGTACTCGCCGCAGCTGCCGAACCGGCCCTGGTCGAGCGCGACGTCCTCCACCGCGTCCAGCGGCAGCTCGGGCGC
ATCGACGTCCCAGCACTACGCCAGCAGCGCGTTCCCGACGCTCAGCTCCGCCTTCTTCCCCAACGACTCGCCCACCGCCA
AGGGCCTCGACGCCGGCTCGCCCGCGTCCGCGTCCGCGTCCGCACACGCGCCCCCGCCCCCGCCCCCGAGCGCGCACGAC
TACTACTCCACGCCCGTCTCCCAAGGCGGCGCAGCCCGCCGCGGCAGCTCCGGCCCCGGGCACGACCACCCAGGGGCGGG
GGGCTATGCCCCGCCGGGCTCCGCGGCGCAGTACGGCGGGGGCCCGCCTCCCGGGGCGCAGCAGAACGCCGCGCACGCGT
GGTCGCAGCACTTCTCGCGTGCGGCCGCGGGGGGAGGCGCGGGGGGCGGGGGCCAGCGCATGCCGGGCCTGCACCCGATC
TCGACGTACGCGCTGCAGGGCTCGCCGCCGGGGGAGGGCGGCTCGCGCTCGGCGTCGGGCTCGAGCGCACACTCGGCGGC
GCAGCTCGCCGGGTTCTGGGACGACACTAGATACGGCGGGCGCTGAGTGCCTGCCGCGCCGCCCCGCTCCGACTGCCTCT
TGCGTATGCTGTTTTTCGTCCGTCACTATATGGTGTAAATAGGATATCGCTGACCGCCTCTTCGCTTCCCCCACGTCTGT
GCGATGATGATGATGATGATGTTGTTGTTGTTGTGTGGACTCGTCGATAGCTTTCCAGGTTGCAAATTGTGATACCATAC
TCGCGCACCGTGGATAATCAAGCCCTTCTCGCCCTTCACGCCGCTCTTCTGCAGGGTGCCCTAGGCCCTTGTCGTTTTGT
ACCGCTACCGGACCACGTACAGCAGTCACCTGCCCCGCCCCTGTATCATTGCGCATCTCCCCACAAATCCCACCCCACCC
CGCCGCTCACTGCTCTGCTCTCCGCCCCGTCCCGCCCCGCACCCGTCGTATTATGTACCGCCCATGTGTATACCAAGCAA
TCGCGTCCCGCACCAGCGTGCGTGCGGCCCATCTTCATGTATCACGTTACCCCGAGTTCGGCCGCTCTGCGCGCGCACGA
AAGACGAATGGCTGCCGTCTGCTGCCGAGCCCCTAAGACTCTCCTTTACCCGAGCTGTCAGCGCCCAGGTGCGAAGCTCG
TTGTGCCGTGCCAGCTCGGTCTGAGGCGCGCCGCCACCACCACCACCACCACCACCGCCAGCCAGCCGCTGCGACGTGGC
CCGGTCTCGCTGCCAGCGGCGGCGCGCCGCGACGCACGGCGTGGCCGCAATTAACAATCAACGCGGTGGTGGGTCGACGC
CCACGCCGACGCACGCGAAGATCGTTACATTGAGCCCCGGGCGGAAGCCTGGTCCTTTGGAGACGCCCACGTCCGTCCTT
GCCCTCGCACTCGCCGCAGCGCGGGTCCACGGGCATTACGAGAGAAGAGGTCCTTCTGCGCGCGGGCGGGCGTGGGGGGG
GGGGGCATGCGGCAGGTGCACTGGGACCATGTGTGCGCCTGTGGCCGCCCCTGCGCTCGCGCACATACACACACACGATT
TGGGCTCGGGCCTCTGCGTCGCGGTTCGTGGGACGCGAAAGCGAGAGGAGAAAAGGAAAAAGGAAGGCACTGGCAGCGCG
ACGCGAGTGGACCACCATGGTGCGTGGCGCCTCCGCCGCCGAGGGTTGCTCCGTGTGGGGTGTGGGCCGCTCCGAAGATG
CATGCCTGTTCCCCGAGACGGTCGACGCGTTTCTAGGCCGTCGATGCACGGGAAGGGTCGACGGTGGGATGGTGTGTCAG
CGCCAGCGCCAGTGCCAGTGCCGCCGGGTGGAGGGCCCGCGTCCAGGAGACGATCACGCCGCCGTTCGGCACGGGGGGCT
TCGCGTCGAGCGTCCAGGACAGCGGGAGGGTCGCCTCGAACAGACACCGCGCGGACGGGAAGAGGGTGCCTTCGCGTGCT
GTCGGAGGGGGCTCGGGACGACGCCGCTGCGCCAAGGGGGAGGGGGAGCTGCTGTTGGACGGCGCGCGCTGGGATACGCC
GGGTAATGGCGCCGAAGCGAGGATACCGGGAGGACGAAGGCGCGTCGACGCGCACGCGTGGGAGGGCGGGGATAGTGTAG
GATGCGGTGGCGTTGAGGCCCGGATTCTGCACGTAAGGCAGGGGGCTCGGAGGGCACCGGGGCGAGCGGCCGGATTAGAA
CAGAGGGCAGACGAGGGATTGTCGGGGAAGGAGGATGTCTGGCGGCGGGCCGAGCGGTGGACAAAGTCGGGGAAGGCCTT
CGGACGGTGTGGGCGCGAAGGAGGATCTGGGAGGAAAAAATGGAGCAGGGCCAAGGTTTCCTCGGGCTGTTCGTGAGAAT
GCGAGGGCGTCCGGGACCTATGCCTAAATGTTTACATGGCGATCGCGTCGACACTACGGGCTGCGTCGTGCGTTTCTCGT
ACTCACCTCCGGTCATGGGATGCCCGTGTCAGATATGCTAGCAACCTGCCTGCCCTCTCGGGGGCATTCAATCGATCGAC
AGTGTCTAGGGTGGAGAAGTCCTGGATTGTCAGCTATGGCTCTCACAGTAGGAACAGAACGCGGGGACACAAGGGAATAC
GAAGCTCCCGAATCAGCCAACGGTGCGCGTTCCCACATAGGATGTGTCCGTACCCATTCGAGTGTCGTTCGCTCGTCAGC
GGCGTGCTGGCGTTCGGGCGTTCACAGCGTGTGGCAATGAGAAAGCAGAGAGTCGATCAGGCAGCCCAAGGGCTTTATTT
CGCAGCAAGCGGGGGACTTGCGAACTCCGCGTGCGCCGGGGCTGGGAGAGCGAGTGTAAATACCATTTGTGGATGGGCAG
CGACCCACCTTGGACCAACAAGTCCTGAAGAATGTTTAGAGCCCCGCACTGGTGATCGAAACGTACGCCATCTTGGCCGA
ACTGATGCCCCGCATTCGCGGAGCCCCACAGATAAGTCCGTCATCTTGCTGAGCCCCGCGCCTCGCCCGGCGACGCCAGC
AGCTCGCGGACGTCGGCGGCCTCGTGCAACCGGGCTCTCGCCTGTGATGCATCAAATGAAAAACAGGAGACGGGCCTCGG
GAGAGACGACCGGCTGGCGGGCTGCGGCGTCGATCGACTCGGGTCGCGACTCTCCCAGCGTTGCGCCACGGCCGCTTTCG
GAGGAGACCCTGGTGTGTTCCGCCTCTTTTCCCAGGCTTTTCACCACCGTGGGAAGAGCCCACTTCTCAAAGTAGACGGC
GGCACGGCCAGTGTCCCATAGCTCCAGAGCGGTTACCAGCAGCAGCACAAGAAACATGCAGGTCGGGTTGAACCTGCGCG
GCCGCGACGTTCAAACACGAACTGGGCCAAGCACAGCCGAGCGGGGTCGGGTACTCAGGAAGCCGGCCCGGAGGCGCAGT
TGTGCCACCGCTAAGCGCGCCTCCACGGGCGCAGGCAGGTTGACCAGAACCACCATCGTCAAGCTTAACCACTCGTCTTC
CACGCAGACGAACAGGTTTTGGAGACAAAAGAGACATTTAGGCGCAGAAGAGAGCCGAACGCTTCCAAAAATGCCCCAGC
ACCACGTTGAACCGCCGCCGGTGGACTCCACGGCTATATTCAACAAGGACATCTTCAAGGGCAAAGTCCTCTTCTGCACC
GGTGGCGGTTCTGGCATTTGCAAAGCCATGACCGAAGCAGTGGTAGGTGTCATATTTTTATTTGTGTTTCATTTCCTCGC
TCATGTCTCTCGGCAGATGAGGCACGGCGCCCACGCAGCCATCGTTGGTCGCAAGTGAGCCGACTGGCAACGGCGCGGAT
CTAGAGCATGCACACTGACATGCCCTCCCGTCGCCAGGCTAGAACGTCTCCAGGCGAGCGCGAAGGAACTTTCCGCCGCA
ACGGGCAATGAGTGTTTGCCCGTGCAAGCGGATGTCAGGAACCCGAAGCAAGTGCAAGAGGCCGTCGCAAAGACCGTTGA
GAAATTCGGACGGATCGACTTCGTCATTTGCGGTACGTGGAACCCTTGTAAAACTTACAACGCTCGGCTCACACTGTGCG
TCCTCGCCGCGCCCGTGCAGGCGCCGCTGGGAACTTCCTCGCTCCCATCTCCAAGCTCTCCGAGAACGGCTTCAAGACCG
TCATCGAGATTGACACGGTCTGTCGCGCATCCCCTACTTCTCGGGTAGGATGAACGGTATCTTGACCCTATCTTTTCACA
CAGCTCGGAACGTACTACACCATTAAGGCCACCTTGCCCCACCTTCGCGCGTCCAAAGGATCATACATCCACGTCAGTGC
GACTCTGCACTACAGGGGTGAGTATCGTGACGTATGCTGCTGATAGGGTGTGCAATCTCTAACTATTGTTTCCATATAGG
GACACCGTATCAGGTACACGTCTCCGCCGCTAAAGCCGCCGTCGACGCAAGTAAGTGAGAAAAAGATGAGGCGTGAACAC
ACTTTGACCGCAACCTTCCAGCATCCGCGGTTCTTGCCGTCGAGGAAGGCCCTCATGTAAGCCATGAACACCTTTTCCTT
CGTCCCCACGGGTGTTCTCCACCCGGGCTAATTCATCTTCCCTTCACTGACAATCATTACCCGCCTCAATAGGGCATTCG
CTCCAACGTGATCGCACCGGGCCCCATCGCAGGAACAGAGGGGATGGATCGACTCAGCGCCAAGGGCGAAGCCGCTGACA
AATACACCTGGCTCAGCCCGCTCGGGAGGGACGGCGACGTGAAGGACATCGCGAACGCAACCGTGTTCCTCTTCAGCGAC
GCGGCCCGCTACATCACCGGCCAGGTCATCCCGGTCGACGGTGGGTGCGAGCACCTCCGCGCGTTCCAACTGCCGTACCC
CCAGTCGGTCGTCGATCCGGACGCGGTCGCGCAAATGATCAAGCCGAAATTGTAGGTAGACGTGGGGCGCGGTCCCACCG
TGTTGGGGGGGGAGGGGATGTTCCCGGCGGCGATATTACCAGCGCGCTCGCACGCTCGTTGGGGTCTCCGAACGTGCATG
TACATTAAATGGGTATCTGCAGATCTGCGCTCGAAAGAACGCAGCTGCGTTTTCTGTGAACGTCGCGCGGCTCGGCTTCA
ATGAGATCGTACCCACACTGGCCAAACAGGAAAGTGACTACGATCGCGCGGGCGCTAAGCTCCCGCGAACGGACATTCTG
CGCACCGGGGCAGGTAAGAAGCCAAAAGGCGGGGGGGGCTTCGATAATTGACACCATGGAAGATGCACGTCAGATATGCG
AGCGACGTCGTCGATATATGGACACGGCGGAGTGTAAATGACGGCAGAACTGCAGCGAACAATCGTGAACTCAGGTCGCG
AGCGATTTGAATGTGATTCTTGTCCGACCGAGGGTGGTTCGATGGCTCTACGAGAATGGTGAGAGCGTCATCCGGGCATG
ACACGGAAAGGTGTCGTACAAGGCGACAGATCCATTGGGCCGCTCGAAGCCGGCGAAGAGGCGAACGGAAGTTGTGTAGC
GAGCCAATTGAGAGGCAAGGACGCGCAGATCGCCCTCAACGATGAATGTGTCCGTTGTGTATCGTGGGCGGAGGTGCCTT
GAGGTCTGAGGCACAAGTCCTTTCCGCCTGCAGTGCGTCTGCTCACAAGCGAGGGTCGAGACCGCCGTGGACAGAGGACG
GCGCCGGATTTTGGATCCGCGGGCAGGTACATGGGGCCTGTTGAGTCTGGATAGCGTTGTAATGGGCATGTCGAGGATCG
GGGATAGGTCATGGGGGATGTGCGCCAGGAAGCAGGGTAGAAAGTGGGGTCAGGAGAGCGGTCTGCCAAGTCCTCTCCGA
GGCATTCCCAGACGAGCACACGCGGTGCGACGAAGGTGGGGCGGCGACTGACGCACGGTGGACCCTGGACGTAGGAACGC
CTGCCAGACACAGGCGAGCAGCGCATCAGATGACACTCGACGTGGGACGGGCGACGGCGGTGGCAGCAGCAGTGACAAAG
CCGCCCGCCGAGAGAAGGCGGCGGGGATGACACCTTCGGGCGGTTCGTGGACAGATGGGTCCGATAAAGTGCGTGTGGGC
CCGCGAGGGCTGCGTGCCGGCGCGAGCACACCCGGGGCGGGCCTCTCTCGCGACGCGTTCGAGAGTTTGCGCGGCGGCAG
GGGTTCGCGCGGACGAAGTAGACCCCACGGAGAGGGGAGAGATCAACATCAGAACGTCAGCCGCGTTCCAGTCGTGCGCG
GGGACGCTGTCGAAGACGTGCGGGCCGGGGGAGATGCCTGTCCTGTGGAAGACAGTGCCGCTGCGTAGGGGCTTCGTGCG
ATGGTCGGGTGAAGGCACGTCGCCCGTGAGTGCATGAGACACGGGCACGATAGGTGGGACGCTCGGCATCGGTGACGCAG
TGCTCGTCGCGGTCCGGGTCGCCCAGTGTGAGCAGCAATTACGCCAGCGATGGTCAGTCTGGACCGAAGCCGTCGTGACA
GACGCAGAATCTGAACCGTGCCGGAGCCGGGAAAACGCAGCCTACAGGCAAGGGGACATCACGGCAAGGCGGAGTAATTC
TAGGCTAGTGCGTAAGTTTGATAAAGGCCCGATTTAATACAGCGAGATAACTTACGGGTGGGCCTCTGTGGTAAGGCGTT
AGATTGGATGGTTTCCTCCGAGGAAACTTTGTGGAACAGTCTGGGTCAAAGGCGACGATTCACAGAAATCGGACGTACGA
CTCTTGGCGTGTGGTAGAATAACACGGGGTGCAAGCGGCCATTTCCGCGTGGCTCCACCTGGGCCGGACGGTAATTGATG
GCGTCTTCTCGCAGGTACAGAAGCCAGAAGGCGAAGCGAGTTACCGTAAGTCACCAATGGGTCGAAAATCTTCAAGCCAA
CCGCTCAGTGGAGGATATTCGGGGTAATTGAAAGCGACTTACGGTGTCTCAAGAATCGCGCCGTGTGGTTCTCTAAACTG
AGAACATCCTTATTCGGACAGGGATGTCTACAACCTGCATGGAATGCCTGGAAACGAGCTAGATTGTGGATACGAGGTGG
ATGCTGGTACGGCGTTCTGGCTGCGCACCGAGAAAATGCCGAGTCGACGTTCACCATAGCTGCAATCCACGGCCCTGCAC
GGCGAAATGGCCCGGAGAAATGACATTTCCCGGTTGAACAGCCCTGGACAGAGGAGAGAAGGTAAGGTACGCACAGTGCG
ACGGTCGGACGAGTAAACCTACCACCGTCAGGTTGTGTGGTGGTCAGCACACGAAGGTTGGGAGTAGGATGCGAAACTTG
CGTCGTTCCTGTTTGGGCACACGCACTGCGCCGGGTTTTTCCGAGTCCCTCCCACGGGCGCTCTAATTAGCCTTTCCTTT
CGTTCGCCCACGACCACCGCACTATAACGCCTTCGTATATGCTGTACAGTGTATGGTCGTTTCTTCTCGGCAGCTTGCAA
TTAATTTGGTTAGAATAACACCGCGTACAAGCGTACAACCCGAGTTTGCAGCGCATCTACTGTATGTACTACTTTCCGTC
TAAAATCCTATGCGCTCATGCGACCCTGGCCGTCGAAGTCCTTCGTAAGGACCAAAGGTTCTTCTGCAGCCTTGAAGAGG
TGAGTCCGTCTCCTTTAGAGCCGAATTGTGGTCTCTACTTTCCGTGTTATCCTCTTCAAGCGCGCCGAGATTAACGTGAT
ACTGACAGCGCTATTTCTTTCCACGTGAGCAGACCGCCGGTCAGAACAAACCGATGAGGTCGCAGCCGCATTCCGCACCG
CACTCCTGCCAGTGTAGATCATGAGACTAGAAAGATGCTTCCCTCATCACTCATGCCGTTTATTTTACGTGGGGATCATC
CTCGTGCTGCAAGCCTCTGCATTTCATCTGCAGACAACTGACACGGTACGTTATTTGATGGACATATTGGACGCGATGTT
TACCGGTAGCGCCCTTGCAGCTATAAAGCTGCGTTGGCGGAGCTTTCTCGGCGACGCTTCGCCTCTTGCGTAGCTCCAAG
GGGATCCTCCCGCCATGTTCGCGATCTTAATCACCGCATTGCTCTTCGTCCGAGCGATCGTTCTAGCTAAGGGGCCCACA
AAGTTTGCGCAGGAAGGAGCCGTCCTCGGAGACAACGCGACCCCTTCGCTGAATGTGTCGTCATGCCCTGGTCAGTGCTT
CGTCTGCCATAAATCCTTTCTATACTTTTCTCCGATTGGATACGCCAGTTCTTTGGTCGTATCACTTGCTTCACGCGGTT
CCCCACCAATGCTTCAAAAGGCTTTATGTGGCCTTGGCCCTCGGAGGTGTGCTTGTGTAGGCGCCAATGGCATGGGAACG
AGCATTGCTCTGTCCCAGGCGTATGAGATTGTGTGGTTCAAAAACTGGAATTTGAATGCAACTTGCTAAACCGTGTATAC
TAACCATCATAACTTAGGTTATTCCATCATCTCTCAGACGCAGAGCCATCAAGGCCTTCTAATTCACCTCGCTCTCGCCG
GGCCGGCCTGCAATGCTTTTGGACATGACATCAACGACCTCACCGTGGAGGTAACGTACGAAACGCAGACGAGGTACTGT
AAGTTTCCGTCGCAATGCCGCCGGCAGAATTAACGGTCCTTTTGCGCGGCAGGTTGCATGTCAACATCTATGACACCTCA
AGAAGGCAGTTCACTGTCCCTACCGAGGTGGTCTCGTTGGAATCGGCGGATGACGACCCGTCGTTGAAATTCCGTTCAGA
CCTTGAGTTTCATCACAACTCCAGCCCTTTCGAGTTTTGGATAACGCGCCGATCAGAGCCTCACGCTTTGCCATTGTTTG
ACACTCGCGCTCAGTCGCTGCCATCCACGCCTATTGCACCGATAGATCCAAGCGACAATCGCACGGCGTTGGACGGATTC
CCTCTCGTATTTGAAGATCAGTATTTGCAGCTGACGTCTGCGCTGCCCCTTGGTGCGAACGTTTATGGTCTCGGGGAGGT
TCTCGCCAGCAGTGGCTTCCGACGCGATGTGGGTACAAACGGTGACAAAGGAACTATCCAAACGATGTGGGCACGGGACA
GCCCGGACCCAATAGATGAGAACATGTACGTCGCCTTTACGCCCGAGAAGTACGAGCTCACATGCGTATTTCTATCTCTC
AGCTATGGGTCACACCCCATCTACTTGGAACATCGTTACGATGAGAGTACCAGGCGCGCGAAGTCCCATGGCGTCTTTCA
GTTTGGGTAACGAAACTTCCTCGCCCTGTGTCGGACTTTGACATGACCCACCTGACGTCGCGCCCCCTTCTCCCGCAGCG
CCGCAGGCTCTGATGTCTTACTACTGACCCCGCCATCTTCGCCCGTTTCGCTCATCCAGTACCGACTCATCGGGGGCACA
CTCGACTTCTCCTTCTTCGCCGGGCCCAGCCCGCAGGAGGTGATCGAGCAGTACGGTGCGCTCGTCGGCCGCCCGACGTG
GCAGCCTGCTTGGGGCTTCGGCTTCCATCTTTGCCGATGGGGCTACAGCGACGTCAACGAGACGCGGGAGCAGGTAGTGC
GCATGCGAGAGGCGAACATTCCACTGGAGGTCATGTGGAACGACATCGACGTGTATCACGCGCTGCGCGATTTCACGACC
GACCCAACGAGTTTCCCTGCTGACCAGGTCAAAGCCTTCGTCGACGAGCTGGTGAGAATTCGCGTGCAGTCGCGGCGTGG
TATCGCTCTCGTCTGGTGTGCTGACCGCAGTACAGACAGCCAACCACCAGCACTACATTCCCATTACCGATGCTGGGATT
GCGAAGCTTGTCAATGAGTCCGACGTCGTACGTAAAGGAAGCTTCGGGTCCATGGACGATGTGACTGATACTTGGATTCA
CAGTACGATCCGTACACGAGGGGAACAGACATGTAAGTACGCCGGGTTCGTGGACCCGGCTCGTCTCACGGGTGGTTGTG
TCCAGGGATGTCTGGATAAAGAATCCCGACGGCTCAGAATACCTGGGACAAGTTTGGCCTGGATACACAGTGCGTCATTT
CTGCGATGGAAATTTTTACTTTGTTCGTTGTGACGTTTTGAACGCGGCAATACTTCCAGGTATTCCCGGATTGGTTTGCC
AACAACACGGCTGCGTTCTGGACTGAAGCACTCCGCAACTGGTCCGAAGCCGGTGTGAACTACTCGGGCATCTGGCTGGA
TGTAAACGAACCATCTTCCTTCTGTGTCAGTTCTTGGTAAGTCGACGGTAGCCCCACTTGCACGGAATACCCATGCGTTC
ATCCTGATAATTTGACAGCGGTACCGGAGCTAATCTGACTGCGGCGACGATTCCAACGATGTTCTTCCCTGGAACGCCGG
GGAACCTGGTGACGGAATATCCTGAGGGGTATCAATGTTCTGTGCCTATCTTCCAAAGACCGCCTAACGTTCCCTAATCT
CAGCTATAACGCAACCATCTGGGGGCCAAGTGGCAATATTACCATTAACGGAACGCTGACGTTTGGTAATCATACCGCCC
CACCCGCTCTTGCGAAACGAGGCCTTGGGGCGGCCGGGGAGCCTGACACCGATGTCAACAGCCCTGCCTACACTATTCAC
AATGGTACGTCGTTGTACATTGTTTTGCGACGCGGCGTTTCCACTCACCTGACGAACAGCCGAGGGGATCCTGTCGGCAC
ACACGGTTTCGACCAATGCGACTCATGCGAATGGAGTGGTCGAACTCGACGTGCACAATCTCTGGGGATTGATGGAAGAG
AAAGCCACACACCTCGGTCTGCTCGAAATACACCCCACAAAGCGGCCGTTCCTTATCAGCCGTTCGACTTTCCCAAGCTC
TGGGAAGTGGACCGGCCATTGGCTTGGCGACAACATCAGCAAGTGGCGATATATGTATCTCAGCATACAGGGCGTACTTC
AGTTTCAGCTCTTCCAGATCCCTTTCGTCGGTGCAGACACGTGCGGGTTCCAAGGAAACACGGACGAGGAGCTGTGTAAT
CGGTGGATGCAGCTATCGGCATTTACGCCGTTCTACAGGAACCACAACGTAAGGAGCGCACTTTCGCAGGAGCCATACCG
TTGGGACAGCGTTGCGAACGCGTCGCGCACGGCTATTAACATCCGGTACAGTCTGCTTCCGTACTGGGTACGTTGGCCGT
CTCATATTCCCGACTGCTGCGTGTTAGTTATCCTTATCACATGTCTCTGTGCTTACAGTACACCTTGTTCGCCAACGCGT
CGCTGTACGGGAGCCCGCCGGTCCGTGCTTTGTTCTTTGAGTTCCCCGATGAACCGGAGCTGTTCGCAGTGGACCGCCAG
TTCCTTGTCGGCAGGGATCTCCTCGTAACTCCCGTTCTCACTCCCAATGTTTCCACCGTGGATGGTGAGGGTCCTTCGTC
TGTGCGTTGCAGTGATGCTACTAGCACTAACTGTGACGTATGGTAGGAATCTTCCCCGGTCAAGGGCGGGTAATTTGGAG
GGACTGGTACACACACAAAGTGGTCGACGCAGCGATCTCCCAGAACACCTCCCTCGACGCACCTCTGGGCCACATCAACG
TGCATATCCGCGACGGCGCCGCCCTTCTGCTGTACAGCGAGCCGGCGTACACGATCGAAGAGACGCGTGCGGGTCCGTTC
TCTCTGCTCGTCACGCAAGCTGCGGATGGGTATGCATTCGGGACTGTATATTTGGACGACGGAGAGAGCGTACCGCCGAC
GCCGAACACGACACTGACGATCACCGCGAGCAAGGGCGCGGTGACGATCCGGCCGCGAGGAGGCTTCTACATCTCGCAGA
AGCTGAAGGAGATAACAGTTCTAGGAGCAGGACGCACGAAGCCGAGCGAGGTGGTCGTTAATGGGAAAAAGGTGAGCGGG
TGGCAGTTCGACAAGGAAGTGGAGAAGTTGGTGATAGGCGAAATTGGTGGACTTGATTTGAACGCACCGGTTCGAATCTC
GTGGAGTTGACATCGATGCACATGAGTGCTGTACCGCATTTTATGTGTGTGGCTTGTTTTATGTCATTCCGGGAATAAAA
ACAGTTGCTGCTAGAGGTATATCGCTACCAGTTCGATTCGTTAGTGGCAGTTCTGCAAAAGAAGTGATTGCATTAAGGGG
GAATCGAACCCCCGGCGGGTCGATGGCAACGACCCAGGTTACCACTACCCCATTAATGCGGTTGAAGGGATGTCGGCCAT
AGGTATTTTGTTCCGCCTGCAACGATTCAGCATGCTATGACCACCGCACGATTGACGTGTTGAGGACAACAAAACCGGGA
TTGATATTATATCGTCGAGAGCACGTATTCCAACCGCCGGAAAGTTGGAAAGTTGGTAGCGTACTTGGGAATCGCGTCAG
GTCCGTAATATGCGCGAAAGGACTATGCTAAGATATAGTGAATGCTATGGGCATGATTTAGCAAGGTGGGCAAAACAGCA
TTGTCATCAGTGAGTGGCGTAGTGGCGGGGTAGCCTATGCCCAGTGCTAGTCAACGGCAAGGGGAAGCTGACATCGCCGG
AAACGCCGACAAGAACGCGCATATCGCAACATCCTACGTCTAGAAGATATTTTAGAGGTGAGTCGGAGGGACACCCGTGC
ATAGTCTCGAAGATCACAGCCTCTCCTCCTTGATGCGGGACTCCATGATGTCCAAATGAGAATAATATCAGGGTATGCCT
CTAGCATTACCGTTACCACTCGGTCACAGTGCGGTAGCCTCAGCGACCGTCGACACGGGAAGGTATGCTGAACCCGTGGC
TGTTTCAGCCACGCGACAAAAGACAGCCTTTGCAGTCCTTTGAGACCGAGAGACAGGAGCCAGAAACGAGGCGGTAACCA
TGCTCGCACCCCCCATGGACAAAGCGTTGGTGAGCACGAGCTGTGATCGATACAGGGTTGTTAAAGGCTGCCGGAAAACA
CTATCAGCGCCCGTATGAGCAAATTAAGCCGTCAGCGGGGAGGGATCCTCCCTACCGGACAAAAACCATTCGATGAAATT
CTGCGACTCCGGATTGGCTTTTCTGGTTCTCGTTGCAATGCATGTTACGCAAAGGTCCATTCGGCAGGTGTAATGTCCGT
ATACTTGTTCGCGAAACGTACACCGAGACCAGCGATTCTAGGGATCTTGATAGTAGCTTTTCCATTTCATTGCGACGGCT
GTATCAAGGCGGCAAGTTCCTCCAAAGAGTTCACTACAACATCAAATTCTCCGCCCTCGGCTTTGGATTTCACTGATTCT
TTGATGCCTATGTCCTCCGTTGCGCGCCGTACGTATACTGTCTTCATTCCATGGTTCGCCGCGGCGTGGAGGTCATAAAT
GTGTGCAGCGACCATTGCAACCTTCTCGGGTGGCACGGAAAGGTGGTGGACAGCCCCGAGATAGGTCTTTGGGTTCCTAT
GATACGTTCAGAGATACTTTCGGGTCGTCTCCAACAGCTAATGATTGGCTCACGGTTTATATGACCCTAAAAGCTCTCCA
GAGAAGATGACGTCCCAGGGAAGGTCTGCGTATTTCGCCTATTGAGAACCATGACCATGCAGATCAATGTCGCATTGTGC
ACAGATCACATCCATGGGGTTCATACCACATTTACGAGCAATCTTACATTCCCGTTCGACAATGTCCCGATCACCGCTTT
TTTCTTCAGCTTATATAGGCCTTTGCTACTGTCGGGCCATCCTAAAAATTTAGGTACATGTTAAGCTTTCTTGAAGGGTG
CTGTTCAGGCGCAAGGCTTGATGAGTGGAGCACGTACCGTCTAGCTTGTGCCAAAAGCTCACTGCTTCCCGTCTTTTGGC
GTCGTCCCACTGAGGCCCCAAATAGTTCCAACGCGGAGACTCGAGCATGCTATCAAGAATCTGGGGAGGGGAAAGCGTGA
GACGGATGCAGGATCCCCTTCGCCGACTTGCGGGCGTTTGGCCAGGGCGTACCTCACGATGCATGGTGTCCACGTTCGTA
GATCCTTCTCCGCCGTGTGCGACTCTTACGCTTCAACCACCGTAAGATATGCAATGGTAGGATCTTTACGTAGTCAACGA
CTTACGTATATTCTCTGTACCCCTTACGCCACTCCTGTGTAAAGCTCCCCCAATCTATGTGCATTAGTTTAGATCAGATG
AGTCACGCCGGCCAATTATCAGTTCATGGATGATGTCCAACAACGCTGGGCGTTCAGGATAAGGTGGACTGCTAAAAGAT
GATTGAAGCGCTGACCTTCATCCTGTCCCGTGAAGTCCTTTAATGTTTTTGAAACGCTACCGTACCAGTCCACGACAGTC
CCAAAGACATCAAAAACATAGGCCTCAACTCCCTGCAGAGCGTTAGACATGATATGCACTTGTGGTTGAGCACGTCGGAG
ACTCAGACAAAGTAGCGAGCAAGGCGGGATGAGACGGAGGTCCGAGCCGCTCGCTAAGTTGCGTCATTCGGCATGACGTT
CACATGCCAGGCATTCAAAGTGGCTCAGGCTGTAACCCACTGGAACACAAAAGAAAACAAATTCAGTACAGGTCTATTCG
TCTCAAGTGTACAACGCAAGGAGATACTATGGGGCGGGGACCGTCGCGACGACCTTCTCACCCTTCCCTGATGCACCAAC
CTCGACCGCGCTCACTTCCAGGGCGCCATCCTCACCGACCTTGACGGTGGCCTCTAGCCGCGTCGACCACCTGCCTTTTG
CCTGTTTCGCCTGCTGCGCGATGAACGATAATGACGTGAGGAGGCTTTCCTTCTCGACCGTCTTTTCCTTGACCTCCTCC
TCTTCTTCCTCCTCTTCCTCCTCAGACACACCATCCTCATCCTCGAGCTTGGGCGGCTTGATCTTCTCGATCTTGACGCC
CTCCTTCGCTTCCCAGACCTCGAAGCCGACCTTCTTCTCTCCCTCGCCCTCACCAAGATCAACATCGAACGCGACTATGC
GGCGCGCGGGAACAGGCGTCTCACGGAGGATAACAGGGACCCACTGGCCGCCAAGAGCGCCCTCGGCGCCCTCCTCAGGG
AACAGCAAGCCGATCGTCTTAGATGTCGCTTTCGCCTGAGTGTACTGGTGGCCGTGCGTGAACGATGCCTTGACCTCGCG
TTCCTCATCCGTGCTCTCACCGAGCTGTACGAGGATCTTCGCCTGTAACGCCGCGCCGCGAGAGAGAATCGTCGTCGGGT
CGCCAATGCCGCCGCCGACGACAGTGCCTTGGGTGAACGGCGTGATGATGGATTCGGAGAAGCCCTGCGAGAGGGTCTCA
TCGAGTCCAGGAAGGCTCGCGGAGCCGCCGACATACACGATCTCGTCGACATCGTACAGGTCCAGGTCAGCAGCCCCAAC
GAGTTCCTTGACCTTGGCGTACACGCCGTCATAGACGGAGCGCACCTCCATATCGAAGCGAAGACGAGTGATCGTGCCGG
TAAAGTCAAGACCATCCTTGAGCGACTCAACGGAGCAGGTCGCAGCACCGGGGGACGCAGAAATGGTGCGCTTGGTGTGC
TCGAGGGCGAGACGAAGTTTCGCCTCGGCACGGCGGTCCTGCGCATCCGTCGCAGGCGCGACAGCGAGCGGCGTCTTGGT
CTTCTTCGTGAACTCCTTCGCAAAGAACTTCACGAGCTTGTCGTCAATCGCGTCGCCACCGATCGTGTGGTCGGTGAGCG
TCGCAAGCGAGTGCACAAGACCATCGCGAATAGAGAGGAGTGAGAGCGAGAGGACGGATGAACCGAGGTCGACCAAGAGC
TGAGTGCGGTCGGCACCGAGGCCCTCAGGCAGGGGCACAGAGGTCGTAGCAACGGCGGCGGCACCAGCTTCTTCGAGTAG
TTGAAGAACAGTGATTCCCGCATCGTTGGCAGCTTTCTCAAGGGCGTCCTTTTGCGCCTGTTCGAACCAGGTGGGGATCG
TAACGACGGCACCTTGAACCTTCTTACCAAGGAAGTCTTCCGCAGACTGGATCAAAGACTTGAGGAAGATAGTGGTGACC
TCAGAAACGGTCAACACGCGCTCGGCGGGGACGGGCTCAGAGCGCGGAGTAGCAGCGTTGGAGGCAGCGGGCGTGTTCGT
CGCGGTAGTAGGAAGCGGAGAGGGAGCAGGCTGGAGAATCTTGACCTTGTAAGCAGGTTCGTCGGGGATTTCAGGATGTT
GAATCACGGCCGCAGAGACGGGGGACGCATTGGCAGGAATCTCGGAGAACCTATGAGGTTGTCAGTATTGCTGAGGAGAT
ATAGATCTATATAACGCACTTCTTTCCAAGAATATTGCGGAAACCGGTGATAGTATTTTGAGAGTTCTTCACGAGTTGGT
GCTTAGCTTGGTTGCCGATGTACTTTGGAGAATTTTTAGTGATAGGCCCCCCGGGCCATCTAGAAAAATACTCACCGTCT
CCTCGCCGTGGAAGGCGATCGCACATGCAATCTGACGCTCTCCATCCTCGTTCGCGATGCAGTCCGCTCCACCCTCCTGC
CAAATCCACTTCATTAAGGAAAGCGGTCGATTAATTGAAAAAGCGACAGACCTTGGTGAGGACGGCGATCGAGGCGTACG
AGTTGCCAAAGTTGATGCCGACGACAGTGGGGAGCGCGGACACCTCGATGGGTGCCTCGGCAGTTCCGTTGGGCTGGGCT
GCCATATTTTAAGTCTGAACTTCGAGGAAGGGGGGCAAGGGAGGAAATGAGGATGGCACAGGATGGCACGCGCCGCCAAC
TGCCAAAATTTGGGAGAGAGGAGATTAGATAGACGCCCAACTCAATCAGGACGCGTAAATGGGCGCTAACGCGCCTCAGC
CTCTTCTCCATCGACCGCTACTACGTCTTTGTCTAGCTCTGTGTGATTGTGGTCGAATATAGCTCCTTGGGTTGAGGGAT
TACAGGAAAGGAAAATTGGAGGAATTTTGTGGTTGAAGGTACGATCGCCCACATCGTGTGGCACATGGGGCGTGCGGAGC
AGGAGGACTTATACTCGAATAAAGCATGTCTTGCAGTCACATCGCGGAAATCGCTCGTCTCCAGCCTCCCAGGCTTTCGC
AGTCTGTGCACCGGGAGGAATGTACTCAATGTTTCGATAATCAAGTATGATATGTTTGTGCTCGGTGGAAACGCGGTCTG
ATCGGTGGCTGCAGGACAGCCCTCTCGGAATCGACGTTTGTTTGACTTGCTTTAACGGAGGGTGTCTAGACAAGGATAGG
CACCATGCACGAACTCACGCTACAAAAACTGGGCACGCATTCACAATGAATGTCAAGCGGAAATTGAGGCCGTCCGCGAA
CCGCGTAAGTGGTCCACTGCGAACAAACGAATCTTAATGTTCTCATCACGCCCGATGCAGGCGGACGACGAGGAGCCGCC
AGCGAAAATGAAAAAGCTTGCGATTGTCGAGGATAGGGAAGAAGACAAATACGAGCTCAAGACCGTGCTCAAGTGCTGGA
AGTGCGATGCCGAGAGCGGGCTTGAGATTCCCGACGCGTCGAATGACCCCCATGTGAAGTCTGTAGTTGATGGCGTGATG
ACTTCATTGTCGTCCGCTCGGCAGTCCGAAGTAAAAGCATGGGAAGAAGAGATCACGGCCTGCGAGCACACGCTTATGCT
TGAACAGCACGCGACCGGGCATATCGCAGCTTCCGGTGCGTTTTCGCGTGCTTCTAGTACACGCCGTTGCATTGATGTCG
GTCGAAGGTCTCGCACACTGCACCAAATGCGACCTGAAAGAAAACCTCTGGCTCTGTCTGACTTGCGGCTCGCTTGGCTG
CGGCCGTCAACAATTTGGCGGTATCGGCGGCAACGGACACGGACTTCAGCATTATGAAGAGACTCGCCATCCCGTCAGCG
TCAAACTCGGTACAATTACGCCGGAGGGCAGCGCAGGCTAGTAACGCGATTAGTACAACAAATGGCAGTGCTGACATCCT
TCAACGTTCAGATATCTACTGCTACATCTGCAACGACTCCAAAGTTGACCCCGACCTCGCAAGGCATCTTTCCACCTTCG
GTATCAACGTTCAGACGCAGACAAAGACGGAGAAGTCTATGACGGAGCTGGTAAGCGATTCCTGGCTTCGCACCGACGTA
CTGCGCTGATACTATATTTAGCAAATTGAGCAAAACCTGAAGTTTGATTTCTCTCTTACTGACGAAGCTGGCAAGGCTCT
CGAGCCAGTCTTTGGGCCCGGCTTGACTGGTCTTTCCAACCTCGGGAACAGGTATGCGGGAACATGTCGTTGCAAACGAC
CCTGTTAACACTAGGCCGCAGCTGTTACATGGCTTCCGTAGTACAGACGCTGTTCTCTCTGCCGCCCTTCCAGCAGCGCT
ACTTCCCCACTGCCGCTTCACACTGGGCGTCGTGCTCCGAGAGCCTCCCCGCAACCTGTGTCGACTGCCAGATGCACAAG
CTCGCCGACGGTCTCCTATCTGGCCGATACTCTCACCCACGTCCACATAGAGCGTCCACACCCTCCGCGCCTAAAGAGAC
AAACCCGCTCGCGCACGACACGCCCACGCCCATCTTCCAGGAAGGTGTCCGCCCCGCGGGGTTCAAGGCGCTCGTGGGCA
AGGGCCACGAAGAATTTGCGACAATGCGGCAACAGGACGCAGAGGAGTTCTTCACGCACCTCGTCACCGTCCTCCGCCGG
CACGCGAAGAAGGCCGGTAAGGACGAGAAGCAGGAGCCGACCGAGGTGTTTGCGTTTGGCGTGGAGCAGCGGCTCCAGTG
CGGGGAGTGCAAACGTGTGCGCTACCGCGTCGATGCGACAGACACGCTGAGCGTGCCTGTGCCTGCACGGGAGAAGGGCA
AGGACGAAGAGGGTAAGACGCTGTACGAGGAGGTGCAGCTGAAGGAGACTTTCGATATCGTGACCGGGACCGAGGCGCTC
GAATATCAGTGCCCAGGATGCCAAAAGAAAGTAATTGCGACGAAGTAAGTCCCTTTCGTGATGTCCCGTCGTCCTTCTCA
CTTACATTGGCTGCCAGGCGCTCGACGTTCTCGACGTTCCCGCAGGTTCTCGTCGTCCACGCGAAAAAGTTTCAGCTCGT
CAACTGGGTGCCGGCAAAGCTCGGTATGCGTGTCATTATATCCACCTCCAGCTACCGCTCACAAACGACCCCTAGATATC
CCGGTCATTCTCTCGGAGGACGACATCCTGCAACTCGACGAGTACCTCGGTCGTGGTCTGCAGCCCAGCGAGACTGAACT
CCCAAGCGACGACGGGGGTAAGTGTATTTTATAGCGTCCTCTAATTTCCTTTTATCTAATCCCGCTATGCAACAAAGGGG
CACCCGGGCTGCCTCAATTCAACGAGGTGGCTATGGCACAACTCGAAGCTATGGGTTTCCCCACCGTCCGCTGCCAAAAG
GCGCTCCTCGCAACAGGCAACAACGATGCAGAGGCTGCGATGGAATGGCTATTTGCGCACATGGAGGACCCGGGTACGTA
CACGGGCAAACTTATACCATGATGTGATTTCTTCGATGGGTATTTCGCTGACCCTTGCGTTGCAGATATCGACGCGCCCA
TCCAAGCCGCGCCTTCCGGAGCCAGCGGCGCGCCCGAGCCCTCCGCGGAGCAAATCAGCATGCTCGCGGACATGGGCTTC
ACACCTGCGCAGGCCCGCAAGGCACTTCGTGAGACCGTACGTCTGTTCTCGTGTTGTGTTGCTCAGGATATCTTGACCCT
GACGTCCCCCCAGGGTGGTAATGCCGAGCGCGCGGTAGAATGGCTCTTCTCGCACCCCGACGACTCCGGAGAGGACGCGT
CTACCGGATCCGGGGCGAGTGGCAATCAGCAGCAGGAGAGCGGCGGACCGGGAGGGTCGTCCGAGCTGCCTGCGCGCTAC
CGGCTGAAGGCGTTCATCTCGCACAAGGGCCCGTCGGTGCACTCCGGGCATTACGTCGCGCACATCCACACGAACGAAGG
ATGGGTACTGTTCAACGACGAGAAGGTAGTAAAGGCGGACGCGGAGAGCGTGCGCGAGCTGAAGAAGCTCGCGTACTTGT
ACGTATTCGAGCGGCTGTGAGCGACGAGTGCTGGGCAGCTTGTTGGGCAGAGGGCAATGGTATCTGGGGAAGAAGACTAA
TAGCCGGATATCCGTACGCAATAACAGATGTTCCTGGTTCCTATGTGGTGGTAAACGAGATCGATATGTTGGGGTAAACA
GGCAAGGTTGGGGTCGAGGCAGGCCGCATGCTCGCCGCGGACTCGCAGGTAGACGCGCGATATGCACGGTGTGGAGATTG
GAACTCCGACATGTGCGAGCTTTTTCTAAGTCTCGGGCTGCTACAAACTTGCTTCCGCCCGCGATCTTTGTGCCATCCCC
AGCCTTTTTCTGCTCGCTGTCGCCCGCAACCATGTCCACGAACATCCCCATTAACCAGGTCGACCCGACGGCACCCACCC
CCCAAAACACGCCCCTGACGCACGCCCCCATCGCGGCAGGTCTCTCGCGCCCCACCGTTCCCGACATCTCCGAGGACAAT
GAACCCGAGGAAGAGGAGACCTCCGGCGCGATTCAGCAGGCCATGCTTGGCCTTGTGCACGGCAAGCTCTCTGGGCTCGT
CGGCAAGAGCTCCGGCTATGTCGAGAGTCTCCCTGTCGAGGTTAAGAAGAACATCGAGGCCGTGAAAGGGGTACAGGTGA
AGCAGATCGAGCTGCAAAACCAGTACAAGCGCGAGTGTCTCGAGCTCGAGAAGAAGGTGCGTGCAAATTTGCCTGGCATG
CTCGCCCGGGTTTTGGTGCCTTTCTTGCGCGCGGCCGAAGCCGTTTCCCCAGAGGGGATCGTCCACTACGCGTGAATTTG
ATGATCGCCTACTCCCCGCGCATCGGGGCCCCTCAATGTCGTTGCAGCGCACTTGATGGCATATGAGCGACGCAGGCCCT
TCTGATTTGAATAGAGAGCCGACGATTGCTTCAAGGAAAGCATCCGAGCCTTTGCCGCTCCAGACAAGGGGGGTGCTAGT
AGCGGGTGCCTCGGTCATCCACTAAACGTCTTTCTCCGGAGCGTCCTTGGGGGGAGTAGATTCTATTCATGTGGCTTTGA
GAGTGAAATCAAAGAGCCGGCTATTTGTGGGGTCATGATATGTGCCACAACTATGCCCAGGCCCGTTCGGCGACGGACTA
ATAGCTTATACGCTGCCATCTTCCCGGTATTCTTCATTGGTCTTACTGAACCCCCCTTCTTTACAGTATCTCGAGCTCCA
AAAGCCGTTTTATGACCGCCGCCAGGCGATCATTTCTGGTGCGGCACAACCAACGCCCGAAGAGATTGAGGCCGGAGAGC
AAGCCTCGATCAAGGACGATCCGGATTACTCACCTTTGCCGAAGGATATCCCCGCGGCCGCCTCTGGCATTCCTGAATTT
TGGTTGACTGCTCTGCGGACCCACGTCGCGTTCGCAGATATCATCACCGACCGCGACTCGGAAGCATTGAAGAGCCTTCA
GGATATTCGGATCGAGTACCTCCCTACGACGGAAACGAAGCCCGGATTCAAGCTGCGGTTCTTCTTCGGGCCCAACGACT
ACTTCGAGAACGAGGTTCTCGAGAAGACGTACTTGTACCAAGAAGAGGTTGGCTACTCTGGCGACTTCATGTACGACCAT
GCGATCGGCACGGAGATCAAGTGGAAGGAAGACAAGGATTTGACGAAGGAGTTTGAGGTCAAGAAGCAGCGTAACAAGAG
TGCGTATTGGAGGGCGTTACGGTCCCCGTTTTGGTATTGATGTCTTTGGATGGGCAGACACGAATCGCACGCGTCTCGTC
AGGAAGGCGCGCCCGACTGCGTCATTCTTTAACTTCTTCAACCCTCCCCAGCCTCCTTCCGACGAGCAGATCGAGGCCGG
CGATCTCGATGAGGATGAGATCGAGGAGCTCGAAGAGAAGCTTGAGATGGATTACCAGCTCGGCGAGGACCTCAAGGAGA
AGGTGCGCCTGATTCCGTTCATCAATCTTTCACACATAACTGATCGGTTTCTGCATAGCTCATCCCCCGCGCAATCGACT
ACTTCACCGGCAAGGCACTTGAGTATGAGGACTTCGACGACGAGGATGAGTTCGATGACATCGACGATGATGAGGATGAT
GAGGATGAATTTGAGGACGATGTATGTTTGTATCCGGGTTTATTTCCTACGTTATACGTCTCTGACATCACCGTCCTAGG
ATTCCGACTCTGACGCTGAGACCCCCGCAAGGCGGCGCGGCCCGCCCAAGGGTCGTGGCGCTGGTGCGAACGCAAGTTCC
AACCCTGAAGAGTGCAAGCAACAGTGATCGCTCATCTGGCGTCCCCTCGCCAAACGTCCTTTCACTATCATCTTACACTT
GTACCCCTCTTTCGGTTGTCTCATTCCGTGGTTCATCGTTGGCCTCCCATCCGCTGCCTGGCTGTAAAGCAAAGTCGTAA
TCGCCATCCCCTCCTACCCTGTACTACTTTTTGTCGAACTTGGTTGTGCGCTGCTGTTGTTACACCCAGAATCACGCCCG
TTAAACGTCCCCATTCACTCACGTTCCCGATTCTCCTCATTTTACGAACCCCCAAGTGCCAAGTGCTATAGCCTCCTCCC
ATCGTAATTGTGTCTCGTACATGTAGCCGAGATCCCCCTCATACACTCTGGACGAATAAATGTTGTTGGCAGGAATTCGT
CGCGCTCGCCACGGTCGCAATCGTTTATGGTATTCTAAACATGTGATCACAGTGAGTCGCCAACCATACAAATCGTACGC
GGTTGCGGATCAAGCCAAGGCCTACTTCAAGCTTTAAGAAGCTTAGAGACGGGTTAACAGACCTAAGAATCGGAATGGAG
CACTCATGATCAAAATAGGAGATTTTGTCATGAAAACTGGAGCGAACGCTAGCCTACGCTAACGCTGCGCGGGGTAAGCG
CCCGTGCCATGAGTCGCGTCGCGCGCAACGGACGGTCGCAGCCACCACCGCCGATCTCCTCTCTCGCTCCCTCTGTCGAC
GTGCTCACCGTCTTGCGCATCGATGCGCCCATGTCTGGTCTAGCGTACTCTGCTCTTGCAAACTGGGACGGCGGCCTCTC
CGCGTCGGGCTCCCAGGCGGGAAGCACCACCGCGCGCGAAACGTCCGGGCCCTCAGCCCACTCAGGGTCACCTGGGCCTC
TGGCGTCGCTTACGACGGAGGTGAAGCTTGCTGGCGACCGCGTCTCTGGCTCAAGCGAACTTGCTGCTGTACCTCACGTC
CTATCTCATACTGAAGTCGCACCGGCGGTCGTTACTAACTTCTATCCACCGGCGGATCGCTCAGCCGCAGAAGACACCAT
AGCCTCGGAGAGCGTTTGTGGGGGCCGAGTAACCGTAGCGGCAACAATAGGGCTGGGTGCAGCGAAGACGGTGAGCGTGC
GCGCGAAAAAGTAGCTTGAATGCTGGATGGGAAATTGACTGCCATTATCGCATCGCGCGTGGGTGCAACTCCGCTAGGCT
CATCAGCATCCTGTTCGCGCACCTCCAACTCCGCTTCTCTCGCCCGAGCGTGAATTCGTGAGTATTACTGCGTCTGTTCT
GTGATCGATGTTGCTCAGAGAGAGCACTTAGGTCGCGGAACATTCTCTATCACGTCCCGCAATGCCGGGGGATGCACAGA
CTACGCAACGCGAAAATTCCCCACTTAGCAGGCAAAAAAGTACATCAAGAAGCATCCCCGCCGCCAAACAGAAAATTCAC
TTGACAAGCACATCCTTCGGCGGACACACCCTACATTCTATTCCTCATTCACCGAAAGAAGTATCCCCAGTAAGCCGCCA
CGTTCCAGCACTTCTTTTCTGGCAGGATTCCGACTTATCCTTCTGGGTTGTAGCTCTCCGCTGCACATGTGACACCTGCG
CGACGCGCAAGCACGGTAGGTGAACGCGTGCAGTTGTGCGACGCTCCTGCAGTACCATCTTTACAAACGAATCAACCATC
GTACGCCCACGATGCCTGTGCAGACGAAGAAGCCAATTCTCTTCTCGATGCGGAGGGTGAGACTGATCATGAAAGCTCGG
TGTCGGCGTATGCATTGCTATCCTCACCCCAACTGTCCGGCTCAACGCCGGGGAATGATGCTACTGTAGGGTGATCTGTT
GCTGCGCAGCTGTCCAAGCTGACGGGAATGTCAGGGTGTTGTCGACAGGGGATGGACACAGTCCACGGAGAGGTCACGTA
GCCCCGTGTCAAGTTTAAAGCGGACAGTTAAACATGCAGTGGGTTCGTACTCTAAAGACTTCCTGGAGGCAGCGCAGGAG
TACTATGTTTCTCGTTCTGTGCGTACAGCCTCGCCCAGGTTCTCTTAAATTTCTGACGCGTCATTCTCATAGCCTTCCTT
GCAGTTTCAAGAACGGAGTCCTAGGGCCATCGATGGTGGCAAGCTCAGCAACAGCGACCCAGTCTCCCCCAACCATCACC
CCAGTGAATCATCCACTTCCCACATCAAAGTGACCAACGTGAGTACGCGTGCGCAGAGACGTTCTTCCAATGATTCGATG
ACTAAGATATGAATAGCTTGTCACCCGCAAGAGCCCATCCGTATTCTCTTTGAGTCCTCTCACCTCCCCCGAGACTTCTC
CTATATCAATACGGAAAACGCCCATCAAGCGAAGGCGGATAGGGCGCCCGTATGTTGAAGTCCCTTCTCTGCCTCGTCCA
CGCTCTGCATACACACAAGCTCGTGATATCCCTATCCTACAGGAAGATGCGACAGAAGCAAATTATGCCGCACAACTTGG
TGAAGCACTAAACAAGGCTTCTGCTTCGAATGCCAATCTCATGGCCTATTCGTTATCGCCTTCCGTTCCGCCACCTGACA
CCCGTTCTGAGCATCTGCGTTCACGGAGGTCTCCGACCAAGAAGACCACCCCGAAGGTCTCGGTCGCCTCTGCTCCACCG
TCCCCCGTTGTACCAAAGAAGCGCGGCCGGCCACCTGGACGGAAAAACCAACCTTTGAAAAAGTTGAAATGCGAGCCCGA
TCAGATTAAAGAAGACCGGGAGGGTGAACACCGCCCTGCGGATAGCCTTGAGCCTTATTTGCCTTCCACGTATGTAGACC
TTGGGGGATTACCAACGCCATCCGCGGTGCATTTCTTGCTCAGGTTCAGGGATTTTTTCAAGAGCCAATTGAAAGAGCTT
TCTCGCGCGTCATCTCAGGCTAGTACCTCTACGAAAACATTTACGGTTGCACAGCAGAATGCATCTCCCAAAGCGAAGAC
ACTTGTCCGGCTCCCTCGACGCTCGCTTACCACGAAAGCCCAGTCCTCTATGGCACCGTCGTCGTCTCGCCTCTCCGCAC
ACTCCCCCAATCCCTCTCCCTCAACGATGCCCTGGACCCGCGCGTCTAGTTCTCGTCCTGTTCATTCTACCCCGCGGCCT
ATGGCACCGTCGGATGAAGCAAAACAGCTAGATGACCCTTCCGACGCTCAGCCACATGCGATCAGTCAGTCGGCTACCTC
AACCCACAGCGTCGAGATGAATGGGCTCGATTTGCTAGCCGAATACGGCTCTTCTCCACCGCCTGAACCAACGCCGGGTT
TGAACGGGGCAAGCCACGAGGTTGCCGGCACGCCCATCTACCAAGTGCGTCAGGCCGACCTTGTCGGACTCATTCCAGAT
CTCCTTCCACAGAACTCTCCGGACGGCATTATGCGGTTCGATCAGGAGCCGCAATACCCTCTCGCGGGCCCGTTGGGGGT
CAACGACATGTTCCCAATGGAGGGGGCATTGCGTAATGTTCACAGCGGATACCATCTCGACAGCCTACAGCCCGGGGCTG
AGGCTTATTTCGGCCCTGTGGGCTTCGGTTTACCGTATGCGGCTGCTACGACGGACTATACCTGGATGCATGAGAGTCAA
ACGGGGTCAACGCTGCAGCAGGCGCCTGTGAGCGGTACAATCGATCCTTCACTACTCGGGGGCACCGCTGTGCCCCAACC
TGACCTGCGTCCGCTCACGCCCTCACCCCCTCCCTCGACCCTCGCCGCAGGACCGTCTCGGTCTCTCTCCTGGCTAGGAC
ATGTCTCGCCCGGGGGGTCGTCTCAATCGCACCCAGTCTTCAATTCGCAGCATCGCACCCGGTCCACCACGACGTCCTCA
GATAAGTCAGACCCCGACTCTCACCGGCAGTATTCGGAGAAACGGACACAAATACAGACGGGGCGGCCACAGCTCCCCAT
CCGATTGCGGGGCGAGATTGAAGAGGAGAAGAGTCCGCAGCGCCTTCGCCGAATGACGGAACGGGCACTTGCTTCGTATT
ACGAGTCGGATGGCTCAGGGGACGACTTCATTCCTACGACCAAGGCGAAGGCCACGGGCAAGGGCAAGGGCAAGGGCAAG
GGTAAGGGAAAAGGGAAGGGCAAAGGGAGGATGAAGGAGCAAGTATCAGAGTCATCAAGCGAGGTATCTTACGATAAACT
TGCCGAGGAGCCAACGTTCTGTCACCAGTGCAGGAACAAGTCGCGTTACGAGAAGATGCGGTGCACGGCAACAAGGGACA
CTGGCTTTACGTGCGGATTGCGGTTCTGCGAGCGTTGTATCGAGATGAGGTGGGACCGCTTCTTCTTTCCATCACTGCAT
ACGCCTCACCGCGAGCATGCAGATACCCTGACATCACCTTCGACGCGTATGCCGTCCGTTTCGTTTGCCCACGCTGCCTC
AACACATGCAACTGCACCTACTGCTGCGCCAAGCGTGGCGATGTGTACGTATCGGCGCGAGTGGGGAAATTACCACCTGA
CGGCTCAGACGAAGCTCTTGCCCTCGCGAGTCAGATCGCGGCGGTTCAGCGGGATGCGCTGTCTTCAGCACCAAAACTGA
ACCTCGTTGGAGGGGAGTACTTCGGTGTCGTCTATGACCTTACCGGTGAACGCGTCGGAGCCGGCTTCGTTGGAAACGAC
AGCCGCGGAATCGTGTTGAAAGAAGGGAGCTCAGCTGGCCGACGCCGTTCGAAGGTGGTTGCGTACATCGGGAAACCGCG
CATTCATCGGTCCTCCGAGGCGCCCGAGCACCCCCCAGCAGTGGCACCCGTTGCTCTCACACAGCCTAGTGCGCTCTCCT
CTACCTCTAAAGCTTCAGAATTAGCCGCTCCTGCCAGTAGACATTCGAGTGCTGCTCCTAATGCACCGATCAACCTCCCG
TCGAGCGTGCTCCCGGGTCCATCCCCCGATCTCACCGCCGGCCTCCCTCCACTTGGTCTACAGGCCGACGCTTCGCCGCC
TGTGCCCGTCCCTCCATTATCTCCGCATGTTGCCCCACGACCGCGCAGAATGTACATCGGGAACCGTGCGGCCCTCGACA
ACGGTGCCTACCTCCCGATGGAAACCCTTTGTGCCATGGCGGGAGCGGCGCAGGACCAATCGCAGGAGCGGGAGCACGGG
CGGACGGGTCAGCACGAGCACGAACTCGGGCACGATGAATCGCATGAATGGGTCGCTCATTCGTCGGACCCAATTTCAAC
GCAGGCAGACGTGCTCTCGGGGGCGGAACAGTCTCCGAACGCGAAGAACGCTCTCCCCCCATCGAGCGAGGAGGCGCAGT
GGGCAATTGCGCTGGCGCTTCACGCGATCGGAGCCGTGAGCAGTTGAGACAGATGCATAAGGACCGTTCTCACCAGCCAC
CTGGATCCCCTTCTTGGTTTTTTTGACGATTGTAGTCGCGGATGATGTTGTAGTACTCCACGACCTGCGGTAATTCTTTA
TGCATGTATCTTCGTGGCACTTGTAATGTATCGGTCGCTAGTTTCCCTCGCTTTAGGGTGAACCTTGCGCATAATATGAT
TTTGTTCGACTCAGACGTGGTCGGTCCCTTTCGTGCGTGTACTTAACTAATCCCGAATATCACCCGTATGTTTGACCTAC
TATTAATTACACTCCTGCCAGCACAACCACAGTATCGTTGTTTGTACATGTTAAGATCCAAAGGTGCCGCCAAACATGTC
AAAATACGGCCACGGTACTGCGGAATCTTGAACGGAGTCGGACATGGCCTCCAGTGAGCTCTTTGAGCGACACGCGACGA
CGTCGGCTTGTCATTCTACCTCTCACCAGCGAGCTGCTCCACCTTTGCGTGATCCTTCCGATATGTGCCGGGCGCGAATA
TCCACGTCGTCCATCGTAGCGCCAAGCTAACTGCCTTTGATGCGATCAGTAGATGAGAACACCGGGGCGCATTTTCTGCG
GGTTCTTTGGCCCACCTTTGGAGGACCCTCGAGTGTCTTCTCGACGTCTTGTACTGTCGGAGCAGTGCAATTACTATCCG
TCGTCCCCGATGCTGTCGGCCCGGACGTTGAAACCCATGTCGCCACCGCATTCGCCCCACCCGCCGGCCACGGATGGCCG
TTACGCGCCGCCCTCACGACGCAACAGGCCGCCCAACAGCGCAGCCGATACTTAAGGTCGGGTTCCGCCCGGTCATTTTG
TACGCCCTCATCCCCCGCATTTGACCCGCCCCTAGGTCCGGCTATGCCTCGCTCACGCTCATTTGCTAGGTTTGCGGCTG
TTGCGCTGCTCGCGGGATGCACTACTGCTATTCCCTTTGTGCAAAAGCGAGCTGCTTCCGGGATCACGACCGATTCTAAC
TCGGTCAATGGGAAGACGTACGACTACATCGTCGTTGGAGGTGGCCTCACGGGCACGACCGTCGCCGCGCGCCTCGCCGA
GAACCCGTCCATGACAGTGCTTATGATAGAGGCCGGCGGGGACGATAGGTCGGACTCTAGAGTGTATGATGTATACGCCT
ACGGCCAGGCGTTCGGGAGCGAACTCGACTGGTCTTGGCCCGCCGACCGAGGCAAGCTCATCCGCGGGTAGGTGTCTAGT
GAACGTTCCTTCGTTCCGCGATTTGCTGACTAGCGACTCTCAGTGGCAAGACGCTCGGCGGGAGCAGCTCAATCAACGGC
GGACACTGGACGCGTGGGCTGAACGCTCAGTACGATGCATTTTCCAAGCTCCTTGAGCCCGAGGAGGCCAACGTCGGCTG
GAACTGGGCCGGCATGTTCAATTACATGAAAAAGGTAGTCATCTGTCTGTCTGAATTCATGCCTCTGAGATAAACATGAA
GTTGTTAGGCAGAAGGGTTCTCTGCCCCGAACGATCAGCAGCGCGCCAAAGGCGCTGATTCAATTGATTCCTATCATGGC
ACAAGTGGTCCAGTTCAGGTCACATTCCCGGACGCTATGTACGGCGGACCCCAGCTTCTAGATTTTGCTAACACCGTCGT
GAATCTTACCGGTATGCCGCACTTCCGGGATCTCAATGGTGGGACACCGAATTGCGTTTCAATAACCCCATTCGTAAGAG
TCTCAATGTGCCCAGCGTGCCGGACCTTATGGCTAAAATTGCTGTCCCATAGATGATGAACTGGCATGAGAACGATCGCC
GTTCGTCTTCTATCGAGGCGTACTACACTCCCGTTGAGAACGCTCGGGATAACTGGACTCTCCTCACGAAGCACATGGCC
ACCAAAGTCCTCTTCACCGGCAACAGCGCGCCGTACACGGCCAAGGGCGTCGAGTTCGCTGCTGCTAGTGGGAGCGGCTC
CCGCTTCCAGGCCTTCGCGCGCAGGGAAGTGATCCTGGCCGCAGGCGCTATCCAGACCCCTGCGCTACTCCAGCTTTCGG
GTGTCGGTGATTCCGCCCTTCTCGGGCCCCTCGGTATCAAGACCCTGATCGATTTGAAGACTGTCGGAAAGAATCTCCAG
GAACAGGTATGTCTTCACTTAGTCCTGTGATCGGCACGCGCTCACAGTGGCTGCAATACGCATACATAGACAATGAACTC
ACTCGGGGCGAATGGAAACGGCTTCAACCCCGGTGGCCGTGGCCCCACAGACTCCATTGCTTATCCCAATATCTACCAGC
TCTTTGGTAACAAGGCTAGCAGCGCTGTACAGACCATCCGGTCCTCCATCTCGAGCTGGGCGCAGTCTCAAGCCAGCTCC
GCTCATTCTGCGGACGCGCTGAGCACAATTTACGGCATTCAGGCCGACCTCATCATCAATCACAATGGTCGGTTTCTTCC
AATGCTCGGCACGGCAGTGGCGAGCTGACGACTTCATCTCTTTTCAGCGCCTGTTGCCGAGCTGTTCTTCGATAGCGGCT
ATCCTGCGTATGCGTGTTCAGTAAACGCGTCTGTTTCTCTCACCTGATAGTCCCCATATAGCGACCTCGGCATCGACATG
TGGGGTCTGCTTCCATTCAGCCGTGGCAGCGTGAAGATCACGGTCAGCATCCATACCTATCATCAAGCTTCCGCCCGGCG
TGCTGACCCATCTCTTCTAGTCCAACAACCCCTTCGCGAAGCCCGAGATCAAGGTGAACTACTTCAGCGTCGACTTCGAC
CTCTCCGTGCAAGTCGCCGGGGCGCGACTCTCGCGCAAGATCCTCTCCAGCCCGCCTCTTAGCTCGCTCTCCGTGGGCGA
GGTCATCCCCGGGCACGACAAGGTTCCCGACGACGGTGACGGCGGTTCGGACGCGGACTGGAAGAAGTGGATTAACCAGG
ACGGTAGCGCGGGCTTCTCGTCCGTCGCGCACCAGATTGGCACGGCCGCCATGATGAAGCGCAGCCTGGGCGGTACGTCC
CCCTGTCCTTCAGTTTTGCCTGGTGCCTTTGCTGAATCGACATTATGTTGTGATATAGGTGTGGTCGACGCGCAGCTGAA
GGTGTACGACACTGCGAACGTGCGCGTCGTCGACGCGTCCGTACTGCCGATGCAGCTCAGCGCCCACCTTTCGAGCTCTC
TATACGGTATTGCGGAGAAAGCGGCAGATCTTATCAAGGCTGCGCAGTGAGAGTACAAGTGTTATTGCTATGGACTTGGA
ATGCTTTCCTCGCATCGCCTTCCCACAGGATACTATCGTATACCACTATTATATCGCAGCGCATTCGCCGCTGCACGACC
TTCTTTTATCTTGGCTCTTCGATGGACTCCGCTCTACGGATTTGCTACGTTACATGCTTGTAGTGTTCGTAAGAACAGTC
CTTATACCTCACATATAATACTTCGATCAGCTTAGCATGATCAACCTATCCAGTGACCCACGTACGCTACGTACGGGGTG
CAAGAGCTCTCATCTGTAGCGAGTGTACCATACTAGCGGGGCCTATACAACATGTTCATGTAACGACGGGTTCTTGTTTT
CGGACACTGATGGTGAAACGGTATCATGCTTGCCTTCCAAGCAAGCGGCGCGGGTTCGACTCCCGCTCAGTGTATTTTAC
AAAATACCTACAGAGGCCTTGCACAACAATGTCGGTGATTTGGTGAACACCTGCACTCCCGATGTACAACCCCTCCGGTA
TTAGGCCTTTGTGCCTCACCATGAATTTTTCGCCATCATTGTGATCATGTGGTTATGTCTGGTGAATCTCTAGTATCTCA
TACACCTACTTGTTTGGTGTGTTTGGATATGCATGCCATTGTACTATTGATATCAACTCTGAAACACATTTTTAAGCCTA
TTCTGACCCAGATTCACCTGAAACTGATTTAGTGATCTCTCAGATGTTAAAACATGGCCACTCACAGAAATGCTTAGTAG
CCTTGTGTATTAGTTCCAATTGACCCTTTGGCAGCCCAAATTCCTTCTCAAAAGCAGCACTATTTTCCACAATGGCAATC
TCTGGATCTTCCAAGGTGTTCCAGAAGTCCCCTGAGTTCCCAGCAAACAAGTTTGATGTAGTGGAGTATGGGGGTTCAGC
ATTAACTGCATCCTTGAAGGATTCATCAAGTTCATGCTCCAATCTGACCCTTCTAGATGAATAATTTATGTCAGGAAGAC
CTTTGATTGTGTATCTGATATGTGATGCACCTGAAATTGTACATATCCTTTCTTTTGCTCTCTGCTCTTGCACTACTATA
CCAGTGGTGTAAGGTATTCCAGTGGGAGACATTGAACCTCAGGCAGGCTGTATGCTTGATAAACCGCTCCCCATATAGCT
GAAATATTTTGTAGATCCATGGTATCTTCTGAGAGATGTGGACCTGTTGAGTTGTCTTCACATATGTGTCACACACATTT
GCCCAAACCAAGATATCAACTGCAATCAAAGCTGTGGGGTTTCTCATGCATTCTTCTGCTAGTTTCTCTGATGGGATATC
TTGACTGTTTTCCATTCAATTATTCAGAGAGCACTGTCAGCACTTGAATGTGATTACCATCAAAGTACATACTAGGCTGT
CACTGTTTCCTTGACCAAATTGAACATTATCTCCAGGCAAGCTTCATACTGAGCCTTCTGATAAACATAGGCTGCAATTT
GTAGTGCATTGGCAGCACTATCATAGGCTTTAAAAGGTTATAGTTTCAATCAATGGCCACAAACTAGAGGTTGTAGCTGC
ACTTACAAGTGGCAATGTGATTCTGAAATTTCTTGGCCATCTTTTTATATTCAGTTATGTTATGTTGTAGATTCTGAGCC
CTGGTGTCTATCTTTTCCCTGGTAACATTGCTTATATTGAATGGCCTGCATGATAATGGTTGAGGGGTGATTGACTCAGA
ACCTAAAATCAATTCAGTGTGGGCAATGGGATTGAAACCACTTTATTAAATACCTAGGACAGGGGCTGAGCTTTTTATAG
GTTTGATACTGGTGATAATTGAAGTAGCTGAAACCTTACTTAATGATATGGGTCTTCCATGGATTGCATGAGAGGCTCCA
AAGAAAAGCACATGTTGAAGGCTGGGGAGTAGAATTGTGAAGTGTTGAAAATGGCTATAAGGATCCTTTAATGGCAATAT
GACAGTGAGGTCCTTGAGTCCAGGAAGAAGAGCACCAAAGGTCCTTGTGTGTGTATCTCCATTATTAAAAAGTGCTCTGA
ATGTGTCAAGTCTAGTATCAGGGGGCCTTGGTGTGGAATTGTTGTCATGTTGCATTTCATATTGAAGTGTGACTTTCTGG
AGATTTTGGGGATTAACAACGCTGAAGATGATGGTGTCCAAGATAGACCTATACTGTTGCACCAGTGTTTTTGCATTCAA
AATCATCTCAATCTCCTGGAGATACTGAAATGTGCCTAGAAAGCCTCTCAGAACAGCTGATATGAAAGGAAGTGATACAA
TTAGTCCCCTGCACAGGGTTCATAAATCATTGTAAAGTTATAACTTACCTTGGCCTCCACCAGCATGGGCTGCACCAATG
CTGACTTTTGTCACCATTGAGCCAAATATTCCCCCATTCAAGCTCATAGTGGCGGGAGAAGATATGTTGGTACACAAGCC
CTATGTATAGTTGATGTTGAGGATATACTGCATCCATAGGCATGAAAATGATAGAAGTAGCTCACATGGAACTTCAGTGC
ACCAAGTCTTCTACATGCCCCAAGAGATGCACGCTTAGTGGACAACTGGATTCCGTCTCCCCATGTAGGATACCCTCGAC
GGAAGTGAACACCCGTGATGGAGAGGTCCAAGAGATCGTGGCATGACCAAACAATATCAAGCATTGCTTGCATCGTCTCG
AACTGGCAGTCTCCGAGCGTGAGATGCGTCAGAGCAGCAAACCAAGGACGGCGGGCTTGTAGTGGTGGAGGGCGAGTTTC
GTGATATCCAATTTGAAAAAGGTTAAGCTGCCGTAGATTAGGGAAGGAAGACGAAAAGAAGAGCTCGGTGGTGGCTTCCG
ACTCATCAGATATGTTTGGACAATTTTCGCCACCATCGAGAAATAATTCCGATGTAGTATACGTCCAGTGGGTGGGGGCG
GACTGAACGGCCTCGTTGAAGAGACGGATGGACTTCACCCCGGTAAGAGAAGGAGAACGCGAGAGGAGATACTGTGCGCG
ACTACGCCATCCGCGACAGGTCAGCGCACAGGCGCATAGCGTGCGTTGGTTGAGCTTCGCCGCCCCCCGTATGGTTGGTC
CGTGAAGATCGTACGCGGTGTGGGAAGGCAGAACAGGTACAAAGTCGATGATGGCCTCGCAAATTTCGGTAGGAAACAGT
TCGGATTCTGAAGTAGCGGTCATTGTGGGACGTTGAGTCGACTCGGCGTGCGCTGCTGAAAGACGACTCCCACGGCCACA
ACACGAGGAGCTCATGCTCTGGTTCTCGTTTAGAGTTAGCGGAAGTTGAAACGGCGCCTCAAAACCGTTAGCACCGTCCG
GCGCCCGAATATGAACACAGACTCCATTGGCATCCCTCGCCGTGTTAACCTGGCGTGAATACGGCCCGTCGTACTACAGC
CACGCTCTGAAGGATAATCCTGAATGTGTACACCGTGTACCCGTATTCGCCCGCTACTCACACGGATGATTAGATCCAGA
AGAGGCGCTGGGCTTGCCACAGACGCGTTATTTGGGAATGCTTGCCAAGCGACTGGCACCGCGGCGCGCGTTGGTGTTCT
TTGCTCGAGTCCCAACAACGCTGACTCCATAGCTAACCCACAGTGCGTGGCGTCGATTTTCTGGCATCATTATATGCCTT
CCGACAGAACACATCGTAGGCATCAAGTACAGTGCTTAGCCTGGACCCTGGCCAAGGACGCTCGTTGATCGTTCATTTCC
TAGATCCTTACCTGCATGCTTCTGCAGTGCCCATTAGACAACTCGCGGGACGTCCTTGTCTCTCTTTGCAGTCGTCTTTC
GGCATATTACTAGGTCAGCTAATCGCGTTTGAAGGCCACCTTCAGACCTGGCATCGAACGGCGCATATAGCCACTTCAAG
CAAGAGTGTTCGCCAATCCGAGAAACTCATTCACAGGTTTCAACAAACAGGCATCCGGGGACGGTCGAACCCGGAGAACG
TGAATGCACGGCGATTTGTCAGGTACGTTCTTCTCAGGGTAAAAGGTACATAAACCACCCTTCGGAGCGCTAAACGTACA
CGTCAGCAGGCGGATGACCGCTTGGAATTTGTATAGGTCAGAGCTCTTGCGACGTTAGCTATGGAGAATGAGATGCGCAA
TGTACTCAACGGCGACCCGTCTCACGGTACCCCACGATTAGTTGGCCCTTTCCTAGCGATGACTGTTACAAAGAAGGTGT
CTTATCAACGAGAGCCTACTAATTCGGTTGCATCTTCTTTGCCGTCAACTCGCTCTTCCTAGGGACATTCACAACGGCGA
GCTTTGTAACGTATGCCGGCATTTTCAGCGGCCGACTACGTCTTGTCGCGAGCCAAGGTTCTTGGGGTGTACTGTCTTGT
TGACCTCTCGGACTACGACGGTTCTCGTTGGCCATCTGAACATCGTTCTTGCTCACGCGCCCCCCCAGCCCCCTTTCTGT
CGCTGCCACTCAGCACTATCACTCAACACTCGGCCCTCCGGCCACACCAAGATCTCCGAAGCGACAGGAGACGCGCCCCA
TCACGAGGTGTATGCGTTTCGTTCCCCGGCTCCCGACCTTCCTCCCCCAGCTTGGCAATCATCGCCTCAGAACCTTTCTG
GGCCGTGCACGACCGTTCTCATGATGCTCATCCTGCGAGTTCCCGCTTATCTGCCGCTTCTTCTTGTCAGTCTTTGTCCT
CACCATGGCCGGTGACCCGAAACCACGCTTGCGCGCGCCGGGAATGAGGCTCGCGAAGCACGTGACCGACGCGACAGGAG
CCGTGGGAAATTTTGGGGTCAGAAGAGCACATTCGCTCGTCATTTGACCGGGCGGGACTGGACTCCTTGGGCTTTTACAG
GATCTCTCGCATCTCTAGATCGCTTCCCTCGCAGGCTCGGTATCTCCTCAGGTTGCGCTATAAGTAGCCCGTACCCTCCC
CTCTACTCATCCACTCAAGACCTCCCTGCTTCACGATGGCTGCCGTGTCCGAACCCCCAGTGGTACTGCCCACCCTCGAC
CGTCTAGGGGTTAATGCTGTACCCACCGACGTTGATGCCGTCAAGGTCGCGAAACTCTGGCTCGACTCCTTCGCCCAGCA
CGTCGCATCAAACAACATCGATGGCATCCTTTCGCTCATCGTCAGTGACGGCTGGTGGCGCGACATGCTCGCCCTTACCT
GGGACTTCCGCACCTTCCACGGTCACGCCAAGATTCGTAAACTGCTCCAGGACCGCCTTGCGGGCGCGAAGCTCTCCGCC
TTCACCCTCGTCGACGCGAAGCTTGAGACGCCCTACCCCGACCTCGCGTGGATCCTCGCCGAGTACAAATTCGAAACCGA
GATCGGGCTCGGCAGCGGCTACTTCCGCCTCATCCCCACCGCGGACGGCCAGTGGACGGGTTTCACGTTCTACACGAACC
TCGAGGACATCAAGGGTCACGAAGAGAAGGTCGGTCCGCGCCGTAACTTCCTCCCCAATCACGGCAAATGGCTCGATCAA
CGCGAGCGAGAGCGTCAGTTCGTCGATGACGACCCAACGGTACTTGTCATTGGCGGTGGGCAGAGCGGGCTGGACGTTGC
GGCCCGGCTCAAGCTTCTCGACATCCCTACGCTCATCGTCGAGAAGAACAAACGGATTGGCGATCAGTGGCGGTATCGAT
ACCAGGCGCTGTGTCTCCACGACCCTGTTTGTAAGTCCCCTCAAGCTCGTGTCCTCACCGCGGAACCTGACATCGCGGAA
AGGGTATGATCACTTGCCTTACATCCCGTACGCACCGCCTTTGCTCTTCATGAAGTAAGTGCTCATCCGCGAGGCATAGT
TTCCCCTCCTCCTGGCCAGTGTACACGCCCGCGCACAAACTCGCCGGCTGGCTGGAGTACTACGCAGAGGCGATGGAACT
GAACGTGTGGACGTCTTCTACTGTCACTAAGGCCACGCAGGACGCGAACAACGAGTGGGACGTCACTGTCGAGAAGGCAG
ACGGTTCAACGCGCGTCTTCCACGTCAAGCACCTCGTCTCCGCGATCGGCCTCGGCGGGAACAACCCGAACATCCCGCAG
TTCCCAGGACGCGAGGAATATGGCGGCCAGGTGCTGCACTCCATCTATCATAACTCGGCGAAGGACCATATTGGAAAGAA
GGTCATTGTTGTGGGCGCGGCAACATCTGGTTTGGCGAACTCCCTATCGACTTCGACCGAGACTTACTGCTTTTGCAGCT
CACGATATCGCCGCTGACTACGTCGCGCACAACGTTGGTAAGTCCCTGGAAGGCACCATTTCACTCGTTTCGCGCTCACC
ATAGCCGCATATGTCCAGATGTTACCATGTATCAGCGCGAAAGCACATACGTCATGACCACCCGGGAAGGCGGCCCGCGG
ATATTCGGCAGTGCGTTTACCGTCCCCTCCGCGGCGTACCTTCGGCTAGCCGCTCACCCCGAGATGCACAGAGCTCTGGT
GGGAGGGCGCCTTGGCCCCGGACGTCGCCGACCGCGTCGATGCGTCGCTTCCTATCTGGATCAATGAGCAGATCGCAAAG
CGCACGACGGTCGCGATCGCCGAGGCAGACAAGTGCGTACTCCCCAGTCCCTCTCATCACGCACATCCCCCTGACTCGTG
GCCTCGGCGCGCTCAGGGAATTGCTCGACGGGCTGAAGCGCGTAGGCTTCCGGACGAACCTCGGGAACGATCTCGGTGGG
TTCTTCGCGCTTACGCGGCGGCGCGGCGGCGGGTACTACCTCGACGTCGGCGCGTCGAAGCTTATTATCGACGGCAAGAT
CAAGCTCAAGAACGATAGCGTCATCAAGCGGTACACGAAGACTGGGTTCGAGTTCGAGGACGGGAGCACGGTCGACGCGG
ATGTTATCCTCTTCGCGACTGGGTGCGTCGCTGCGCTCCACCTGCTGTCCTACGCACGATACGTTTTCGTCCTCGACGAC
TGACACGTTCTGTGCAGGTTCGCGAGCCCAATCGAGACGTTGTCAAAGATCTTCGGCGAGGAGACCGCGTCGCGCGTAAA
GCCCGTGTGGAACCTGACCGAGGAGGGTGAACTCCGCACGGCATGGCGCGATACTGGCGTGCCCAACTTCTGGTTCATGA
TGGGCAACCTTGCGTGGTGCCGCTTCCACTCAAAGCACCTTGCTCTACGTGCGTATCCCTTTCCAGCAAAACATGTCCTA
TGATGTAGTATGCTAATCGTGTCCGTGCGCGCCCCGTTTGCAGAGATCAAGGCGCAAGAGCTGGGCCTCTTCAACAACGA
GGCACGGTATGTATAATGGGCGTCCTGGTCACGGCGGGACGACACTCCGTTCCGGTAAGGCGGAGCGCGAGCTCGAGTAC
GAAGGTTAGAACGGGAGTGACGTCGAGGAGACGAGCACAGGAACAGGAAGAAGTCAACTAATGCACAATGTATTCTTCAT
CGGTACCTTCTATGAATTACATAGATGGATGGCTCACGACTACAACCAAGGCAACGTGTCTTTGCGTCATCTGGCCGGAT
ACCTGTGTGGCCACAAACAGTCACCTGCAAGTTTGCACAGCACCTGTTGTTCGGATTCGTGAGCGCCTGTCGGATGCATT
CCAACTGCGCAGACCTTAATCCAGTCAGTGCTATGCAGCTCTCCACTCAGTGCTCGAATACCACAATAGCACGAACCCCG
ACACTACATGATACGCCAGCAGACCGGTCTGTACCGGTGCGCGCACATTCATCATTGACTCTGGTACGAGTCTCATCTGC
AGTGTTTGGGTCTACCGCAAGGCTACACACTAAGTAACACGCCGGCAGAAAGGAAACTTGGCGTTAACAGTGATTACCGG
GAGTGCCGCAACCCACGGATGTACAAGAATAGCATGCCGCCCATTACTGACTCGAACTTGGGTTTGCCGTGGGCGTTCAA
CAAAGGTCTATGGAAGGCGCTGCGGATGATCATGATACGGTTCGTTCGCCGCCCGGAGACTATAGTCACGGCTAGGGGTC
TCATCCTCAGGATCCCAGGCGCGCAGAGCCTCAGGCAGACCTAGGCTTGCTCAACTTAACGTCTTGCATCAAGATTTGTG
TTACGCGACGCTACTATCTTCCGCTACAAGATGAAGAACAGAGGCACTGGTGACTGTATCAAAGCGCGCTGTGCCAGCAT
GGATGCGGTCGGTGCAAGTTCATGGGAAAGGTCGACCCTTCGTGGCTGACTCTCACACTGCGCGGTGCCCCCACAGTCTA
GTACGCCCTTCCAGGCGTGCGCCCGGTCTTCTCGAATTTGAGGAGGATCGACCGCCCGGACGCGGGATCACGGTATCGTT
CCTGGTGAGTTGCCTTTTCCGGTGATGCACCCGACGTCGGGCGCCATCATGGGCGTTGACGACGACGCCAGGGGAATCGC
TCGAGCACCGCCGCAATTGTAAATGCAACCTCCATGATCTCTCGTACGCTCTCTCCAGGGTGAATCTTCCTGTCCGAGGC
CTGCTCGTCTCGCCGCCTTACAGATGGACTTGAACGCGCTAACAGATAGCGTACCGCATGGTTAGTCGGCTTCAGGTCCG
CGACATCCATCGCACACAGGCGCATCTCGAACGGATGCGGCGCGCGTTGGCCTGAGGCGGGTGTGGGCGGTGGCGTATGT
CTGGAAGGCCATCTTTGATGTCGTGTTGCACACCGTACAGCTCCGGGGGATCACCCCGCGCTCCCGCCCCGCGGAACACC
CATCGCGTTCGCCAAGGCCACCGGCATGCGCACCATCTCCTCCGCGACGGACGTCCTGTGATCTGCACCGCGCGATGTTC
CCGCTTCGTGCGCTTCGTGCGACCGCGCGTACGTTGGTATAAATGTTCGACCGCGGGCTTCTTGGTGCCTCACGGGTCCT
GGCGATTCCCCCTTCGTTCTTCTTCGACGCTCCCTCTTTTTCTATAGCCCCGCCTTTTTAACGACGCGCACACGTCGTTT
TCACGAGTCTCAACGCCAACATGGTCAAGTTCAGTCCGCTCCTTATTTCTGCTCTCCTCCCCCTCGCCGCGAAAGCCGCA
AATGACTGGAGCCAGCCCTGCTTCGGCGAGTGCAACTGGGATATCTCGTCCGATAGCGGCTCCGGCACGGTCCGCGTGGT
ATGTGCCGATCTTACTTGCGTGTTGGACAGAGAAGAGAAGCGATGCTCACTGTTGCTGCTCGCGTTGAACAGTCCGGCCC
CCAAGCGGCGGTCTCCGATATCACTTCTGCTGCTGGATGGATGATCATGGACTGCGACGCGAACGCGGAGGACCAGGATA
TCCGTTTGGTGTGCCAGGACCCCGACAAGGGGTGCGGCCACATCGAAAACGGAGGCGCGGCGGGTACCCTCGTCCGCCTT
CCCAACAACGTGAGTGATTCGCTCTCGCCCACAGTATTCGGTGCTGACAGGTATGCAGTGTGGTTCTGTGCCATTCGCGG
TCGTCACGCGTGATTGGGTCCACAAGGACCAGTCTATTCCCGCCAGCAAGCGGTCTGCGATCGTCCGCCGTGACGGCTCG
CAGCCCGTGGTCAAGGGGATGAGCCTTGCAACCAACTGGTCTGCAGTTGACCCTGAAGAGTGCGTTGGGATGCTGTATGG
ATGAGAAGAAGCCACTAATAATACTGAACAGGAAGGGAAACATCACTCTTTTCATTACTGGTTCCTCCGTTTCTGGTGCC
GCCAACAACTTTACCGTGGAGCCGCCTAGCAGCGCGGCTGTCCAAAAGCGTGGTCTCGGCAGCTGGTTGGATGATTCGCT
CAAGGGTAAGCATGGCGCATATCTTCGGAGTGCAGAGTGCAGAGCTTGACTGGTTGGCATCCGTAGGTCTTTCGAAAGTC
AACTCCCTCCTCATTGGCGACTTCAACAAGAACATCAGCAAGAGCAGCCCGCTCGACTTCGAGAAGGACATCCCGCTCTT
TGATCAGAAGATTGACTGCCCTCAGAAGGGCAACGTCCCCGCGTTCTCCGGAGAAGCGAAGGTTGATCTCGAGGGCAAGG
TGAAGGGAAACGTCAACTACGGCGTTGCCGCAGCAGGCAGCATCATTCCGCCCAAGCTTGACAAGTTCGGTCTCTTCGTC
GGCCTTGACGCTGATATCACTGGCACTCTTGGTCTCGGTGCTACCCTCGAGGTACGCAGACAACAGGCGCAGTTATGAGG
GCGATAGTTGACCAACATTCCTTTCAACAGGGTTCTATCAGCTCTGGCAAGATCCCGCTGTTTGAAACCGGAATTCCCGG
CCTCGACTTCCCGAAGTGAGTTTCATTCGCGTTCCGCGTAAACCGTACGCTGACGGTCGGCGTAGGATCCTGAGCATCGG
TCCTACTTTCTCCGTCAACGCCGAGGCGACTGCGTCGCTCGATGCCAACCTCGATATGGACGTTGACCTGGCGTACAGCG
TCAAGGGCCTGCAGCTCTTCTTCCCCCCGTCCTCCGACCCCGCCGGCCAGTACACCCCGGGCGACTCGAACCTGAAGCTC
TCGGTCAGCCCGAACGTCACGTCGCACGGCCAGGTCGCGGCACACCTCATTCCTTCGGTAAGCTGCATCCCGCGCACTCC
GGACGTTTCATACATACTGATTGATTGTCATTCGACAGCTCGCGTTCGGCATCAGCGCCATTGGCGGCAAAGTCAAGGCG
ACTGTCAACCTCGACCTTGACGCCGATGCGGCCCTCGACCTGTCCCTGACCGCCGCCGCAAAGGCGTCCGCTGCCACGAA
CGGCCAGAAGGACAAGGGCGCCGCATTCGGTGGCTGTGTCGACATTACGAGCGGACTTGCCGTCAACGCCGGCGCGGATG
CGGACTTCTTCAGCATCTTCAAGAAGGGCACGTCCGTCCCGCTCTTCCAAAAGACCTTCGACCTGTTCAAGGTGAGCACC
GTTTCGCGCTTTCCTGTCTAAATTTGGCTCAACTATCATTCAGAAATGCTTCGGGGACACCAGTGCGCGTCGGGCATACA
CCGGAAGGGCTGCTCGCGCGGCCCTCATGTCCCGCGCCGACGGTGCGATTTGCCCTACCTCGCTCTTGGGCTCCGCCGCA
AGCATTGTCGAGGAGAAGGTCGCTGGTTCCAGGTATGTGCCACTAGTCTGGCACACTGATGGACGTAGAAACTGACAAAC
GTTCTGCCCAGCTTGACTCGGTGAACGACTGTTGGCATTCCTTTCGATTGACTCTAGGGCTTATGGAATACTTTAATTAC
TTATTGTTATTAATGGCTGAGGGCAGCTTTTTCGTTCGTTACTTACCACTTTGCTCGCAATCCATGCGATCGCACCCACC
CATATCCGAATTCCATGCTGCGTGCACCACATAGCCGTGCGAGCCCGGGCGCCCAAACTTGTGGTGAGTCCGGGTGACCT
ATGATCTGAGACTCGCGGCGTCTTGGACTCGGATCCTCAAATGTATTTTGTCGCCCTATTACTGTATGCGACCTACGTGA
CATCCCGTCTCCCGGTGATCATGATCTCGACAATGGCATTTTCTATGCCGCGCGAATCGTGCTTGCGCGGCGCGGCTGGT
GGCCGCGGCGTTGAGTATCGAGAATAGAGCTGTGAGTCCGAATCCAGGGGACGGGAATCCGGGCCTGCATGTTTCCTAAT
CGGGAGGGAAAGACGCCCGGAGGCGTAGTGGTTAGGCGCTGGACGTTTTGTGCAAACGCTTTCCGAGCCTGCGCGTTCTC
GCCGACCACTATTTTCCTAGAGCCCGTAAGTACTGTATTTCAATCTCCAGAAGGACATAATGAGGGATAGAAACATTTTC
AGTACCTCGTCGGATTGCAACGGTACTTTCAGTACTCCTTTTCTCTATCCGGCATCTGAATGTGGCTATCCGGCACACAT
GATAAGGAAAGTATAGAAGGTATACCTTACACCACCGACTGTTCATTAGACGCGGTTTACAACGTCTTCGTAAGCAAGTA
TAAATGTCCTTTTCTATACGAGCCCGCGTTGAGAGGAACGACACCAGCGTCCCGCCACGCCGAAAACGCAGATAGAGCGA
CAGGCCGCGTTATCTAAAGGGATTCACTGGATGTAGATAATCGTAACAGCCAGCTCCAGTCATTTTCAGGGTCCTGGAAA
AACATTTGTGTCGTCGATATCTATCCTGAACGCCTCTTAACGTGCACTTCGCCCGCTTCGGACTCTACTACCTCTTCTTC
CCCCCGTCCCGCGCGGTGAGCAAGTGGGTCTCGTCCTCATCAGAACGCAGCAACCACTAGTGAGTCACTTGCTCTTCTCC
GCACCCGCCCTCTGACCATCCCCTCGATCGCTAGCGGCCTCATTGGACCCAACCGCGAACGGTACTCATTCGACCCGACA
GCGCGGATACTACAACGATCCAGGCCCGATGTCGTCCCCCATGAGCGACGCAGACAGACTGGGGTTCGAGGCCGCGTACG
CGCAGGCGAAGAAAAGCTATGACGAGGGTGGCGTGCCAATCGGAGCTGCGCTCGTCTGGCACGGCAGCGGGGCATTCGGG
GGCGGGGACGGTCCCGATCGCAGCGGACCCCGCGTGCTTGGCCAGGGGCACAACGAGCGCGTGCAGAAGGGCTCGCCGAT
CCTGCATGGCGAGACCGCAGCCCTCGATGATGCGGGCCGTCTCAAGGCTGGTGTCTATCGCAACGCGACTATGGTGCGTC
CAACCAGCTTGCTCACCGTCTACGCTCGGAGGCTAAGGCTAGGAACCGGGGCGCTTTCTCTGCTGCGTACATTATTGGCC
GTCTCAGTTCACGACGCTGAGGTGGGTCCCACTCATTTAACAGGCTGTTTCACCGTCTAGCGTAGGAGGTTGACGTAGGC
CCGGCCGACGTACCAATTCACAGTCCGTGCAGTATGTGTACAGGGGCGATATTGCTTTACAAGATCCCCCGCGTCGTGAT
TGGAGAGAGCGTGAACTTCAGGGGAGATGAGGACTTGTTGAGAAGTCGAGGGGTTGAGGTCATAGTCTTGGACGATGCGA
AGTGCAAGTCGCTGATGGCCCAGTATATCCGAGAAAAGCCCGAGGTAGGCGAGCTATCGAATGACCATTCGTTTCCAGGG
ATACTGATAGAGTACGTAGGATTGGTACGAAGACATAGGAGAGACGCATGCTCATTAGACATGCGCTAATGGAGTTCGAA
CACGCAGTATCTGGAGGGGCTGGGATTGCGGCCTTGCCCTGGGCGTGGCGAGAAGTCGTCTGTCCTTTCCTGATAGTCAA
AATAGTGGCATATTTCGACTGTCTGGAGATCTTCTGTCGCGGGCGCGGACGAGTAGCGTGTACGAAGATAAGCGGATTGG
ATTGGCTACATAAAGGGATTGGATTTGTAGCAGTAACTTTTTGGCTGTGTGAAGGTGAAATGGGAGTTCGACGCTGAGCA
TGTGGTTATGTGTATGGTGTCGAGAAAAATTACAGTAGGGTGCTGACAGATGAACTTGATGATACTCTGCCGTCATAACG
TTGGACCATACTACGTGAAGGTGATGTTTACATCGATCAAAACGATCTCGAGGAATACGGCATATTGAGATATGGCAATC
GACAATCGAGGCCATTGTTTGTAGTTATAGAAGCATTTTGTGGCACTAAAAACGTAGTAACTCGACACACGCAGTGACGG
GTATATCATGGCCGCAGTGTACGGTAGTGCCAGTAGTCTCTCCGAGGTCGAAACGTTAGCACTTTATTTACGGATGTTAG
GATTCAAGGCTGCAGCCTAACATGTGCAAACACCTTTAACGGCGACGTTCCGATGTCACGGTATACTCGCCACCAGGCGC
AAGGATACGCCGAGCCAAGAGCCACCCGCACATTAGTGGTCGCCAAGAGTTCCAAAGTCTTAGATCCCCCTCCCTCCCCT
TCAACATATTTTCAGGCGAATAATCAGCGGTCTTTTCGGACGATACCTATGGTCCTGTACGTACTACGGGATCGTAGCGG
CTGGACCGGATACATGCAGATCGAAAACAGTGCTCACAGTTACTATCTTTTCCTTGGAGCGTTAATTTATATGACATCAT
TTGAAAAGACCTCCAGCTACCTCGGTTCTACTGGGGTCGAGGCTTCAGCTCACACGGCAATGCGGCGGCGATGTATGTTG
GAGATGCGAATGCACTCCCCGCAATATCTTCCGGACTCTGTCAGTCTCCGCGGGTGCCCCACTGGGCCCCCGGTGATCTC
CACGAGTTTCGTGCTGAACTGTGGGCGAGCCGGAAGAGTGGCACGAGGGACGACCATCGATCGGTATCTCCCCACCGACC
GTGCCGACTTGCCGACGTTTCTTCCTATTTCGGCCGCTAGCACTGCATGGACCCCATTCCTTACGAGACCCTCGATGGTG
GGCCATGTTCCTTCAAAAGCACTTTGCGCGGGGCGGGGATCGACACGGGTGCAGAACGGCGCAATTTGCGCCCATAGAAG
GTCTGGGGGTTCTTGTGGGGCGAGCTTCATCAATTCCGCGCGTGTCGCGGGATGGTCTTCCGTGAGCCGTCAACTTTGTA
CCGGGCCGCTAAAGAACGTGCGATGAGCACGAGCACGAGACCCGACGAGATTATCGCGCTGGGAAAACACTGGTATAATA
GGAACAGTGCATGTATGGGATCTAGTACAGTATATGTACACATGTGCTCGTACACCAGAGACAACGTCCGCACCTACAAG
GCTACATATTTTCTACACGACTGCAAGGCCACGACAAATGGTCACGGCAGGGACGACTACTACACGACTGTACAAAGAAA
TGAGGGGCATAGTGTACCATTTACGGTGGAGTGTAATGAGTAAATACCATATTCGTCGAAGCCGCACCCCGCGCTGCCGT
ATATCACACGCCCCCGCGCCTCGGGCAGCTCGTAGAAGTGTAGGGGCAGCACGCGTCCACCCCGGCCTGGGGGATCGGTC
CCACGTTCCGATCGCCTGATCGCCCTCAGTTGTGGGCCGTGGGCTGTGGGCCGGTGGCAACACCTTGAAGCGCGCCTAGT
GGTATATCGGTCCCGCGAAGTACGACGTCGGCGGCGCGAGACAGTCGATGCCTTGCGCACCGTCGGGGTACGCTCGGTCG
GCACACGATCCTGCCACACCCCCCAGGAGGGGGGTCTCGTCCAGGGTAGGCCGCCAGTTGCGCAGGACCGCCTCCGGGTG
CGGTTCCGCCGGCTGGGGCTCGTACGCCGGCGCGCCCGGCGGGAGATACAGGTGCGGATGGAGGGCAGGGATCGGCAGGT
CGTATACGGACGCGGGCGCCGTCAGAGGCGGCTCTGAGCGCCAGGCCAGGTCGACTGCGGACGTGCGCGGGCGTGCGGCG
GGGTTTTCGTCGTGGAAAGAGCTGTTCTGGGAGAGGCTGCCGATCGATGTGGTCGATGAAGTGTCGGAGGCGCTATCGTC
GCGGTAGTGGTGGGCGAAGTCATACTCGGGGGGTGAGAGGGGCGAGGCGTATTGCACGACCAGGGATTCGGGCGAGCTGG
GGAGGCTATGGGTTGTTGGTGACCAGGAGAGGGGGGCGACCATGCCGTGGGGTGTTACAGGTGAGTATGATTCGAAGTAA
TGCTCTTGAGGGAGTGAAGTGCGGGGAGGGGAAGGATACGGTGCTGAGCGGGTGGTGTCCAGCACCAACCCCGTAGGACG
AGACTCCTTTGCGGACCCCCGTGTGCTGTTACTGCGACTCAGTGATCTTGTTGTTCACACAGAAGCTTCATCCCTGAGCT
CACCTTCGCGTCGGCCGGCCGCGCTTACTTTTACCCATCACGGGGGGCTGCCGAAATTGGGTCAGGCCCTTGAGGATAAC
GGGGCTGATATCGAGGCACGCGAGGGCGGGCATCGAGGAAGGGGTCTGCAGCATCCCAGAGCGCACGTCGGAGGGATAAT
AGTACGACACGAGGTGGTACGTCGTGCCCTCAATGGTCATGGAGATAGTCTAGACGCCCGGAGTGAGCGCGGCGAGGCGG
GTCCGACGAAAAAAATTACCTTCTTCATGAGGCCGTTCTTCTTCAGCCCTTTCCCCTTGTTCCAGCTGCCGAGTATGTAG
TGCTCGAGGTCAGCGTCGACTTGTCGCTCGGGCACGTCGTTGGGGGAGGGGACTGCGGAGCACTGGTAGGGCGACGCGGC
GTCCGGCGCGTACTCGTCCTCGCGCTCGCGGTACATCTGCCCTCACCAGTAGCGGTCAGAAACTCTGTCAAAAGGTAGAC
ACACGCGGACGAACATACTAAGAAGTTGCCTTGCATGCGCGACGCCGACCACAGGTATGGGTCGGTCCACCGCTTGATAC
CGCTCTCTTCTTCGGTGAAGACGAGGATCGCACCGCTTTGGATGATGCTTCTTTTCTCGAGATCATGGAAACGGCGAGTC
ACACGCGGAACAATGCCCGCACGCGTCGCCTCGAAGACGAGGATTGCGTCTTTGGTGGTCTTGATCCAGCCGCGGAGGAT
GTCCGTCTTGGGCGCGGCGGAGGCGGGGAGGGGGCGGGACATGGTGGTCGAGTCGGACGGGAGGGAAGTCGCACCGCACG
CGCGCCCTGAATGCAGGAAGTGGAGGTCGGGTCGGAGGGAATGGTCGAGGTGCGAGGAGCCGTGCCGGCCTTGTATTAGA
AGGAGGCAGGATCCGCAACTTGACATTAAAGGGATAGATCGACGGCCGACGGTTCCTGCCAACCATGCAGGGAACAACAC
CAGAACGCGTGCGCGAGCGCCTGGGAATTTCGAGGGCGCAGGCCTGGAAGCCTCCCTTCGGGAGGATGCCGTCAGAGCTG
GGGAGGAGGCCCGTGTTGTGGGCGCAGGATCGAGATACCGCCCGCGCGCGGGAGGCGGGCGCAGCGACGGCAAACGGCGG
TCTCAGCAAAGACGCAAATGCCTCCGTGCGGTGCTCTGCCCTCGAGCAGCGCCAAAAAGTTGCCGGAGGAGGTTATATTA
CACGCGGTTGGATCGGAAGGGGTCGCGGCCCCGAGAACCCCGCACAAGCCTGTAAAGGATAGTGCTGGATTAAACCCGGA
TGGGGCATCTGGGAGAAGTCCGCGATGCTTGGTGCACAGCGCGCATAACATCGCGGTCTTTTACCAGAGGGGTTGTGACC
AATCGGGACAAAGATGGTCCCCTGTATGGTATCCCTCGAGCGAGCCGAGGTTTTCCACTTCGACAAAGTTGCGAGGCAAC
CAGGGCGGAGAGCGAGAAAGACGCACTGCGCGGAGAGAAGGTCCGTCCGCTTTGGAAATGGTATTTGATGCCGCGACGCT
CGTGCCTGTTTGTGAACGACACCGGGGGCTAGGGTCGCTTAGTGCAGATCCCATCGCACGTTCACCAGCCAACTAAGGAT
AAACGCCGGGATCGTGCAGTATTAGAGGGCCTAGGGCTGAGCTAGCGCCGCTGACGCCAGCAGGTCGGTTTCTCCAGCTT
GCCAGGAGCCGATCCGGGGACGGGCGGCGAAGGAGGCACTTAGCTGGACTAATCAGTCTTGGTGAATGCCTAGAGGAGCA
CCTAGGGACAGACAAGGGGCGGGGACACAATGAGGGTTTGTCTGGAACGTAGGAAGGTCTCAGCGATTGTTAGAACGGGG
TACATACCTCAGCGCACCCTGATCATGAGTAACGTCGATCTAGCTGAATAAGGCCCACAATCCGAGAGCGCACTCGACAC
TTTGACAGCTGGAGGAGCTTCCCATACCTAGGAGGCAGCTGGTATGAACTAGGCATGCTGATTGGGAAAAGAAGACGTTC
GTGAGAGCTATGACGAAGGGTCTAAGCTCGGCTATAGGTACTTACTGGTCAGTTATAAGATCAAGCTAGTTGGTACGAAG
TTCCATGACTGACCAAAAAAGCCTCCGCTGCACTCCTATTGGTCCCGTATGCCGGGCTTGGTTGAAATCAGAATTGATTC
CCTTTCAGATTTTGTGTGGATTAGAAGCGTCGAGACCCGTGTGGAGGTCCCGCTGGGTCCTGCCAACGTGATTGTCCTCG
CTTAGATATGTCCTCACGCATGATCACTTGAACGTCATGGCATCCAATGATCCATGCGGAATAATGATTCCGCGAAGTGT
CGGTCAAGGCCCACCAGCCACAACAACAGACGCCATGGCCTCGCTTCGAAGAGCAAGGGATAATTGATTTGGTCTCAGGG
GCTAAATACTTCCCAGCTTCTCAGGCCTCGACGAAACGTTCGATATACAACCTGTCGAGGGCCCGCCGGTAAGTGGTGCG
TTAGGACCCCCGGCTACAAAGGGTAGCGTACCTAGACGTTAACCCCTAGGTCCGTTGAGATAGTATACGCGCCATGTGCC
ACAAATACGATCTAGGGAGTTCAGTAGCCACTGGCATATTAGCATCCCCCTTCAAATACCTATGACCAAGGGTACTACTA
CTGCCATACTGGATAGAAGCTGAGTGCCAGTGCACGCACGTTAGCACACCTGGCATTACCTTACGGGTTCCTTGAAACTC
AGATTTATGATTTGCCCATGTACTTCCATCGGAGATGAATTGCTGATTACTTGGTAACGCCTCGATTGTTCTGTGTCAAT
TTTCGGAGATGGAGCGGAGATATTTTAGGATTGATCTCAGCACCGAGGATCCCACTTACGGCGCGCTTAACGAATCCGTT
GCTCACCGTCCCGAAACTCCTCGCTGCTTGTCTTCGTTCTGGTCTCGCCGCTGCTGCAACACTTGTATCCGACTTGACCT
ACTCTATCAAATCTGCTCATGCGCTAGCGTTTATCTCGAGGTTACTGGTCTGCTATGGCAACTCCCGACTCTAGTTCATC
ATTGGTCGCTTCGCTCCCAAGCGTGTCCAGAGGTGAGTACCCACTCTTCCTTCCCGTCCTTCCCGGGACATGCACGCCCC
GTATACGTAGGGGCCAGATGATACTGCACAAGATACGAATCTCCACGTTGGAATAGTACTTTGGGGGCCTGGGTCTTCGT
GGGGCGCTCGAACGGACACCACCACCACCTCTGGGTGTGAGATGAAGTCATGGGTCGTTTCCTGCCACGCCTCCGTGTCC
GTAAACGTCCCATAGACGCGCTTTGAACCCGCCCTCCTACGTTACCTCGCATCTTGCACGTTCTGAGAGTCGTCCGGGGC
AGGAGGTGCAGTATGGGCCCATTAGCGCATTTGCGCCATGCGGTCAGTACAGTCCCAAGTCCCCGATCAATCATGGCTTA
TTATGGTTCCTGAGACGTGGGGCATGGCGTTCCAAGGCTCCCGCCTTCGACACGGCTGGAAACGATCGCGTAGGTTGCAT
GCAAGGGGGCGAAATGTTCTCGGAGTCTGTCATTCGTGATGCTGTCTGTGGAGACGTCCTTGTCTAGACCGGACTGCACT
TGCATCTCACTTCGCCCCATACGTAACCAATAGGGCTACTCCGTCCTTGACTTGTCCTACAGACGCTGGAGCGAACGTTC
GAGGGCCCATCCTATGGTCCAGCTGGCTGGACCTTGGGTAAGGCTCCTTACAGTCCGACGGGGTTCGGCCGGCTCAGACT
GCTACACCTCCAATGCCCACCAGGGCGGTAATTTCCCTGTATGCGGGAGACATAATGAGGCGTAGTGCCCTTGGGGCACC
ACTACCAAAGGCGGGCATAGTAATTTGCGCCTAGCCATCAGTAGTCGATTGACCGGGCGTCGCAAAGGGAGCATTGGAGC
GAATTTTGTTGCGATAAAACATACAACGTCCCCGTCCCGGGTATGTACCCGGTCTTATGAATAAGATATTCGGCCTCGGG
GGCGCGACATTTTGATTCTTGAGTGTGTGTATCCCCAACGACGACTGTTAACTGAGTGTTTGCGGTCTCCCCTAGGTGGT
GGCGTATTAGATTCCCTGTACCAAGTGAGACTGCTTTCTGCTTTACGGAGCGGTGAGTGTTTTGTAACTCTCTGTTTCTC
ATCATTTGACACTGAAAGCGGCTTTGGCCAGGCGACCCCGCACGCATACATCCGTTTTTAGCGGATATCAACAAGGACAG
GCGTACCTCTTCCGAGAGCGACGTAGACTTGGGCGCCGCGGCGCTTCACCTGGCTATCCGTTGCGCTTCATGTGAGCAGG
CAGGACAAATAAAACATAAAAATGATCGCTCATGTAGGCATCAGGCGACACGATCTCGCTGCTGCTGTCCCACCGATCAA
TTTCGCCGAATGCTGTTTACCCGCCGGGCACTGGGACGACCGCGCTCCACCTTGCGGCCTCGCTGTCGCGCACGGATGTT
GTCAACCTGCTGCTCGATCAAGAGGGTATCGACGATAGTCTGCGGGATAGCCACGGTAGAACTGCACTGGAGGTGGCTAG
AGGGAAGGAAACTGTTCGTGCTATCCGCGGTAGGGCCTGGATATTTCGATACCCAATCACAGCGACCATCTCACATGCTT
CATCGTTTAGACTCCAGGTCATTCCTTACGGCCTCCTATCGATCGCTGTTGCGCACGTACATTCTGTCGCCGCCCTCCGC
CTCGGCTCCGGAGGCGCTAGTCAAGCTGCTGTCGTCGCCACGCATCCGGCTTGTCGATCTCTCTTATCTTGATGAGGCCT
CCGGCCGCACGCTGTTGCACGAGGCGGCACGGCGTAAGGACCTACGCCTAATCGAGCTTGCGGTGCGGGCCGGGGCGGAC
ATCTTCGTGCGCGACCGCCGCGGTCGCGCGGTATACGACAGCGCTGGTAAAGACGACCGAGTACGCGCGTTCCTCCGTCA
GTGTAGGTGCCACCGAATTCGCCTCCCGCCCGCTACTTTCTCATATACTTTCTAGTCACGAACCAGGACAACTCGCTCAT
CTCGGAGCCGTCCGCGGATCCTCCAGAGCTCAGAGGTTACCTCAACAAGTACACCAACGTCGCGAAGGGGTACAATACCC
GTTGGTTTGTGCTTCACAGCGGCGTCCTGTCGTGTACGTCGGCTTGGAGATTCCGCTCAACGGATTGATGCTCATCTCAG
GGCCTGTAGACTATCGCCACCAGGATGACGAAACGGTTGCATCGCGCGGCTCAATCGCCATGAAAACTGCTGTGCTTACC
GTGCCCAACAACTCATCTGGCGTCCGCTTCGAAGTCCACTCAACGCCCTCACGCGGGCACTCCTCCGTGCAGAAATGGTA
CCTCAAAGCGAACCATCCCGTCGAGGCGACCCGCTGGATCAACGCTATCCAGAGGAGTATAGAACTGGCAAAGCAGGAGG
AGCGGTCTGAGAGGCGCAGTGGGGAGAGCGACGCGACCAGCCTCAAGCCTGCATCGTCTATCGGTGCGGCATCCCGTCAT
ACTCGGCAGAAGCACCGCCCAACACCGAGCGGCTTGCACTCAACGCCCAGTTCCGCCGCCGGCGAGGGGGACGATGCTGG
AGAGATCAGCGATCGCAGAGAGGCTGGCGATCCACCCGATGAGCACGACGATGAGAACGAAGGCTCCTCCGATTCAGGCT
CAACACAGCAGATACCGCCCCATGCGAACGCCTTCGAGTTGCAAGGGAACTCCCTCCTCGCCCAGGTCGAGCTCACGTCC
CAACTGCTCTCCAGCCTTCCGTCGCAGGCCCCCGGGTCGTCGCGCGCCGCAGAGCTCAACAAAGCCATCGAAGACACCTT
CCAGTCAGTTTCGGGCATGCTGACCGAGTACGTGCATATGGTCAAGGACAGGGAGGAATGGTACAAGGGTAAACTAGAGC
GCGAGCGCGAGCGCCAGAATATCTGGGAGGAAAGCTTGCAGGCGGTGGTTCGAGAAGGCGATAGGTTGGAGCAGGAGCTC
CGCAGCAGGTTCCGTCGCAGGAGCCGGGCGCCGAGCGCAAGTGCCGGCGCAGGCGACACCGTCCGCCGGAGAATGTCACA
GCTTGTGGCCTCTCCAGTAACGGTTGAGAATCCTACTGCGCTCTCCGCTGCTATTGCTGCCATCCCCCAGGAGGAACCAC
AAAGCACCCAGGCCGGACCATCGGCTTCGACCGCCGTCGTCCCACAACGCTCAGTTCTCGCACAGCGCCCCGGAATTCCA
TCGCCTTCGCACTCTGTTACCGGCCGTTCGTTCGCGCTGATAAAGAACTCGAGCGCGGTGCTTTCGGACGAAGACGACGA
GGCATTCACTGACGAGGAAGACGAGTTCTTTGACGCGATCGAGTCGAACACGCTTCCCAACCTCCTCATCACACAATCAC
TCATGCACCCGGGCGGGCAAGAGTTCTACATCAGTAGGGAGGTGTATAAAGGCTACCTGAAGCTCCGTGATAGGCTTGCG
ATCTCGAGTGACGACCGACCACCAATGAGTCTTTGGGCCGTACTGAAGAATAGTATCGGAAAAGATTTGACGAAGATCTC
GTTCCCTGTGTTCTTCAATGAACCGACAAGCATGCTACAGCGTATGGTGAGCGTCTCGTCGCGCTTGTCGTTGCCAATTA
TTCACATTCTATTTAGGCGGAGGACATGGAGTTCTCGGAGTGTCGTAAGTTTTTCTGACTAACTCCACCGGAATTGATCA
CGCTAACACAATCTTAGTCGATGCTGCTTATGCTGAGAATGACCCTCACCGGCGGATCGCGTTCGTGGCGGCTTTCGCCA
TGTCCAACTACTCGTCCACCATCGGCCGCATTGCTAAGCCGTTCAACCCGATGCTTGTGTGTCCGTTATCGATATTTGCC
GACCTGTAAGCGCCTAACCACGCCCACAGAGCGAGACGTTTGAGTATGTGCGGTTCGACAAGGAGTACCGATACGTGTCC
GAGCAAGTCAGCCACCATCCGCCGATCTCTGCTTGCTGGGCCGAGTCCCCGCACTGGCGTTACTACGGTGAGGTCGACGC
GCAGAACAAGTTTATGGGCAAGTCTTTCGAGATTCGACCCACCGGTATCGCGCACGCGGAATTGCTCCTACCCGAGGAGC
GAGCACCTGATTACCCGAAGGCGAAGGGCCCCCACGTTCGAGGGCGGGTAGTGGAGCACTATAGCTGGAAGAAAGTAACC
ACTAACGTGTCTGGATTCATCATTGGTTCTCCCACAATTGACCACTACGGAGATATGATCGTAAGATGGTTCTCGCGTAG
CTATCACCGTCGTTCTCACCCCGGTCGTTTTTCAGGTCACGAACCATCGCACTGGGGATCAGTGCATCTTAACTTTCAAG
CCTCGTGGATGGAGAGGCAAGGATGCATATGAGATTTCTGGATACGTGCAAGACACCGACGGAAACGTCACCTATGAGAT
CGCCGGTCGCTGGAACAGCCAGCTCGTCGCGCGCCAAGTTGGCACTGGCGTCGGTCGGTTGCACCCGGACGCCGCCCCCG
CATCCCCGTCTGCGTCGAGCGAGTACATCCTCCTCTGGAGAAACTCCGTCAAGCCGCCTGCACCTTTCAATCTGACCCCG
TTCGCCATCACCCTCAACGATTGTCCCGACGATACCCTCAGGCCGTTCCTGTGCCCCACCGACTGTCGCCTTCGACCCGA
TCAGCGGGCGTTCGAGCTTGGCAAGTACGAACGGGCGAACGAACTGAAGAATATGCAAGAAGAGTTCCAGCGTGCCACAA
GGCGTGCACGTGAGGAAGGGCGTGCCCCTCCTCATCGACCGCGTTGGTTCTCAGCTACGACAGAGCCGGATACCAGGGAG
CGCGTGTGGATGCCCTCGATGATTGAGGACCAGCTGGAATACTGGATCGAGCGGGAGAAGGTAACACAGGCTAGACAGTC
CGGGAACGAGGAGCGCTGGAAGGATGTAGACCAGATCTTTATCGACGACGCGCCATAACCATGCAACGTCAGACTACGCT
GAGTTATTCATTCCTATCCCAACATTGTACTGTACACCTGGGTTTGTGGAGGACGGGTTCCGGTGGTATCCTTACCTAGA
CTACGTGATTCTAATATACCCTCCATTTACCACTCGAGCTTAGGGTCGTTGCACGAACCGCCACAAGCCTGACCTTCCCC
GGCGGCCGTGGTCACGGCGTCGGACGGACCGACGATTTCCACCGCAGCATCGGCCGATCGTTGCTCCAGCTCTGCCGTCG
CCTGGCATACCATCCACTTCGACGTACCAATCACAGAGTCCAGCTCATGTTCTTCGGGCAGAAGAAGCAAGAGGTCGTCC
CCGTCGGTCTTGACTTGAAAAGAGATAATGCCGTAAGAGTCGTCATTCAGACATTCCCCGGATGTCAAATCGAAATTGCG
CTTGTGCATAGGACCTATGGAAGCGTCAGAACTATCGCACTATGACACAGGCTTAAGAACGGACAGGAGACGTAGAGGGA
TCCGGATTTTGGATCGTCCCCGATGATACCATGATCGAGGACGAACGCCCGCCTGTGCGGACACATCTAGGGCGGTGTAA
GCAAGAGCTACCTTGATAGCAGCACATTCAATACTGACCTGCTGTGTAGCGAAGTATCCTCGCTCTGGGATGTGGAAAAT
GGCGATTTGACTATCTCCGTATCTCACGGCAGTGGACCTATAGTTCTAATATCATCAGACGTCTCAAAGTGGATGAGGCG
AATTGCTAACGTCGTCCCGCTTTCAGTAAGACTGAGATCGTGAACCTTTGCTACCTTGCGCCACCGCCACTGCTCCTTGG
GAAGCGAGACGTCTGTTTCCCGGATGACTAGCGGAGAGGCCTCCTTGCTCCAGTTTGCGGGCCGCATTTGACCCCTCTCT
ACGATTTTCTCCATCTGGGGTACTCGTTGATCCTATAACAGGGGAATAAGAATCTACCGAAGACAACGCAATGTGGTTTA
GTGCACTGACCGTGTTGGCGAACTGTCTGAATTTTCGTTGCCGCTCCTGGTCATTTACAACAGCCTGCCACTCATCGAAA
TAGGTCCCAACGAGCTCGCCCATGTCTCTTTCCAGATCTGCACAGATACCGAGCTCATCGTCCAGGATGACCCTCCGCAG
TTTCTGTCCCGGAGTCAGACAAGCTATTGGCCGAGACCAAGGGTGAGACTACCTCTATCCCGCCTTCCATGGCTTCCAGC
CATCGGGCCGTGCGCATTAGTTTGTCGGCGGTGCGGATGTAATACATTACAAATCGGTCGAGAATGGGAATCACTCTAGA
TGGGGGAACATCTGCTGCGAGCAGAGTCGCATGCCTCGGATTTGCGCCTGTCTCTTAACATCAACGAAGATGTCGGTCAT
AAGGATCGAGTCCAACTCACCGCCGTTCCCGCAGACAAAGACTGTACGAGGCACAGCGTAAGTAATGCTCCGTCCCAGCC
GTTGGCTGAAAAGTGACGAAGCGTACTGTTCCAGCCCTTGTCGGTCGCGATGAGCCCGAAGTCTTTGCCCTGCGCTTCTG
CGCATTCTCGAATACAGCCGCTTACGCCGCCTTTGAACTTGTGTGGGGAACGAATACCCTTGTACCGTTCTTCAAGCTCG
ATGGCCACTGGTCGAATATCGGAGTTAGGACAAGATTGATAAGAAATCGTTGGGTGTGCGCACTTCCCACTGAATCACCA
ATGCCGTATCGGCACCATGACGTCCCCACACAGGACTTGACCGTCCGCAGCGCCTTCCCTGACCGTGGCATCAGACTAGA
GAACTCATACTTGCCACACTATTTGCTGACCATATGCGTGACCGCTCTCGAATCCGGCGTCAACGAGCTCCTTCCAGATC
GAAGGCAGGTCCGCCTTCTCGGCACCGAATAGATCGACTCGCTGACCTCCGGTGATTTTCGTGTAAAGCCCGTCTATACG
TGGTTATTAGCGAGTACGTCAACGCACAAAGAAGGATCTCACATTTTTTCGCGACTCGGCCTAGTGTGATGAGCTTATCA
GGCGTAATCTAAAGCGGGTGTTCTTAATATAATGCGCAGTGAGTGAAGGACAACGCCAACCTCCCCGGCCGCCACGCGTG
GGACTACAGAAAATGTTCCTGAAGGTCGCCACTTGTAAGCGGAGAATTGTTTGGGGAATTTGAAAGAGCAACTCGCCGTT
CCGCTGCATGTTCGCCAGGAACCTACATAAACAAGTATTAGTCGCACTCCCAAACCTCCAACTAGTGCTCTTGGAAGAGT
TACCGATCGTTCGTGTCTTGGTTTCTGGATTAAACATTCTGAGTTAGCGGCCAGCGATCCAAACACGTCATGCGCGAAAC
GCACGGATGGTGCGCGGGGTCCATGATGTGCTCGTTCCACAAAGATGACAGGATACTCCCGACCGCGGGTTTGCATACTT
CACACCCGAGGGCGCTGGGATTGGTTCCCGCGGCCTCCATAATGGCAGCCATTGTCTTGAGCTTCTTGACCCTGTATAGG
CGACGTGAGCCTTCCATTGGTACACCCAGTAGAGCTCGAGGGTGTGCCTTACTTGACCACATTAAACAGATCAGCCCTAG
ACATCGCGAAGTGGGCGCACAGGTTGTTGCTGACCGCGACGCCCGCCTTCTCCAGCTCCGCCTACGAGAACAACATCGTG
AGGGGGATCTGTCACACGCTCCGACAGCCGACCAGGCGCCGCGACGGACCTTCACAATGTTCGTGAGCAGCGGCACACCT
GGGGAGGGCCGAGATGCCGCCCAAGGTTAGTGCTGAAAGAGGCGCACAATGGCGAGGAGACGTACATCCACCGCACCCCG
ATCCGGCCTTAGTCTTAGTCTTGACGTCGGCTACGCTCTGGGCGCCCTCCTTAATGCATTGCACGATGCGCCCCTTGGAC
ACGTTCTGCACGTGTGGTGGTCAGCCCGCGTGCACTCAACCGATAGTGCGAGATCGGCGGCCTACATGGCAGCTACAGAT
CTGCGCGTCGTCATCGAGGTCCGCGCCAGACTCGTCTCCCCCGCTCCGCGAGCCGAGAATGAACTGCGACGGGGGTACAT
CGAGCGCCTTCTGTATGTGCGACAAAGAGGGTTACGCCCACTCACGGAGACGAAAGCGTGCTGAAACACACCTTCTTCCT
CACGAGCGCGACTAGTTTGACGTAGTCGGACGTGTCGCCGACCATCATCCCGCCCACAAGGTACTTGCCATCGGCACTGA
AAATGTATCTGCAGCCATCGCGGTCCGTGGTCAGCCGTACGAGTCGTTGTTGGAAGTGTGGCTCGAGCTATACTTCTTAT
AGACCCCACCAAACGGATCGCGATATGTCAGCGCCTCGATGGGGCCGTCCGCTGCTGCTGCCGCGCCATGCCGCTTTTTA
GGCGTGGATGCGTCGTGCGGCTTCGGTGCCTCGTTTGGGGCCTGCTCCTTTACGGGGCCTTGTTTGGTAGGCTGGCCCGG
GGAGGCCTTCGTTTGCACCCGATTTTCCACGAGGTAGTCGCCGAAGGACGCGACCTGGAGAACAAAGGCGAAACGGTCAG
CCGCGGTGCGCCTGGGAAGGAATGAAAGTGGCCGACGTCAACGCCCATGAGTTTCAATTTTGTTGACAGGTCGGGACTGT
TCTGCAATGGACGTGCGACTGTCAGATAGGAAGGGATGTGGGGCACAAGACTTCACCAACCATCTGGCGTTGTTTGAAGC
TCCCGACTTCCGTCTGTGCCTGTGTGAAGTTGAAGGCAAGGATGTCTGCCATCTCGATACCAGGCGCGATGAGCCCATAT
GTGTGGTTCTTCCAGCTGGCGCATTCCCCGACCGCGTACACGCTATCGGCACTCGTCTGTAGATGATCGTCGACGACAAT
GCCGCCGCGCGGAGCACAAGCAAGACCAGACGCACGCGCGAGGTCGTCGCGCGGGGATATACCGATAGAGAACACTACAA
TACTGCATTTCACCGTCGACCCGTCGACCAGCTCGAGACCGGACAGAACACCGTTGTCGTCGGTGATTACGCGCTGAACC
GACGTGCCCCCGAGAAATGTGACGCCCATAGCCTCGATGCGACGCAGGACAATTTCGCCCCCCTGCGCGTCGAGTTGCCG
GGAGAGGGGGTAGGCTTGTCTGTGGATGATTGTGACATCTTTGATAGTAGGCAGGTCGTAGACTGCCTTTGCGGCCTCGA
GGCCGAGGAGACCTCCACCAAGTACTACCGCCTTCAGGACACGTATGAGATCATCCAAGATGCACACTGAGCGAACGTGT
GTGCTCACTTACCGTACAATCCTTCATCTCCTCCTTCTCCGCATACACGAGGAGTTTGTTGATGTCGGAAATGTTGCGGT
ATACGAAAGTGCCCGGTACGGATAGATCCGCATAGCTCGGAAGAGCAGCGTCGGACCCCGTCGTAAGGACACAGAAGTCA
TACGGGACCGTACGGCCTTTGTCGGTCATCACAATGTGAGAGTCTGGGTCGAGGGATGCGACGCTCTCCCCGATATGAAA
GGAGAACCGATGGGGATCCTGCTTAGCGTACCAATCCGCTATTAAGATTTAACATCGAGCGGAATGTCATGAACTCAAAA
TTGAAATATCATACCTGGATTGAGGTACAACTTCTCGATATTTCGGTGTTGAAAATACTCGGTGAGAGCAACGCGGTTGT
ATGCGACTGGAGGCCACCAACGATTAGTATTGTAATTGGCGACATTTTGGATACGCCTACGATGCGTTTCTTCGCCGCAG
GTTACGATGCGGTATCTTTTTTCGCTGTCTAGATCCAGGAGCTTCTCGATGAATGCTTGGGCGTGTCTCAGCGCGGGCTA
CAACGTGGAAAAACAAAGCAAAACACTCACCAATGCCGACCATGCCAAGGCCGACGACCACAATGGTCTTATAATTGGAG
TCCTCCCCTGCCATCTTAGCAAAAACAAAGCAGCCAAGATATTGCCTGTGAGAGCTCAAAATCCCAACGGCGCGCTGCTC
CCCCACACCCAGGGGGGACCTTTAAGAAGCGAGGGGTGGGTGGGACTAACTTAGCCCGAATCATAACGCCTCCGTACACA
ACCGCCCAGAGAACGTTCGCTCGCCCCGACCTCTCACGAGAACATGCTTCTCGTGGGAGATATATCGATAACCTCCGAAA
CCACGGGTGCCCCCGGTAGCCAAGGGGGCATTGGACAGACTTGAAGAGGCCGCTTATCTGGGCGCCTCAACGTTTATTCA
GATATCGACCGCCCACGCGATTATCATGCAGTAAATGGATCAGAGTAACATATCACCTTTGAATCCGTAGTGCAGACCCC
CATGCGCAAGAGCCTACCCTGACATTGACTGATTGAGCAAAATATACTGTACAAGGCGAACACGGAAGCAACCACTGGCT
TCATATGTCGTCTCAGAGCTTTGAACCCAAAGGCTGGAACTTAGGCTTCTGCTTCTTTTGTGCAGCTTTGACGGCGTCCA
GAAGATCCTACCGACCGGTGTTACCATCACGCCACTCGATCCTGCGCACATAGACGTACCTGGGTTTGCAACATCGCACT
ATTCCAGGTAGCAGTGTACTCCAAATTCTCCCGGACCCTAGATCGAGCGCCTACGTGAGCACAACACCCCGGTATGAAGA
CCTTCGCCCCGGTGTCACGTACGTATGATCCCGGGCGTGCAGTAGAATGTGCTTCGTCCCTGCGACCGCGACGGGTGACT
TCTCTGCGATTCGCTTCGCAAGCTCGAGAGCGGCGGCGACCACGCCGTCCCGCCCGCCCTCCACGACGCGCGAGACGAGA
CCCAACTTCTCAGCCTCTGCCGCGGAGAAGTCACGCCCTGTGTACGCGAGCTCGTGCATCAGGCTGTGGTTTCCGACGAC
CTTGGGCAGACGCGCGAGCGTCCCAATGTCCGCTGCAAGGCCGACGTCGACTTCCTGTACGTACCGCGGGCCCTGTCGGA
TGAGCTTAATGTCCTCCGGGGGAAGAACGGCATGCGCACCTTGACAGAAAATACCGCGTTAGAGGCAGCGTAGCGCACAT
CACAGGCTGAGATGATGTCGATGGAGAGACCGTACGAGACGCCGTGTGCGGCGACGATGACCGGATACCGGCAGCGCTCG
ATGGCGGAGATGCAGTCCTGGAATCCGAGGATGTGGTTTCGCAGCTGGAAGGCGCTGCGAGCGGGATCACTACCATTAGC
AGGTAGGCTTAAAGAGGAGACTGTTGTAGGAGGCTCTGATGAGATGAATATTCGTTGAAGCGTATGAAGAGGTACCTACA
ATCGATTCCGGCTGAGAAGAGCTTTGGCAGCGCCGAAGCGAGGATGACTGCCCGCACTGTGGGCTCCTTGCTGATGTTAT
CGAACACCCGTCCGAGTTCGGTCCAGAATCTGCGGACGGCGATCAGTGACCAAAGGCAACTCTCAGCATAAACGCATGAC
TAGCGTTGTGCTACGGCTAGTCCTTGAAGTCAGCGACCGTCGCCATGAAGACTTACGGCTCGTGGAACGCATTCACGGGG
TTTCTAAGTGAGGTAACGGTGTCAGCTGCAACCACTCTCCTCCGCGCTACGTTAACGCACTCGCCTGGATAGCTGTACAA
GGGCGACGTATGGTGCTGGGGTCGAGACCTTGACGAAAGTCTCCGACAAGTGATCATAGGTGTTATCGTCTGCCATGTTA
GCTCAGTCGCGACTACGCCCTCTAGTGATGGTTTCCGCGACCTGAGGGGATCCTGGGACAGGAGTATCAAGGTGCGTATG
TATGTTCAAGCTAGCTGCAACACCGGCAAACATACCAGTTCGAAAGCGCCAAACGCGTTTTCACATGCTGACGGCGCTAT
GCTGTTGTGTACGCACGGATGTTGATGAAGACGGGCATGTCGGTGCAACGATGTTAGCAGTACCTTGCAATCGGGTGTGT
ATACATAAATCACGATGGAATCGATTAGACAATGTCCTATAGCAACACAGGCGTTGCGAGCATGTAGCATCGCAACGAAT
ACAAGATTCTTGCGAGTACATGTAATTACAGCGTTAGTCGAAACTGCTGAGAGCTACCGTTACTTCATCACGAATTAACA
AGCTACCGAGCCCTCGCCGAGGATACTGCAATTGAGGGTACCCCTCGAGAAACGGCCTAGAGTGCTAGCACGGGCAGGTG
GTGCGCCAGACGTCATGGAGACAGTCTGTTCCGCATGGACGGTCAGCGAACAAGCAGGATGAGAAGCGTATACCTCCAGT
CATGTGGAGACTTCGTTGCCGATGCTGTCACGAGCATAGTCGAACTCTAGATCCGGCGGCCAGACCTGAGGTGCTCTGGC
AACGTGCCCGTCTCCCGAAGCATCCTGGAATCTTGCAGGTGCACACGAGGAGAGCTTTACGGTACTCGTCGTTTCGTGTT
TCGCACTCTCAAGCGCGAGCGACGCACGGGCCGACTTGACGACTTGCATGAACTGTCGTACTGTGAGCCCGAGGTTATAA
CACTGATACTGATACATATCAGTTTCGTTCGTATGGTTGGAGAAAGCACACATCCAGCCTCGAGCTAATGACCCTTGCGT
CATATTACGTGAACGGTCTCACCGGCAATGGCTAGTGCGGGGAAGAGCGTGTGCGTCTGTGTGCATAGGTTCCGAGGGCA
CCGAGAGAGCCTCTTGGAGCGGGGACTGCACGACACTCTGAGCAGACCTAAGCTGTCCGCGCGATTGCCTGAAATGAAAA
TTAGAAGTCTAGAGACTTTCATTGGGTGCAATGTTGGGATATGAACTCAGCACCAGTAATATGCGCGTAAATCGGCTGAA
GGTTGTGCATGGCGCCTGGCTAGAATGAAGGCCTTGGCTCACGCCAGAACGGAGCTCTGAACTACAAGCTAGCGGGCGAG
CACTAGTACGAAGGCGCGAGTGGCAGCGCTGAGCGCAGCTCAAAGGTCGAGAAGGGCGGTTATGGTGGTGGTAGCTGAAC
AAGGGACGAGGGTGTGGCTTGGCGCCGGTGAAACACACTCTTCCACTGACGACGACGATGTCGAGCAAACCATCGCGCAC
ATCGCCCTCGCCATCGTCGCCGACAACTTCCAACCATGGGTCCAAGCTGCCCAAGTTCCTCCAGAAGACTTCGCGCGACC
GCTCCAGGTCGATGGTCGACCCGTCCGGGAGCCCGACGCCCAGCTCCTCGTCCTCGAGCCCGGTCCTGCCTGAGACCCCA
AAACACAAGAAGCCAGGCCGGCGCGGGTCGATCTTCCGAGACGCTGGCAGTCGTCGGCAATCGCAAGACGTAGACGTGGG
CGATGTTTCTCTCGCGCGGGATGGCGAGGATTTGCCCGAGGAGACCCCCGTCATTGTCGAGCCCGTGAACATTCCCCGGC
CACGGACGCGCTCAGAGCGGCCAGCGTCGGACAACTACCCGTCCGTACCCTATTACTCTCCAGGATCAAACTCACGCATC
AGCGACCTGCCCACCCGTCTCTCGGGCTGGTTCGCCCACACTTTCAGCTCGTCCTCGACCGATCTCACCCTCCCCTCCCT
CCTTTCCCAACAGCATCTCAACGCGTCCGTCTCGCCCAAGGGCAAGGGATCTGCACTCCTCACCGCTGCCCGCCACGGCA
AAGGCCACCTCGACAAGGCCATGCGCTATCTCCTCGACAGCGACGCGACGCCCGATAAGTGTCCGGAGCCGATCTGGCTT
CTCGGCGTGCAGCATCCTGGCTACGAGCCCCCGCCCCCTCCTGCCCCGGACCTCGCTGCCAGTCCCGGGCGACGCAACTC
GAGCGACTCGCGCCGGTCGCCGTCCTCTTTCCGTTCCTCCACATCTTCGCCTGTAGGCTCCGGCTCGGTGCCACCCGACC
CATCTCTTTCTCAGTCCCTTCCGGCCTCGGCTGGTCCCTCAAAGGACCCGTCAAAGAACTGGCCCCCTGTTTTCTATTCC
GATTTCACCTCCCGGATATGGCTCACATATCGCTCCCAATTCTTCCCTATTCGCGACACCACGCTCACCGCACTCGATGC
TGAGCTGTCCGACGATCCGACTATCTTGCCAAGCAGTCCGCCCACGAAGAAGTGGAATTGGCCATTAGGCGGAGAGAAGG
GTTGGACGACAGACGCGGGATGGGGCTGTATGCTGCGCACGGGGCAGTCCTTGCTCGCAAACACCCTCCTGCACCTTCAT
CTCGGACGAGGTGCGTGTCCCCCCTTCCCTTGTGAGTGACGTGCTCTCACATCGTGCAGACTGGCGGCGGCCTCCGCACC
CCGTGTACACCGCCGACTATGCAACTTATGTACAAATTATTACGTGGTTCCTCGATAACCCTTCGCCGCTCTGTCCATTC
AGTGTCCACCGCATGGCCCTCGTAGGGAAGGACCTCGGAAAGGACGTAGGGCAGTGGTTTGGTCCCAGCACTGCTGCTGG
TGCGATCAAGTACGCGCGTCCCCCCGCTTTATCGCCCTCCCGCTGACTAAAACTTGGCTAGGACCCTTGTACATGCGTTC
CCTGAAGCTGGCCTTGGGATCGCTGTCGCCGTCGATGGTACATTGTATGAGTCTGACGTATATGCAGCGTCGCGTTCGAC
AGTATATTCCATCCGGAGACATGGTCCCACCCGTTTGGAGTGGGGCGACCGCGCCGTGCTCGTGCTCATTGGCATCCGTC
TTGGTATCGAAGGGGTTAATCCCTTGTATTATAACACGATCAAGGTAGGTCCTCCACACCTTTCATTGGGAGTGCATATG
CTAACCTGGCTGGGTGTCTAGACGCTGTTTACCTTCCCTCAATGTATGGGCATCGCAGGTGGCCGGCCCTCCTCATCGTA
CTATTTCGTCGGCTCGCAGGCCGACAACCTCTTTTACCTTGACCCCCACCACGCCCGTCCTGCGGTGCCACTGCGTCCAC
CACCACGAAGCGGTGATTCCTGGGAACGACAGGGCTCTCCAGAGTACGGCGAAGATCGTGAGCGTGATAGGGATAGGACA
TACCGCCCCTCACACCATGTTCGCTCGTCGACTTCGCCTTTATCTGGACGCATGAGCACAGCCACCTCGGCTTCGTCCTT
CTCGTACCGCTCCCCTACTCTTTCACCGTTGCCCTTGCAGCAGCAACTGTCAACGTCGTCTGCCTCGACTTCTCAATCCG
AGTCTTCGCAGTCGCATATGCATGCGCGGTGGCAATCTTCTAGTGTAATCCCAGATGACTCGGCGGAGATGGACTCGCGC
GAACTCGGACTGGGTGTGGATCTTGACCCTCTCCAACGCCACTACGTGACTGCCTATTCCCAAGCTGAGCTGAAGACATT
CCACTGCGATCGTGTTAGGAAGATGCCGCTTTCCGGATTGGACCCCAGTATGTTGCTCGGGTTCTCGTGCAAAGACGAGG
GCGAGTGGCTGGACCTCAAAGAACGGATAGCGGAGGTGAGTGTCGTTACCGTACAGCCCGTCCCTATTTTTGTTGAACAC
TCGCACGCGCAGCTTTTCCGTTTGAACAAGACCATATTCTCTCTGGCGAACGAGCCACCACAATACCCGTCGGACTCGGA
TGACATGGGCCTCGAATCTGTCTCCGAGCCCGACATCGACATGCCCGACGATGACGAGTTTTCTCTCGGGAACTCGCCCG
CCGGCAGCGTGCATGGCTCCGCCGTCGGCGGAAGCGTCAAATCCGAGGTGGACACCGAGGACGACCCGATTGCACCACTC
ACTCCGAGCGCAGGCAAGGGTTCGTTCGACATCGACACTGCCGGCCCGGTCGGTATGAAACGTGAACCGTCGACGCAGTC
CTCCCAGGACTCACTCAGCTTCGACGACGAGGACGACGAGGAGTGGGAGGACCCCGCCGAGTTCCCCACGCCGCAGATGC
CGTCCGGCCCAGAGCACGTCAGCATCCGCGCGGGCTCGAGCTCGCCCCCAGCTATAGTTCAGTCCCACTCAACGAGCTCG
ACGGCAAGCAGGGGCACGACAGGGAGCACGGAGAAGGTGCGCCGGAAGTCGAAGAAGAGTGGTTCGGGCGGGGCGGCAGC
TAAGACTCCGCGTGGCGCGCCGCACTCCCAGGAAGCGCAGGTACAGTACCCGTTCCCGGCAGCGTATCCTGGGGAGGAGA
CGGAGGCGCCACCGCAACCGCAGGGCCAGGGAAAGCGCGTACCGCAGATGCGCACGGCGAAGGCGCGTGACGGCGGACGG
ACGCAGAGCGGGGGTGTGAAGGGCGTGCTTATGGACGATGCGGACGACTTTTGATCGGCACTGCGCTCGCCGTCGGCCGC
GCCTTTTTTAAGGTGTGGCCGCGACGTGCGAAACCCATCCTCGGCTTTTGTTTCCTCTCACTTATGGGCATATGTCATGT
CATGTATCTGTTCGCGCACTTTACCCTATGTTTCTTCCGGCAGAATCACTCGTCTCTCCCCGCACCGTTTACCTTTGATG
AATCCCCTTACCCCCCCACTGTTACTGCTCCAACGCTTTTCCCGCATCCTCCCCACCCCCTTCAACCACTTCTTGGGCCC
GCGAGCCCACGTAACCACGCCATGCCTCCTTTCCCGTTGACGTTGTATGTTGTAGCGACCCGTGCGACCCGCGCTTTCTC
GAGCCCGAGCTCTCTACGTTGGATACCAGCCTGTAGGTCACATCTTGCGCTGCTCTCCAATTCATAGCGAGATACCCTCG
ACCTGACACAAACACTTTGACTGACGTCAAGACCGCTATTACTGGGAACAGCATCACGAACTCTGGCAGTTCAACGTCTA
CAGCATGCGCAATCACTTCTATGGTTAACTGCAGCCGTGAGCTGAAGGGGTACTGTGAGCAGTGTCTATGATTATATTGT
TATTATATGTACCCAATAAATGACCCGTAGATGTAGACTACCACGGTGACAATACATTACTCCCCCGGAGTGAATGCCAC
TTACTACCCATTTTGGGCGTCGGTGTGCGCAGATGGTGCTCAAGCCTTGAGCGCACCAACCTTCTTCTTCACGATCCGCG
CCTTCTCCGAGCCCCGCCCCTTGCTCTTCCCAAACACGACGACCTTGCCCTCCACGCCCGCACGCCCTGAGCGTCCCGCG
CGATGCAAAAAGTCGACCATGTTCCGCGGCTCGTCGACGATGAACACATGCTGCACGTCCGGCGCAAAGTCGAGCCCACG
CGACAGCAGCGACGTCGTGATCATCACATGCGGCGTCTCCTTGAGCTGCTCCATCGACTGCGCCGCGCTCGTCGCCGCTG
CCGCAGGGACGGCGGGCGCGCCATCCGCCCCGCGCTGGCGGAGGAAGCCAGCCAGGTGGCGGTTCGAGCCGTGGCTGCGC
GCCTCGCTCACGCTCGTGAGCGCGACGTTCGCGATGCCCTTTTCGCGGAGGACCGCGCCGAGGTTCTCGACGCGCCCGCT
CCTGTTGCAGAAGACGAGCACCTTCGAGGGTGCGCGGCCCTTCTCGATGTCGTCGTACCACACGCGGCGGAGGCGGTGCT
CGATGTCCGCGTCGCGGTTGCCGCCCGTCCAGCTGAAGTGCTCCGTCTTGAGTGTCGACGGTAGGCGGTGCAGATGCGGG
GAGGCGAGCCGGGTGAGCGACGGGTGGAACTTGTCGATGTATGCCGCGAGCGAGGAGGGGATCGTGGCGGAGGTGAGGAT
GAGATTGAATGGGTAGTCGAGAGGGGTCGCGGGTTCCTTGCTATCCGTTGTGGAGAGGTTCAGCTCGGGTTCGTACGGGA
CTGGGTGTCCCCGGGCCGCGCTAACGTCTGCCAGGATCATCCTTGTCGCCTCTTGGAAATCGGGGTCTATAACAGGGCAT
ATCAGTCTCGCGCACGCCCCGGCAGCAGAAGGAGCTCACCAAACAATACGTCCGCTTCGTCAACGACAACCCACCGGACG
TCGGCCAAGCCCATCTCGGGTTCCCCAACGGTGAATTTGCGGCGAGGCTTTTGTTCCCGCTTGTCGCCCCATGAGTCCTC
GATCTCCGTCTGTTCGTAATCCCAGCCTCGCCCACGAATGAGCTCGAGCACCTTCGATGGTGTGCCCACCAACAAGTCCA
CAGGATGCATTTGTGGTCCCGGACGCATGATGATCTCGGACGACACGTCGACCTCACCATCTGCACCGTCCACGATCGCC
TCCGCCATCTTCGCCGCGGTAACCTTCTTGCGTGATGGGGTGTTCGCTCGGGACGCGCACACGACGCGCAACTTGACATT
GTGCAGAAGTTCCTTCGCGAAGCCCGCCAGCTGTCGTGCGAGCTCATGTGTCGGTGCGAGCACGATCGCGCGCGGATTCA
CCGCTCGATGCGGGGCGGACGGATCGTCACTCTGGCGCGGGACGCCGTTCAGCTCAGCGAGCTTGAGGTCTTGCAGCACC
GGGAGGAGGTAGGCCATAGACTTCCCTGATCCAGTTTCGGACGCGAGGAGGTACTGCCGATACTCCTCTGTCGAGGTGAA
GTCCAGCTTGACGAGGTGCTTGATGGATAACGCCTGGATTGGCGTCGGCTCCGCATCGGTACCAAGGACGTCGTGCACCG
ACTTGTGCAGGCCTTCCAGGAGTGGTGGCGAGGTAAACTCGGTAGGCAGCTGAGTAGTCGGCACTGAGCGTTTCGAGATG
TCAAAGTCCTCTGCGAGGGGATTGACCACTTTTGCTTTGCTTGATGAGCTAGGTCCATCGCGTTCTGAACGCCTGTCGCG
GCCCAAGACATCTTTTGCGCGTGACGCGTTCGACAACTGGAGCGTCTTCGGTAGGTCCTTGAACGTTTCTGCAGACGGAG
GCTTGAATGAAGACCTGCCCTCTTCCCTATGACCGAGACGTCTGGACGTATTCGAATCGTGGTCCCTCTCTCGCCTTCCG
TGATGAGGCGCAGGATCTCGCTTGAACGAAGGCGCGACTTCAAGCTTGCCAGATGACGGTTTGAGGTCCTTGACGAGACG
GGTGCGTGAAGGCGCGGTGCCTTGGCATCCTGGTGAGAATATCGAGAAATATTTGAGCAAAGCTAGCTCACCTGTGTTCG
CCTGAGACCTTTTGTAGTACGCCGGAGCAGATGTGTGGAGGCAAGCTGCCAACAACTCTGGCGGCAAGCTGGCTGTCCGG
CGCGCAGCGACACGAGAAGACGAGAGTAGCGACATTGTTCGTGCTGGCATCGACGTGCGCAACTGAGGGGCCAAGTCGGC
AGAGTACCAGGCGGCTTGAGTCGAGAGAGGTTGGGGTCCAGTCCAAGTAGCGCACTACTTACAGCGCAGATCACTTGAGA
GAGGGTTTTCGAGCGTCATTAGTTTTGGGGTCCATTTTTAATGTTTATATTTACTTTATTGCCGCTTCAATACCGGACCC
CGGGCACCAGGGCCACCTAGGAGTTTTGGCACTGCAAGTTCAACGCAATCGTCCTCGTCTTGAACCAAAACCTCCAGGTC
ACCAACCCTTCCTCCCCCCTTCCTCCCTCCAAAACATCATGTCTCGTCGTGCAGCACCCGATGGCGTCTCACCCTTCGGC
GTACCCCAACGCCGCGCCATTCACGACCCCAACGAATCCGCCTTCTCCCGGTTTCTGCGCGAAGAAATCTGGGCACCCGA
GAACCTCCCCGGCAATATCAGCATCCTCACGGCCGTATCGGTATTCTTTGGAGGGATTGCGGCTATCCGGACATGGGGGG
AGCTCATGATCCCGGCGTGAGCATTCTGCTCGTGCGGTGCGAGGGGTTAGCAGAGTTTGGGGAGGCGGACACGTAACGGT
GTTTGAACGGCCCAAATGGTGTGTGCTATTCTACACAACAGCCACGTCCTCTGCCTGACTTTATCTCAATGTTAGCCCCG
GATTGTTATCCGCCACGGCCGCGTATACGTGCCGACGAAAACGACTGCCGTCATGTGTTGTATCATAATCACCACTAATG
CACCCATCACCCATTCTTCATGGACAAATAATCATCAAACTATATGCCGTTTGCTCACCCCTCAAGTTACAACTCTTCGG
CTTGACGCCGAGCCCTCGTTTCCTGACGGTATTCGTGTCAGCACCGATCTGCCCCGATGTATCGCGCGGACCCTCACCCC
GTTTGGTGCGGGGCAAAGTTCTTTGTATCTGTGGTGCGAGTATTACGAGCAGCCACGTACTGTCGCGCAACGGCCCGCCC
CGCTTTCCCAGGTGTTAGCGTCGAGGTCAGTGGCTTGCAAGTGGTAGCACTGGTGATCGCCTGCAAGTTCCTGTTCAACG
TTTCTCCGTGTAGCCGCGCTTCCACCAGAACCATCAAGTTGCCATAGGTCGCTCATAATTCGTAGAGATTTGTAGTCCCT
CTCAGACCGTTGTTTTGCACCGATATTGGGTTACGAAAGCTTCAGCGATGCTGCGATGACGACGTTCATTAGTGTGCATG
ACGTTCGTTTAGCGCTGGCGCTACAGTCAGTGAAGGTACCCCGATCACTCCGAAATGTTAAACCATTAAATGCGTTAGTC
CTCTGTTTCCTTCAACAGTGCACAGAACTGTGTACACCTTCTAGCTTCGTTCCAAAAGTCGAATAACAGAAAGCGATCAT
CTCTGGACAGTAAGAATGTCAGAGAAAGCACCGGCCAGCCATGAGGCCATGTGGGTCCTGGAACCCGATCGCGCCGGTTT
CCCGCGAGTTACGCGAGAGAATATTACTATTACACTTTCGTCGAGCTCGGGTGCTCCCAACACTGTACCACGACCTCCAT
TTTCTTCTGCCCATGACCTCTGCGCATTCTTGCGGCGATGCGCACGGTTAAGCTCGTCGTCATCGGGGCCTCGGGCGTCG
GCAAGTCCAGCATCCGCAACCAGGTCCGGTCTGCTCCACCGCTCGCTCGCGTGCACGACCTGACCCGTTTCCGTTGCACA
CACAGTATATCTCGGGGCGGTTCACGACGGGATACCGGGCAACGATTGGTGCAGACTTTATAACCAAGACGCTGCCGCAC
CACAGCTCGCCGGAGGAGCTGGTAACTCTCCAGATATGGGTGCGTACCGCCGCGACCGCGCACCTTTGTGTGACACTAAC
GCGAATGGACGGGGCCCTCGAAGGACACGGCGGGCCAAGAACGCTTCTCTGCACTGTCTTCGGCGTTCTTCCGCGGAGCG
GACGCGGTCATTCTCATGTTCGACGTGAACCAGCCCCAGACGCTCGAAGCGCTCACAAAGTGGTGGGCGGACTTCCGGGA
CAAGGCCCCCGTACCCGACGACGCCGTGGACGAATTCTGCTGCGTCGTCGTAGGGAACAAGATTGACATTGCTCAAGCGG
CGGGGAGCGCGCATTCGGCGGTGGCGAAGGCAGACGCGATAGACTTCGTTGACAGGCTCGTACCCCGCCCTTCTACACCC
CCTTCCCCAAGTGTCCACCTCGAACCACCCGAAGAACCTATTGAGGAGGACGACCTACCCCCTTCCCCTCCCCCAGAACT
CTCCGACGCTCCACGCACTGACTCGATCGACATCCACACGCATCACATTCGGGGTCGCACGTCGCGGGCCTCACGCTCCC
GGAGCCGCTCCACGCTTTTCCGCGGGGGTGACACGGTGGGCACCATGACGACGACGCACTCGATCTACCACACTCCTTCC
TCGTCCCTGTTCGACACCTTCCAGTCGGCGCTTTCCTCGCCCGCGTTCACCGCGCTCTCTGCACCCGCATCCCGCTCTCC
CTCACGTGACGCCCTAGATCTCGGTCGCTCCCCACGCCGGATCCCTTCCGCGTCGTCGATGTCGTCCGCGCCGACGATCA
CTCCGAGTCTGTTCGTCCGTGGCCAGGCAGAGGCGACCACGACCGCGACCACTCCAGAGTCCGGCTACGCGCCGCCGCCA
CCGCTCGAGCGGTACCCGAAACTATTCTTCACATCCGCAAAAACGGGTGAGGGCGTGCGGGATGTGTTCGAGTATATCGC
CCGGCGCGTCGTGCGGCGGCAAGAGCACGAAGAGGCGCTCGAGGCGCGCACTCTGCATGTCCACGATGCGGACCAGAGCA
TGAGCATCCACCTGTCTATGGGTGCGCCGCCCGAGAGCCGGTGGGCGAGCTCGTCCTGTTGTGGTTCGTGATGCCTGCTA
ACGCCAGTGGCCCGTATTCGTCGTTCGTTTGGGATTTTCGCTGTTCTGTCTGTGTTGTGTACCCGTACTGTAGGCTGCTC
ATGCTATTGTTTTCCGCGGAGTGTTTATCCTGTATCTACAATGCGACGCCGCCGGTATTTATGCCCTTGTCCCTGGGAAC
TTGCTGACTTGCTATATCCGGACCTACACTGACATCCGAACATGAAGTGAAGAACTTCAGATACTCGGGCGTGTATTGGC
AACGTTGTTGGCCAGCTTAGACCGCAATGACCCTGTTATTCGAGGCCGCTAACGCCTAGAACTATCCAGCCATTCAGTAG
CTCCTTAGCTCGTCCGCGGCATGAAACTTTCAAGGCCAATACGCAGTCCATCAGGATGTAGAAACTTGAATGACAGCGCC
TAGCTGCAACGCTTGCATGTGGTTCCCAGGTGTCAGGCTCGATCCCCGGAGTTGCCGTACCCCGAATAAGTAGTGAGCTT
GCTTAGGGTTCAGACGCCTTTATCCTCGCCACGACCAACTCGGAACGCCATGGCTGCCTCCCAGAAAGTCGTCCTCATCA
CCGGATGCTCCCGTGGAGGGATTGGTTTCGCATTGTGAGTGTATTACATATCACTACGCCGCCGCAGCACTTGGTAGAGG
TGACTGACTCCGGAACTGGTACTGTGGCGGCGAAAATGCGGCTTTTCGATACTGACATGCGGGATAGGTGCGAGGAGTAC
GCGGCGCAGGGATGTAAAGTCTACGCTACCGCGCGGCGGCTCGAGGCCATGGAAGGTTTCAAACACCCCGTAGAGTTACT
GAAGCTAGACGTGACCAACGACGAGAACATTCGGGAGGTCGTCAAGACTATCGTAGATAAGGAGGGCAGGATCGATGTCC
TAGTAAACAACGCGGGCATCCTCTGCACGGGTTCGTAGTCCACAACCTCTTGAATATCAATGCTTTCTAGATGCGGGTGT
TCATATGTTATAACAGGCCCGGTGATCGACGTTTCCATAGAGGAAATTCAACGCACGTACGATGCGAATGTCTTTGCCGT
GATCCGCATGTGCAAGGCGGTTATCCCGCACATGGCATCCCGCAAGAGCGGCACCATCGTCAACATTAGCTCTGTCATGG
CGCGCATGTACGTCCCCTGGGGCGTCCTTAGCCCGAGCCGCCTCTCTCACATTTCGTGACTCTGACCTGCTCGGATTGCC
TGGCATTGCGCGAACAAGACCCACGCCGTGGTCCGGAATCTACGCCTCGAGCAAGGCCGCGCTGCACTCGCTCTCCGAGA
CGCTCCACATGGAGTGCACGCCGTTCAACATCTCGGTGCTGCTAGTCACAACTGGCGCCGTGCGCTCGAACATCGCTGCC
AACCGTCTGGCGACGTTCCCCGGGCTCCCTGAAGGCAGTCTCTACACGCGTTTTCTGCCGTGCATCATGGAGCGCGTTGG
GGTGAGCCAGGGCTCGGACAGCCTGCCCACCGCTGAGTACGCGCGCGAGGTCGTGGGCAAGAGTTTACAGGCGAAGCCGC
CGAGGCACATGATGCTGGGCGGGAAGACGAGAATCATCAACCTATTGTTGTTGCTTCCGCGCGCGTTCGCGCTATGGTTC
CTGTGGAGGAGATTCTCGCGTGGTGCACATTGAACGTATTCCGCCCTGGTGACGCTATATTCCTACACGGTGTGATGGTC
TGCACTTGGTGATGTACGGCTCGCTATTGATCAAAGGGCTCTCTCCCGCTTGTTTCCGGCAAGAACTCAGCTCATACATC
GAACGGGCGGTTAGTACGGCACGGTCGCACTTCAACAAGTGAGCTTCTGGTATACTAGTAGAATTAGCAGACATGATAGT
TGTTTCACGGACTTCGCCGGACGCGATGGAAAGCATGACACGAATAGGTCTGTGATATTGTTTAACCATGGAAGACGGTA
TGGGGCGTTTCTCCTGCGGTGTGATCCAGTACCTCTCCGCGGGCCGCAGCATCGGGTATGTTCCAGGCGTCACGTCTCAC
GAATGGGTCAACGTTCCCATGGAGCTTAGAGCAATCGATGTGCGACATGGATTACTCTGTCGACCTATGTGACTTTGAAA
TGGCTTCGACCATCCCCGCTTGAATGTGGGCGCCCGGCCAGCAAATGGAAATCGGTCGCTCTGCACAGCATACTCCGAGC
GTGTACATTGAGGGTTCCGCCCTCAAGGCAATATATACAATGGCTTCTCATCTGACGGCAGTATCCACCACCTCTCGGCC
CCCGGCACGTCCCACATACTCTGCATCCTGAACCCGCACAATCCCTCACCCCCGAAACCGCCCACTCGCAGGACGCGCAC
ATGTTCTTGGATCGGCGCGAGTGCTTCCACGAACAAGTCGAGGACACCCATGTTGCCCAGCTGGATCTCGAGTCGCCGCA
GCGGTTGTCCCAGGCGCGCACGCGTTGCAGCCAGGGCGAAGAGGGCATCGATGGCCAGCTCCCCAGGGACATCGGCTTTG
GCCTCGATCTTGAGCACTTCGAGGCCGGGACAGTATATCACGCCGTCCGCGCCTGCGAGCTTGTCATACAGACTGGCCGC
TAGCACCCACGAGGACTCGCACCCTTCAAATATGTCTGAGTCCAAACTCAGAGTCAGCTCGTCGAGATATGGAAACTGGC
GTAAAAGGGCGAGGAAAAGGTCTTCTGTGATCGCAGAGTGATGCAGCGCCGTGATGTAGGGCATCGGTAGAAGGACGTTG
AGCTGTGTGAGCCATTCGAGCCAGTCGCCGCCGATGGAGTCCGCTTGTATCCATAGACCCGAGTTGGGCCCCTCCGCAAC
AAGATGTAACTCGTCGTCGTACGTAGCCACCTCCAAGCGAGTAAGTCTATTTAGGTAGGCACGGGATACGGGTACGTGAT
CTGGGTGGATATGGTAGAATTGAGTGTCACACGTCATGCGATCCAGACGAATCAAGGCATCTTCGGGCAACTTGAGGAGT
GACAGGAGACGGAAAGCCGATCGGAGGTCGCCCGATGTGGATACCAAGGAGCGAAGAGCGGGGAGGGATACAGTGTGTGT
TACACCTGTGGACGAAGCCTTGGGACGAAGGCCGCCGACATGGAGAAATTGAAGGATGGGAGTGTTCGAAAGAAGCGTAG
TGATGTGATGCAACAGGTCCCCTGTGAACCCCGTTATTTCCGCCAGATAGAGGTGCGTGAGATGGGGAAATTGATTTGCC
GGGAACCAAGAGTAGAGACCAACGATGGCAAGGGCCCTGAGATTACACACCAGATCGTGAAAGAGTAAAGGTGAGTGATC
TGTGCCGATCACAAGTTGCGAATGTCGCCCTTCTGTGGTGATCGTAAGGCACTGGAGTATAGGAGCCTTGAATGTGAGCA
GCTGTAGTATGTAGTCGCCGCCCGATTGGAGGGTAATGTCAAGCCTTTTGAACCTCTGGCCGTGAGCGTTGAGCACACCG
GCAGCCGCAGGTCCGCTACGCTTCGCCAGTATGTGGATGGAGAGAGGAGCCTGGCGTGAGCGCACTAAGAAAGTGTCAAG
CTGGGGCTGTTTGTAGTCGTCTATGTGCGTCCACAACGCCGGAGCGTTGATTGCGGTATCGCGCCATTTCTTGCAGACAT
GTGTTAACGTGAGGAGAAGGCGTGTGGGTACCCTCTTTCTGCGTTTACTGTTGAGGTACATGCCTCCCCCAGACCCGGCG
TGACGGGTGACACGCTCGAAGATGTTGAGTAATATCTCCGGGGGAAGTCGGTCAACCGCAGTCATAACGTTCATGTGAGA
ACGAAGTTGTAGGAGAACATTCGAAAGTACGGATTCCGCACGGAGAATCTAGAGATATATTTCATTAAGCTCAAGTTTAA
AGACAACACTCGTGACACGTACTTCATTGCGACTGTAAATAGTGCACGATGATGACCATCGTATCATAACTCGAGTACTA
GTAGTGCAAAATATACCTTTTGAAGGGAAGCTCGCGCTTGACGATAGAAGGCAACACTTCAATGATTGATCTCAGCGTTT
GAGGGTCTTTCGACATCCTATACCAATATATTAGGGCCACCTGTGGTATATAGCCTGTGATACTTCGAAGAAAGGCGCAA
AAGAAACAAAGCCTTGAAGGCCATCCTGAACGTGGTGATATCATGCCGGGAGTCCCGTCATTGCCCCAGGGTTTTGTAGG
GCATAGCTCACCTGCAATCTCTGGAGCAAACAATGACTGCCGGGAGGATGCCACGCTGAGGCAAAGTTAAATTATCAACT
CATGCAAGTCGGCAGCTCTAACTTTAAGTCCTTGAAGGAGACGATGTTTGTCTCTGTTATTTTCAGAGGGCCTTGCCATA
AACGGACACACAAATCACCCCTATCGATGATCAGACGTGGACCAGTGTCCAGAGCGTGTGCCCGGCAATCCGGAGCGCAC
CAAAATCCACGGAGAAGGAAATGCAGCTGTGTTCACTATGAACTAAGAATACAACATATATGACAATGATAATACTACAA
AATGCGCGCAGGAATCCCAACCCAAGACAGCGATGCAATTAATCAAGGGAGAGATGGAGGTTGACTTGGACGGCCTTGAC
CGCGGTATAGCTGTCCCGCGGGTGAGCACGGGTCATCGAGTCTCGGAAAAAAAGCAAGACTCACTTATCCAGCGCGTACT
TGCCGAGCTCGCGGCCGATACCAGACTGCTTGAAGCCACCGAAGGGGACGTTGGGATAAAGGGCGTTCGCGACGTTCACC
CAGACGGTTCCGGCGCGGATCTTGTGCGCAGTTGAGAGCGCGCGGGTGACGTTTTGCGAGTACACGGACGCCGCGAGGCC
GTAGACGGAGTCGTTCGCCAACTTGACGATGTCGTCGTCGTCCTTGAACTTCGCGACCACGCAGACGGGGCCGAAGATCT
CCTCCTGCACGATTCGCATGTCGGGCTTGACATCGGTGAAGATCGTGGGCTGCATGAAGTAGCCCTCGCTGCCCACGCGC
TCGCCGCCGTAGTGTACCGTTGCACCAGCCTCCTTGCCGTCCTTGATGTAGCTCATGATACGCTATATATGGCTCATTAG
TTTTCGGTGAAACCCGATGGGGGCAGTGGAGAGCGTACGTCATACTGCTGCTGCGAAACCTGCGGGCCCTGGAAGACATC
GGGTTCGAAGGGGTCACCGACCTTGAGGGTCTTCGTGTGCTCGGTGAAGCGGCGGATGAACTCGTCGTAGACCTTCTCGT
GCACGTAGATGCGGGATCCCGCGCAGCAGCACTGACCATGGTTGTAGCTGCCCCAGATGTCAGCGAAAGTGGGAGCGAAG
ACCGCGGATGGGTGACGTACTAGATACCGAAAGCCGCCCACTTGACAGCCTGGTCGAGGTCGGCGTCGTCGAAGATGATA
CTGGGGCTCTTTCCACCGAGCTCGAGCGTGACCTTCTTGAGGTTGGACTTGGCCGCGGCCTCCATGATCTTGCGGCCGAC
GAGTGTGCTGCCGGTGAACGCGATCTGTCGCAGCGGGTGAGCGGTGCGCCGGGCCGGGCCGGGGTATGATGTCATACCTT
CTCGATACCGTGGTGCTCAGCCATCGCCTGACCGACGACATGGCCATAGCCGTTAACGAGGTTGAAGACACCCGCGGGGA
AGCCGGCCTCATCGATGAGCTTGGCGACGTAAAGCGCGGAGAGGGGCGTGAACTCAGAGGGCTTCATGACGACCGTGCAG
CCAGTTGCAAGCGCGGGACCGATCTTCCACGCCAGCATTTGCACTGCGAATACGCTCGATCAGCTGGAAATCCGGGGAGA
AACATGTGCCAAGACATACGGGGGAAGTTCCAGGGGATGATCTGGGCGACAACACCAATCGGCTCGTGGCGCGTGTACGT
GAGCTTGGCCTCGGACGTCTCGATCGTCTGACCGAAAATCTTGTCCGCCCAGCCAGCGTAGTACCGGATACAGCGGATGG
AGTGGTCCACGTCCGCCTTCCGCGCCCACCCGAACGTTTTGCCATTGTCGATCGCCTCGAGTGCGGCGAGCGTGTCGGCC
TCCTTCTCCATGAGGTCCGCGAGCTTGTTGAGGAGGCGCGAGCGCTGGACGCCGTTGGCGTGAAGACCCCAGGTGGTATC
GAACGCCTTCTGCGCAGCATCGACAGCGAGGTCGAGATCCTTGGGCGTGCCCTCGGCGATCTTGGTGATGACCTTCCCGG
TCGACGGGTTGATCACCCTGCCCGACTGTTATGAACGAAGCTTATCATAATGAATGGGAGAAGGACGTACTCAATGGTCG
TGCCGTTGGAACCGTCAACGAACTTGCCGTTGATGTAGAGGCCGAGGGGTACATTGACCTCGCCCTTGAAGACGGGCGTA
TCGAACTTGTGAACGAAGGTCTCGGGCATGGTGGTGTGGGTGTGGGTGGGGATGGATATCGATGGAGAGGTGGGTAATCA
AGCTCCTGGGCTGCGGTGTGGGCAGGGCGTTGCGGCGGCCAGCATTTATACCAGGAAAGGGGGCACGTTCCCCGTACGCA
CAGAGATTAGTGATCACATTCACAGCGGAGCATGTCACAGACTTGGCTGTGAACTTCGCGCAGGGAGCGACTTTCCCTGG
GGCGGGTTCCCGCGGTTCGGGATAGGGATCTGGTCAGCAGGTCCCCGGCGGGAACGCGGGGTGGCGTCCGGTAGCGCGAC
TGGACGCTCATGTGTCCATCTAAGGGGATCTCGACGGGGCGAAAAACACGAGAATTGATGCTGCGTTGATGCCCTCTCAG
CGAAATTACAACCGGCGCGTTATGCGAAAAAAAGAGCGCGCAGAAAGCGCGGCAGACGCGGGGGCGGGACGAGCGACAAC
TGAGCAGTGAGGGGTAAGCGAAGGACGGACGGAGCACTGCGGACCGCCGTGTAAATGAATACCACCAATCTGAGATAGAC
GCCCCACCGATCAAGAATGCGATTGACCATGCTTGATCCAACGGTGCACCGCTGCTATGCTCGCCCTTGCCCCGCCAGTT
CTTAGTACGTCTGCACCAGTTCACGAGACGACGGAGGTAAAGCTGATGGCAGCACTATTCCCTCCCCAGGACTGGAGAGA
ATTCGCTCGTGGGACATCGAAGCGCGCACCACGGAGGCGCAATGGATTTAGGCACAGGTCGACGATTCATTGGTGGTGGC
GGATAACGTTAGCCACTCTCTCGGGCCCTGGCTTCTTCATTGCTCCCACCCTTGGGCACCCACCTCAGCGACCGCACCGG
TCCGAGTTCGTCAATACTTGCGTCACAACACAGTCCGAAGAATCTCGTAAAAGCTCACCTGCACACGATATTTTTTATCC
CGGCCGGGCTATGCATTCAGGCCCTTTCGGCGTCCTGCGGCAGCGTCAGTCATCCAACGTTCTGATGACCCCGGCGGTCC
ACGGTGCCTCATTTGCTCCGGTGTAGCGAAGCTCGACCTCCTCGAACACGGCGACCCGTTTGGTGATAGAGAAGCCGAGC
TTCTCAAAGAGACATATGCTTGGCTCATTCTTGTCGCCGATGCGCGCAACCAGCCTGTCCTTCGGTACAGGAAGCGGGGA
CGGCGACGAGGGATCCGTCGCGTACGACAGCATAAGCTGCAGCGCGGTATGGGCAAGACCGCGTCTCCGATAGGCGGGCT
CTGCGGGTGGCCGCAAGGGACGCCATCCGAGCGGGTCAAAGGAAATGAATAAGATCATAGGGGCGATCGGCGGTGAAGTC
AAGTCAACGTCAAAGGAGCGTGAGTACAACAGAGGCGGAACCGCGCACCCGCAATCATGATTTCTGCCTCGACTTCGAAG
TCTTCTTCGCCCGGAGAACCCTTGTAGAATAGATTCACGTCGCCAATCATAGGAAGGGCGCTCAGGGTTTCTGGGGTGAG
CTTCGTGCGCTCCTGCACGTCGGATGATGTTCCGGATAGGACGATGAACGTGAGCTCTGTCGTCGCGCCATCCTGATCGT
GAGACAGGCCGCATGGGTTCTTAGAGATACGCGCAATGTACGCACTGTCTTCGTCGGTCTGCCATTTGCCTGTGCTCACG
GAATTAGCTTTCCGTGTCGTAGACCGCCAATCGAATCACGATCATAACTGCGGGGGTGCGGGGAGTGCGGGATGCGGGGA
CGTGAAGAAGGTTCCAAAGAAGATTGGCGCACTCACGTTGCATTTCGTACTCCTCCTCCAGTGTAAGCGGCTCGCTCGCC
GTCAGCTCACGCAACTCGGCGCTGGTCATCCACTCGTGGTACTTCTGGCTACGCGTGCCTGGTCAGAGGCCTAGACCGGC
CAAAAGTGACAGTGGCCGAACGCCGAGAGGAGCTTACGGCGACATGTTCTGTCCTACGATCGAGCGGGACAAGGCTGAGC
TCCGGTCCCCTCAGTAACGCGCGATCGTGGCAAGTCACCTGTATGGCACCAGGATCACGTCCGGATGGACGATAACGGTC
TTCGCGTTCGCGCGCATCTCGCAGCGGGTTTCAAGAACGGTCAAGGCTGCCAAAATTTTTGGGGATCAGTGTGAAGGACG
TAAGATTACCACCGCAGCGCGTCGAAGAAGGCGACACACCCGTCAAGACAATACAAATTCTGTTCCCTGGGGAGCAGAGG
ACGGCGAGACGGAGAACAGCACAGGTCTTCTTTGACGTGTGTACTGAATTTTCCCCTGTGGACGGCGGTTTGTAGTTAGT
ACCGATCTTCTGTGTCCCCATGGGGCCCCACACCGCCCCGCACGATCAGACCGGAGAACGGAGGGGAGGGGGTAGACTCG
CGAGCCAGTCGGGATAGCGTGCGTCTGGGATCAGCGGAGTTCAAAGCCGGGGGACGCTCGCTATACCGACTGGGCAGACT
GGACGCCCTTTTGGCGGGTCAGGCCGTGGGAAAAAGGACTTCGTCGTTTTGTCCGTCGCTCACTTGGAGACTCTGTCCAC
TACCGCCTTAGCACTGAGCCATGACTCATAGCTCGTCCCCCGCGCACTAAAGTCCGACATATATTTGCATAAACTAGGTA
ATCTAATACGACAAGTTTCTGTTATCCCTATCAAAACTGAGACTTTTTCCTCTACAGATGACTCTTCAGATGCACAGGGT
CAATTCCGGAAATTTGTCGAATCCACCCGTGTCAGAGACATATTGTATGGACCTATATGTTCTAATATGGATCTTAGAGT
CTGACTCACATGATTTTATACAGAATATGTGCCTATGACGGCCGTAGGCCCGACGTGCACCTGTGCTATGTGCATGAGCC
TCCCCGATCCGGCCCACTTCCACCATACGATCGCGCCGCACGTTCGCAATCGCATCCGTGCAACTTCAGCTCTGGCGGGC
GCTCTCAGGCCACTCTGGGGGGCCCATCATCCCAACATGGGATTCCGGGATGTCAAACAGGGAGGATAGCACAAGCACCG
ATATTCCTAGTAGGAGCACTGCACACGGGCACAGTGGGCACGACAAATGTGAGTACAGTGTGTATGTTTAGACCTTTCTT
ATAGCTGAATCTGATGTGAATTCAAACATAGACACATGATTACGTTTGGAAGGTGTAAACGAGGGCCGGACACTAAGCAC
AGGTCTGTCGGAAGTCGAGTTGAACAACCCAGCGCCGGTCACTAATGGGGACGTCCCGTTGAATGTCGAGATGGTATATG
GAACTGATTCACAGTGTACCTAAGTACCATTATGTGGTCATAGCGCCCAGGTCGTTAGCCAGACGCGGCAATGGGAGCAA
ATTTTGGTGTCGTGAACCAAGGGAGAATGCATCTAAATGTTGAAGTCCTTTTTCCCACGGCCCGACCCGCCAAAAGGGCG
TCCAGTTCGCCCAGCCTGTTCGGTGCCCTCACAGGAGTCCTCGACTGAGTTTGAATTACGTCAGCACCGAACAGGCTGGG
AACGAGCCTAGGGAGGGGGGAAAGCGGGGATGAAGGACCACGGGAGAATAACGGAAATGCGACGGAAGAGCGGGCACAAA
AAATGCTTGGCCGTCTGTGTCAAGTCCGTGTCAGGGTCTCGACGGCTCGATTGCCACACCGAACCTTCGTGAGCGAACAA
CGGACGCCATACGTGCCTCCCCAAGTCGACCACAAAGATACGCGGACGGGCGGCCCTGCCCTACTCAAAAATCGCTGTAG
AACACGGCGGTTTACAGGGCGAGGAGAGATCTTGAAAAATAAGGTTCAAAAAATGCTGGCGGAGGTGCAGCACGAGCTCG
AGAAGCTACCGGTTATTTTGTAGTTATTAGGAACGAGACAGTCTTCTTGGATTAGCCACTTGAGCTGGTCAAATGACGCC
TTTGACCTCCCCAGCATGTTGATACTCGCGGTTCACTCAGTTTCGTCATGCGTTAACTCACTTACAATCCAACTAACTCC
CTCCGCCAAAACACCATGGCGGTTAGTGTCATATTAAAACTACATCCGAGCTAGGAACGACGCATATAGTACCACTCACT
GCGGGCAGAGGGCACGGGAGAACGAATATTGCAACCTGCGTATGCTATGATGCAGTAGTGTAAACAGTGGGCATATAAAG
TGTACTGACCTCTGAACACTTATTGATGACTGCAACTTACGATCGGATAAGGATAGCTTCCTTCTAGCAGGGGAGTTTCA
GCGATGTTCTGTCCGACAACAAACCACTCACAACCCACCGGTATGTTTAAGAGGATAAGTGTGTAGAACAGAACTGCGAG
ATCAGCACACAGGGGAATGTAGGAGCCAGAAACGGAGACGAGGAGGTGGTGAGTACGAAGTCGTTGGCGCAGCCGATTCA
GCGATCCTGACGTTGATGAACTTGGTCGAAGTGGATTAGACGCCGGCACAATGAGATCACGTGATGGAATAAGTATCGTC
TCGGAATGTTTCGGGCGGCGTGCCCCATCCATCCCTCGATGTGCTCGCCCAACCATAAACATATTAGAATGAGATAGTGA
TGTACGGTGGATAAAGCAAGGCTCTTATGGGAGAACAGAGACGGTTTCCTTAAGCCGAAACTGTAAGATAGATGTTGTCG
AGCGGCGACGCAGAGGCTCTCCCTTTTTTGGAAAAATTCCGCACATAGCTCGGGACGTCTCGGACAGCGAGCAAGGCCCT
TCTCTGGCGCGACCAGGGCGCATTCCCTCCGAAGAGTTCCGGCGACCTTCCGCTGTTGCGCCCGTTTTCCGAGAGGCGCT
CTTCTTGCCCTATATGGCATCTCTCCTTCCATATGTGGCCACTACGCATGCTTCGGATTTCGATCGGACGGGAGGTGCAG
GGGTGCGAGGGTCGAGAGGGCACAAATCTGGAGGGTTTCGGAATGAGATGGGCGTCGAGGATTCGGAGGACAACTCGGAA
CTGCATCTTGACCCTCAACCACTACCATCTCCCTCCTGCTCTGTCGTCCGCTGAAGCTGGTGTATCTCCTGGGATTTGGG
TCGTTCGGACTTGCCGACCCGTTCAAATGCAGTTGCTGGGTCTAGGAGACTCTGTATGGTCAAAGAAGCCTGCTTTGAAG
GTCAATAAGCCACATCTATAGCGCATCTATACTTATTCACGCGCTTGTGGACCAACAGACTATGGGTGCGCCTGTCCGTC
CGCCACTCTAACTCCACTTGCCCCTGGCAAGGACCCACTTTCAGTGGGAATGGCAATGAACAGCCTATAGAAACGCGTTG
TTCGAGGCACGCCAAGGCATCATCGAAGACGTTAACGTCCAGACCTGGAATATATATAAACTTGGCGACGCCCACCTCGC
TCGAGTTGTCTCCCTGCCTCCGCCCGGGCCCTGCTTCACCTGCGCAGCATACGCGTCGCGTAGTCCTCGCCGTCTTCGAA
GGAGTGCTGGCGCTACCATCTCCTCGTTCCCTCTTCGCACCTCTGTCTCTGGCTGGTTAGTTCATCAACATCCCCCGGTG
TCTAAAGCTTCGCAGTTCACCGACCGGCATCTCTTGGACCATCTGCCGCCGCGCTCCCTGCGGCCCGCCCGGGCTTGTCC
TTCGCGCCATATCGGGGACGAGCACTGCGTCATGCGCCCCTCTGTCGTCAGCCCGCCTCCCGCGCGCACATCGCGTCCAC
GCCGCGCGCCCATTCGCTCCCCAGGTGCGCCTCCATCACTAGAATGTAAATAAGCCTTCTTCGAAAGGCGCGGTAGTCAC
GGCGTGATAACGGATAACTATGCGGCTGCTTTAAAGCCGGCGAGCACGGGTATCTGGACGGCTTCTGCTCTTCCCCCGGG
TCTCCTCTGCTTCTTGACGGCCCCTAGCTCTCTGGCGCATTCGCCCTTCAGGCCCGCTTGCTCGTTGGGGCCTCTTGCTG
GCTGTGAGCGTAGTGGTGACCTGAGGATTCTAGTATCCCGGTTGTACTGCTCCCCTCGCTTCTTGTCGCTTTGAAAGGTC
TATTCACAAGCCGAACATGGCGTGACCCGTGGCGCATCGTTCAAACAGGCGATCTCAATGGACTGAAACGCGGACCAGGC
CTTCCACGCCAGTAGGTTCAACCGGAGGACATTCATTGAAAGGTGCGGAGGGAACGGACTCTGGGTGCAGACTTAGAAGG
GGTGGGCTGAGTGCTGCGGCGTGGCCGAGGTGGTGAACAAGGTGAGCCGACTTGTTGCCCGACATCCCCTCCCCTCCTGA
CCACTGTTTGGCAAGCTGTCGTGTTTCAGAACGATAGGGATGCCTCGCCGTATAGTACGGGGGCCGATGACTGTTGCTCA
TTGTCAGGAATTCACGAGCTCCTTTGTCTCCCTAAATTCGGACAGCTCATCTGGCTTGCGCCTATGCGCCGGGGACGGTG
AAGTCTCCCGGCAGGCCCCGCATAGGAGACACTACACGACTTGGCTCAACGCCATCGACGACCTCCTGACCGCCGCCATG
AACGTCGAGTGCGCTCGCGAACGCGTGCCGATTATCAAATGACCCACCTGCGACGCGACCGGATGGCGCACACTTGGCTT
GCCGGACGTGCTGCGATGGAGGGAGCTTGGGGGTGAACACCATTCCCCCTTGTCACGGTTGATCGCTCCCGGCCCAGTGG
GTATCAGCCACCCGGTCAGCTGGTCGCGCTACTCCCGAAGAGGCTACGGGGCCCTGAATAGGCGCCGTGTGGCTGCTTAT
GTAAGTCCTCTCTAAAAGGGACAGGCCTCTCGTCTCGTTTGATTCGTGGTCGACCCGCACTCCCTCCTTCTCCCACCCAC
TCGCGCTCTTTTTCGTTCGCTGCCAGCAACCATGTCCGCACACTCTCACATTGAGAAAATCGAGAAGGAGCCCGAGTTCA
TCAGCGCGAGGCCACCCCCGCCCGTCGTATACCCCGCGGGACAGTCCCCGTACTACCGCAAGCTCGGAAACCCTGGCCCG
CTGTGAGTTCCGGCGCGATACCGAGCGACGAGCGCGCCCTCTGACGCATTCTGCCGCCCTGCAGTGGTCTGTATGGCTTC
GCATCCACGACGTTTATCCTGTCGATGTACAACGCGCAGGCGAGGGGAGTTACCGTGCCCAACGTCGTTGTGGGCATGGC
GCTCTTCGTCGGTGGCCTCGCGCAGTTCGTTGCGGGCATGTGGGAGTTTGCGACGGCCAACACCTTTGGTGCCACTGGTG
AGTGGCCAGATTCTTCGCGCGCCCCTTGCGAGGCGTTTTGAGTTCTGCCAGGACCTGACCACATCGCTTGATTGGCAGCC
TTCACCATGTACGGCGGTTTCTGGATGTCGTTCGGTACCATCTTCATACCCGGCTCTGGCATCACCGCCGCGTACAACGG
GAACGAGTCTGAGCTGAATTCGGCGCTCGGTATCTATCTGTTTACGTGGATGATCATCACCTTCCTGCTTTTGTGAGTAC
CGTGAATAGCTCTGGTCGACGATCCTCGACTGATTCCCTAACTCCAGGGTGGCGTCGCTGCGCCGGAACGCTGGTCTTGT
TGTGCTGTTCTTCTTCCTGACTATCACCTTCGCGCTTCTCGGCGCAGGTACGTCAAGATCAATTTTGCACGCGCCCGTGC
ACACGCTGACGTCCACCCTGCAGGCAAGTTCTCCTCTGCGCATGCTGTTACCCTCGATAAGGCCGGCGGCGGGTTCGGCA
TCATCACCGCTATGGTCGCATTCTACGTGGGCACCGCGGAGATGCTCAGCGACCGCCGCACCAGCTGGTTCGTGCTCCCA
CTCGGGCCGATCCCCCAGCGCGAGATGGTTTGAGATGCCCCCTGCCACGGGCCTCTGATCGTCTCCGCTTTCTTGTAACC
CCCTCCGCCCTCGCCGTCCCCCGGGGGCCACATACTCTAGTCGGCGCTCTTAGTCAAGTCTGCTTCGGCATTCTCGTGTG
TATTTGTAGATATATTTGTTACGAATTTGCATGCTACGATGGTTATGAAGCACTTGGTTCTTTGCGCGCCCGGCAGAATC
GTACGACTCTGTGAGCAGGGAAGCTTCTGGATCAGCGCTCACTCAGACTTGCGCGACATCCTCCAACGCGGCCCTGCACA
GTGCGCCTCGCTGTCCCCCTAACGCCTCTGTTCGAGTAGCGATGCTCTGTGTATGTCCGGGTCCGTTGGTCACCTCCGCT
GTCAAATGCGCCGCCGCCGCCGTCGCGCTCGGCAGCGAGGCGTTGTGTCGCCGCGTGTTCTCGCTTACCCACCCCGACGC
CCGCAATTGGCTGGGGTGGACGTAGATATCGATGGTGGTGGCGGGAACCTGGGGCCGGGCCGGAGGGACAAATATTAGGC
GGGCAGGAAGAACAGTTCGGCTAAATTGGGATGCGGGGTAAATGATGGGTTAATATCGATCGTATCTCGGAGGCTGTGCC
GTAGTCCCTTTCGGCAGTCGCTGCCGCCAGTACTCGAGACGGGCACTTGCCAGCGTACTTTTTCGTCGCCTTCAACTTGC
CTTCGACTCAACCTTATAGTCTTGTCCTATCCCCTCCTCAGGCCCCGGGATCCAAAATGTTATTTGCTTATCCTTGAACG
AGACACGAGACCAGGACGGCCAGTATCGTGGACGCCGGATAGCGCGTCCAGCGGCTCAGCGACGCCCTTCATCGGCGCGA
TGTCCACTTTATGGCCGAGGCCCTAGCTTCTCGTGTGTCCCAAGGAGGTCATGGGGAAGATGCAATAAATTCGTGAGCGT
TGGAAAGCCTCGATCGTGCTGGTACACCTAGGCCGTCATAATGATTCCTCGCCCGAGATCGTAGCTGAACTGTGATGCCT
GCTGTCGAAATTTCACGATGCTAAGTAACGTCTGCCCAGGGGCCGTCCGATGAGCCCTCATATGAATCCTGTACGTGTTC
TACTATTAACAGCTGACTCACGCATCTCTACAGAAGCATCAAGTCACCCGCCGGCGCTGACCACACCTTTCGATCGGAAG
GCTGCAGCACGAGCGTCCTAGGATTCCGAATATGCACGGGCTGATAAAGCAGATTGTGCCCCTCGCGAGCCTCACGAACC
ATGAAGTCCCAGGTGAAGGTAGAATCCTCTCGTGAGTCTCCAGCGTACTCGCCTGACCCACACCCCATACAACACGCGCG
GCTTGGGGCATGGGATGTCTACGAACAAAGGGGAGTATCGGCGGGCAGGAAAGGAAATGGTATGGTGGCGTCGGCACTGG
AAAGTCTTAGAACGATGGCAGAATGCGCACCGTACGTTTGGAAGATGTTTCAAGACATCTTCGCTCTCTCGGGCTGTCGA
AGGCCGTTGATGCTATATGGGATCACTTCACTGGCTGCCGCGTTAATGCCTGCGATCACATTATGGTAGGTCGTCCACCT
CTCGAGGCTGTTTGCGCTGACATGCACCTCTTCCACAGGTATCACGGGCAACTACTGCGAATAGTACGCGTTTGATGTTC
GTCCCCCGAACGTGCATTGAACGGATCGTCCACAGATGCAGACCGTCCTAGACACGCGTACCCTCGACAAGGACAGCCTG
CTCCACATATGTATAGGACGCATTGGCTGTGCAGTCGTCAACTTCATCCTCGTGAGATACCGAGCCTACACATACGCTGG
TGTCGACGTCCAACTCCAGAAATGGCATGCGCGTCGCCTCTTTCGTGCTCGCGCCCGGCTTGACGTACCAACCTACGAGT
CGACCTCCGTGCAGGCCGAACTGTCCGCCGTCGGCGCAAACCAATACTCGACGCCTCCAGTCTCCACCTTGAGCCGAATA
ACGATGCTCGTCACCACTGCCGTCCAAGTATGTACGCAAGTGACGGTGCTCGCACGGGTCTTGAAGACACAAAGGGGCGG
TTTGCTGTATGCTGCTCTGACCCTAGCGTGGCAAACGTTTAATGGGCTGATGGACATGGGTTTCTTCTCCCGATCTTGCA
ACTGTGCGTATGTTTTGCGCGCGGATGCTCTCCTTTCCCTAAGTGTTGCCTGCAGTATGGATTGCTACCGTCAGAGACAG
GGACTACCGTAGGTATCACGGTTGGACGCACGTGGTCAAAGACAAAGCACACCGGAAAGAGTTGGTTGCAAACGACCTAG
TCGACTACGCCCTCTCTGGTACGTCACCACACTCGTGATCTCTGAGCGATTGCGTCAGGGTAATCTATCTTACACGACGT
TGAAAGAGTATGAGAGGGCTTCAGACCGCCTCGGCGACCCCGACCGCGACTTTGTCCAGTGGCAGACGATGGGTCCCAAA
ACCATGCGCGAACGGCTACTGTCGTTACTCCGACATATTATGACTGAACTCCCACAGGTTAAATATCAATCACTCGCCCA
ACTGCTACACTCGGCGCTGATCTGAATCTTTGCCATAGGTTACCTTCACGGTGCAGTCCATGATTTATGGGCCAACGAGC
ATGCCGCTCTCACTCGCGACGTCTCACATTGTTCAATCGACCACCTCGATGTTTACAACGAACATGTGGAATCTGCTCGC
CTCGTCGCAGTCGTTAAGCGGCGAGTTCAAACTGGTGCGCCGGCTATATCTGGTCACCGAGATTCCTAACCAGATTGTGG
ACGGACGTGTGCCGTTTCCGGAGGACGCGGCCCAAGTGGCGTATGGGTTCAAGCTTGAGTTTAGGTGGGTGTAGACCCTG
TCGTGAATGATAGGATGCCAGAATTCATCAGATCACAGAGACATCTCATTCAAATATCCAGAAGCTAGGGAATACGCGCT
GAGGAACGTGTCGTTCACGGTGCTCCCCGGGCAGCTCTGCGTAGGGGTTTCCCCGGTATAACAAGGTCGCCTCGACTGAG
CGATAAATCTTAGGTCATCGTCGGGGCGAACGGCTCTGGGAAGAGCACGATCCTCAAACTGGTTTTGAGGTTGTATGACC
CCGAAGACGGGCAGATCCTTTTTAACGGGCACGACATAAAGACGCTGCGGCTCAAGGACCTTCGCCAGGCCATCTCGGTC
CTCTTCCAAGACTACACCCACTTCCCGCTCTCTGTAGGTGTATCCCCTCGACGCCTCCGAGGCCCCGGACTACGAGGCTC
ACTGACTTCCCAGATCCGCGACAACATCGCTATAGGCGACCCCTCCGCAGTGGACAATGACGAGCACGTCCGCGCCGCGG
CTCGTCTCGGCGGGGCAGAAGCGCTCATCGATAAGCTCCCGGACGGGCTCGACACCTATCTAGAACCCCCTGTGCACGAC
CAATATTCACAGCACGTGCTCCTCGGGTTCATGCACAACATCAACACTGGCTCGGAGACGACTGAGGGGGCGTACGACGC
GTTGCGCCGCGCGAGTGGAATCAAGAAGACGCAGACGTCGGAGCTGAGCGGTGGGCAGATGCAGCGACTCGCTCTGTGAG
TCTGACGTCTCCCTGTTATCGGGATGAGAGCATTGAATGTGTTTCGCGCGCGGGAAGCGCGAGGACGTTTATGCGTTCTG
TGGTATCCGAAGAAGGCAAGGTGGGTCTCTTGCTGTTCGACGAGCCCAGCGCGTCGCTCGACCCGGTGGCAGAGCACGGT
GAGTACATCTGGTGAAACGCACCCGGGCGGACCGTCTCACATGCGCCCTAGAACTTTTCGAGCGTCTCAGGAAACTCAGA
GGAAACAAGACGATGCTGTTCTCGTCGCATCGTTTCGGCAACATGATGCGCCAGGCAGACCTGATCATGCGAGTGTTCAT
GCGCGTCTCTCGAGCTGTTGTTCACCCATGCAGTACAGACACATCGACGAGTCGACTGTGGTGGCTCAGGGAACCCACGA
GGTACTTCTTAAGCAGCAGGGTGAATATGCGAAGATGTGGACGCTACAAGCTCAGGCGTTTCTTTGAACCCCTGGTGCGC
GATACCTATGAATAAGGGGCGCATCCCCAAGAAGCTCGTAATGTCTGTCCAGTATATGCAGAATTCCATCCCGTATAGTG
CAGAGTTGCGTCACTGAGTATGGCGACGTCAGACGTAAATTCAGGTATACGGGGACTTGAGAATACGTCTCATTGATCTG
GCGTTTCTGACTCTGCGACATCGACACCAGACATTCGACACGCACATTCGTCGTGCACCAATAGTTACTTGTGATCCCCG
CCTCGACGCGTCGAACCAACAGTACATTCGCCTCTAAGGATTCGAAGCCCGCTCGGACACGGGGCCAGGAGCCCCCGCAT
GAAGTCTCCATGGCGCGTCAAGTTACCGGCGCGATGTAAGGACGAGGAGAGCTTAGTCTCTCTCCGGTGGGGCTCGTAGC
ATGTTCAAAAGATCTGCGCCACGAACAGCACCTCAAAAGGCGGCGCGGCGAAGCGCATGAACAGGCTTGCAGGCTGCGGC
CACCCACCGTACTCCGCGACCGGGTCAAGTGATGCGCCGTACGCTCGTTGCAAGAGGAGCTGGCCCACTTTCTGCTCCGA
TACAACGGAACGCGTGAGTGTCCTCGTTCAGTGCATACGTATATGATATCGGTGAGCACCCATTCAGCGCGGATACTCGG
TGGCACCATGCTGTCAAGTACACGAGCGACCGAGTGTGATTGGCTCCGAGTAGGATACTACCCGCTGCATCGTGGCCGCA
TCGCGCACGACTTTGTAGTCGATCACTCCGGGGCAACGCGTCATGGCCACCACAGTGTAACGGGTGCTCGAGGTACGTAC
CGGCGTCGAGCGACTCGAGCGTTGCATCAGTCATCCGGCAGCTCCGTGACGAGCTCCTCCGTGGCGCGCGGTGTGATGCA
TGCACACGCCGCCCACCGCCGCCGCGGCGTTCGAACAGGCGATAGCGATGTTGCCCCGGATCCGTTCTACGGCGGAGTGA
CGCGGATGTATATGGGGAGAGCGGGGCGCTGGCCGATGGGTGATGCAGGGAGGTGGCGCATGAAGGACGACGAGAAGGGA
TTTCGGTACGAGCGCCGTGAGCGAGAAGTGCATTTAGTCTAAAATGATGACGGAAATGCACTGACGGGGATCTCCCAGCT
CCAACAGGCTCCACAGTGCGGATATCGTGCGAGTTACAGTCCACACTCCATACCGTAAGAGCGTACTTAACGCACCATTG
TTATCCCAAAAGCAGAGTGTCCCTCTTGCTGGAAAAGTTGAACATCTCAAACGCTACCCAAGACCGAATGAGAACGAAGG
GTGAAGTGACTCGGAAACGGTTTCGAGGTAGAGCAGTCTACCGAGTGATACATAGAGGCCGGGTGAGGCTGAAAATGTTT
GATCAAGAAAAAGCTCGGTCCGAATCTGTCTTCGTGAATGGCGTGAGTTCGAGTCTAGTTATCTCGGTCAAGGCCGGTTG
GAGGGTTACGAAGTTCGAAGACAAGACCCGTATTTCCTCTCCGAGTAATGAGCAATTTTCTCCATATACACGCCGGACCA
ACTGTATTACGGGCTAATTTGTGCCTCTGAGCATTGGATCCGGGATGGCGGATCAATTTGTATCACTATCTCGAGGCGGC
ATAAGCTGGGCAGTGGTTGATACTCACTGCGTCAGACCCCTAGGTAGCTACGGGTTCGCGAGCTCTCGCGAGCTCTGTGA
GAGACGTGTAGTTAGCCCCCAAGTGGCAGCCTGTAGTATGGGAGATAACGAGCTCGGACACCGTTACCTTGTGTAACCGT
ACTGTTCGTGCCTAGATGATGTCGCGACGGGGGCGTACGATCCGCTTCTACTTGGTGTTGTTTGGCGCCTAAACGAGACC
TTGCGACAGGCTTTCGTGCAGGTCGTGGTTACACTAGACTACCATTCACGCTATCACCTCGGTATACCCTTAGCTAGCCT
GACTGGTGCGGTGTCGAGAGACGGAAGCGAGCAGAGACGAGACGTTGTGGCTCGGGGCGTGCACCTTGCAGGGAGGCCGT
CTCGGGAAGGCTCGCGAGGTAGATCCAAAGGAGCCTGGATCTGGAGTAGCCTCTTCAGATGCCGACAGCAACGTTCTAGG
CAGCTGCTGTAATGCCGAGATTTGCGTAAGATCGCCAGTGAATGACCCGCACTTTAGATACAAGATACAGATATAGATTT
ATATTCAAATGTTTATTCGACGCTAACAATTATACATGCATCGAGGCCCTAATTCTACTACCTAGACCCTACCGTCCCTA
CCATTCTTGCTGTCCTGAGGCTGTAGTGTGTGATGAGCATAATATTCTCTGGAAAGCTCTGGAAATCTTATGGAGACTAA
CGCAATCAACCGAGTTTCGGTGCATAGCAGCGCCACATGGCTATTCACGATTTTCCATTTTCGCTGATACCTAGGAATAA
CACCTAAGTCTTCGTCTTGGAGGACATACACAATGCCAATATGATGACGTTACGCACCACGGGCTCTGAGTCGAAATGTC
AGAATTACGGTTCAGATCAAACGAAACTTTGTAAGTTGCATCTCCCAATAGATAAAAACATACCGTGGACGACAAGTGAG
TCACCTGGCGCGACATCTTGGGGGCATGGTGTTTGATGAGATTGCGGGGGTACTACTAGTAGTGTGCTGCCAGACATGAG
TTCACGGAACAGATTATATATGGGGAGAGTCCAAGTCGGTGTAGATGTCGTGCAGATTGTAGCGAGGCCAGCTCCCGACT
AGTCGTTGGGGTCGCGCGACAAAATCCCAGGGGGGTGAATGAGAAACCGCGAACCTGTCCCGTGGCAGGTCGGGCGGAGA
GCTTCTGGAGAGCGTCTGGAACCGAGACTATCAGCGAGGCAGTCTCGCTCTCTCCCTCTCGCGCGCGCCCCTGTCCAGAG
ACGCTCTGGCCATCTCGCGCGCGGTGTCTCGTCTTGAGCGCCGCCCGTACCGTGGTCTGTTAGTCAACAACCTCCTCCTC
ATCTCGTTAGCCCTATCGACATACACCGACACCGTCTAGTGCCTCGTTAGGCCCTTGCGAGGTCTTCTCCAACCATCCCA
AGAGCCTCGCTAGTTAAGGGGGAGACACAATGATTGAGGCTAGTCTGTGCGGACGAGCTGGTACAATATGTAGTCGCGAG
CAGGATAAACGCCATGGTACTCCTCACGCTCGTACTCGATGAGCGCTATAGCATTCTAGGTCGATTAGCGCCCGGCACGG
CGAGCGACTCTCCTTGCTAGTATCATCTCGTTTGCCCCCTGCACAATACCATCGAGAGAGCCCTCGAACGACTGCTTCTG
GTGCCCGTGCGTACACTCAAACGATGTCATATTGCCGTAGCCACTACTGATTCTACATTGTCCTGAATGCTGTCGTCTAC
CCTGTGCTACAATGGGGGCAAACGCAGTGACTGTGCCCGGCGCTGGCGACTTGGAGCGCAATGCGAGCGGTGATTGGCAA
GCCTAGGAGAAAAGCGTACGGCATAAAGAAGATGCTCTAATAGCTGGACGCCTTTGTGTTTCTGACCATGAACGCGGTAA
TCCGCGTTTGAGGAACATATAACAACGCCAGCCAAACTGGATTAGAACGTGAGTGCAAGCGCTTGGACTCGAGGCTCGTG
TGAGCGCAGAATGTGATTGGGCGCTAGCCCTGCAATGATGTCATCGCCATCAGCTAGTGCGGGGCCTGATCGGACGGGAA
GGCAGGGCGCAGCTTGCAGACCGACGCAGCGCAGGTTTCGTACGTTCTCCCAGGAAGCGCGGGCGATCAGCTGCACAGAG
GGCTCGTGGCGGGAAGCGAAGAGCGTATGCGTTTGGGAAAATTATGTGACCACGGCTTCGTCGAGAGCCTGGCCTGCGCC
CCGCCGCCGGGCGAGAGCCACCTGCGCCGGCCGTCCGGCGTTCCAGGGCGTTCCTGATTGGCGGTCCCGCACAGACGCCC
GTGTGGAGACCGGAGCTGCAGCCCACGTCGGCCAGGATGACGTCATGGCAGCCTAGACCGCCGAAACAGCTGGAGAAATA
ATATTCGGCATTTCCGTCGCTTTCGCGTTGATTCCTCACCACCATCGTCCTCATCGTCAACGACCTCTGCTCGCCGTTGC
AGACGTCGTCCACGCCCTCCCCGCTCGTCATCCACCACGGCGCCCAACGTCCCTGCTCACCCTCCCGCCGGTCCTCCGGC
GGACTCGTATGACGGCTTCGCCGCTGCCATCTCCGCGCGTTATGCCCAGCAGACGACGTCGCTCATCTCCCTCAACAGCC
CCTCGCTCTCTCCGTCGCCTCCGTCGATGAGCATCTCTCTCGGGTCCGCGGCGGCCCCAACTCTCATGCCGCCCCCCATC
TCCTTGTCCAAGTCTCTTCCGCCAACGGCCTCCACCTCCGGGACCGCCTCTTCCGTCAACCTTCCCCCGAGCGCCTTCAC
GGCGCTCCCTCCATCTGCTCTCAAGCATGTGCTCTCTGATCCGTCCGCGCTTGTGCTCGATATCCGCCCACACAATGCGT
ACGTCCAGGCGCGTATACCCAACGCACTCTCCCTCTCGGTGCCCTCCACCCTTCTCAAGCGCCCGCTCTTCTCCCTCTCG
AGGCTCGCGGACATGCTTCCAACAACGTCGGCTCGGGAGAAGTTCTCGAAATGGCCGGAAGCATCGCGTATTCTTGTCTA
TGACGCCGATTCTGCGTCAATACCCCAGCATACGCAGTCCAACAACTTGCTTGGGCTGATGCGCAAGTTCCGCAGCGAAG
GTTTCCCACCGGACAGAGAAGTAGCTTGGCTCAGAGGAGGATTCCACTCGATATGGCGAGACTACCCGCAACTCGTCGAC
CACGAACCTCCTTCAGAGGAAGCCGAGGAAGAGGAGGAGTCTCAAACGGAATCCGTTGCAGGCAGCCCTGCCGTTCCCAT
GAAGACAATGTCCGCTCCCGGTACAGCGCGGGTTCTCCGTGCCCAGCAACTTCCGAAGTCCGCCTTCACTTCGGCGACAA
CAATACCGTTAAGACCGAGGGTGAGTCTATTCTGTCCTGATTTACTCATTGGCGAAGGCGAGAAGCTGACGTACCGTCCG
CGTTAGGCGATGCCACCCCCTTCCACTGTACCTATGCAGATAGTGCCACCGACGCCCGCTATGTCTGGCGAAGACCCTTT
TGCGAAGGTTTCCGCGGTTCCGCCAACGCCTGCTGCTGACACATTGGGCTCTTTGCCCCCTCCGCAGCGTGCGGGGAAGC
CACAGTTCGCGTTACGATTGCCGCCTGGCCTAATGCGTCCAAAGACGGCAGGTGGAGCAACGCCCATGGTGCCCCGAGGC
CCCCTGTATAGCATGCCTACGTTGTCACCGCAGTACACGCATTCTGGCGCATACGGTCGGAATTCGAGTTTCTCTGTTCC
CGGTCGACAGGTGAATTATTCGGCTTTAACCAAGCTGATAAATACTCAGACGTTATCCACAGGTCGCCTTCAACCCATTC
TTTGATACTATCCGGCAGAATATCGAACTAGGAAGCCGAGATAGCAAGGGCAAAGAAGGCGAGGGCATTCCTCTCAAGCT
TCCCAGGCGCGTACGTCGTCGAGTGGGAGAGCTTCCCTTCGAATGGCTCCGCCAGATTGCCAGGAAAAGCCGCCGAGTAA
CGGAGAGCAGCAGTGCCGATGATAGCGACGACACTAGTGGCAGCGATGGCGATAGCGGAGAAGAGGGGCCGAGGTCGCTC
TCCGTGAACCTCCCCACAACGACAAAGGCGGAGACGTCGCCCAAGCCCCTTCGGTTCGATGTCGCCGCGCGCCGATCGCC
ACCCAAGTCTCGGTCATCGTCCCCTGCACAACCCATACCCATACCTTCATCCTCACGACGTAGAGCCGATCCAATTGCGT
CCATCCCATCAAGTCCGACGCCTTCCTCGCACTCGCAGTCTCCGTCCGATGCGGACGACCTCACGCGGACATTGGAAAAT
CAGTTCTACCGGATTGAGTTGGGCGAGCAGAAGCGTCTGCTGGGCGTTATGGAGCGACATAGCATGGAGAGTGGGAGTGT
GATCCAGGAGGGCAGCGGTGTCCGCGGCGTCATTGGCACTGTGCCTCCAGCAAAGTCTGCGGAAGGCAAGCCTCTTGTGG
ATGCTACGGTTAGCGAAAGTGATCCGAAGACGGCCGCCTCCGTCGGCGAAGAGGCCCTCGCATCTTTCCCGTACAGTATC
ACAGCCGGGTTGGAGAAGGGTGCCAAGAACAGGTACATTTCAATATGTATCACTCAGAGGACATACTGACATGAGATCAT
CTCAGATATCGCAATATCTGGCCTTTCGAGCACGCTCGCGTACGTCTGCGGAAGACGAAACCGGACGATGATGACTACAT
GAATGCGAGCTACGTTCAACCTCTTGGAACGACGAGGCGCTACATTGCTACCCAGGGACCATTACCCGCCACGTTCGCAG
ACTTCTGGACGTAAGTCAGCTGTCCCCAGTTGGCTGTGTGCTTCGCTAACGGGTTGACGTAGTCTTTGCTGGGAACAGAA
CGTTCACGTCATCGTCATGCTGACTCGTGAGATCGAGGGCTCGTCAGTGAAGTGCGGCAAGTACTGGGAGGAGGGCCTCT
ACGGCACTCTTCGGCTACGACTGCTAGAAACAAACGACACCCCCGAGCGCGAGCGGAAACGCCGCGAGAGCGAAATTGGA
GGTGGTTTCTTTAGCTCGCACGTCCCGACCACCCAGACCAAGACCAAGGGCAAGGCGAAGAAGGGTCAAGGTCAAGGAGC
GGAAGACGACGCGAACACTTCTACGATCAAGCGTGTCTTTGAGCTCACGAATAGTGCTTACCCATCGGCCCCGCCTCGTA
CCGTGACGCAGTACCAGTACTTGGAGTGGCCTGACCTAAACGTCCCCGACGACCCGCGAGGGGTACTGGATCTCATGCGC
CAGGTCGAGGAGACCGTTGAGCAAACGCGCGATTCTGGTGGAAAGCAGTGGGGCGAAGGCCCGTTGTATCGCAGGACGCG
CGCGAAGATGCCCAGCCCAGAACGTTCAGCAGGCCAACATGGGAACACAGTCGTTATTGGGCAAGACCGGTCGATCGACG
AGGTTGACAGCACGACGGGCGTTTCCGTGGTGGCGAAGGAGAACGCGCCGGTGCTGCTGCACTGCTCTGCCGGTGTGGGG
CGCACCGGCGGCTTCATCGCTGTCGACGCTGTGCTCGACGGAGTGAGGCGCGAAATGCGGAAGCGGAAGGCGAGCCAAGT
CGAGGAGACCGCGACCGCCAAGGCCGCTTCGTCATTCGGACAGGGACGGTCTGGCACCGTCAGCGCCCGGAGCGGAAGCC
AGAGCAGGAGCAGAAGCAGAAGCGCGAGCGTCGTCAGCCAGACGCCGGAGCCGATGGACGTCGATTCGAGCCCGAGCCCG
AGTCCGAATCTGCGCTCGAGGGAGATGCCGGCTTTGACAGCGCCCGTCGCTGCAGGGGACCGCGAGGTGCACATACCTAT
AGCAGGGTACGCCGATTCGGTGCCGATGGACGTGGATGAACGGCAGGAGGGGGTGTCGGGCGATGTCCAGATCGTTCAGC
CGGCTGCTGTGTCTGCGCCTAAGCGGGCGGATGTTCCACCACCGCTTATGCAGGCTTCCCCGGAGTTGGTCGACGAAGTT
AGGCGCGCCACCCTACGTGCGTGGCCGACAATGTCCCCTACTACACCGTGGGCATCTGTGGTGCCGAGTTCGACACCTCT
TTCGTTGCCACGGGACACCGCGATGTCTGAGAGCAGCTCCGAGTTTTCAGCCGCCCGCACTAGCTCGCGGTCCGTCCCGC
GCTCCCGGTCGCGTTCGTCCGCAAGCCCCCCGACCAGTCAAACAGACAGCTCGACCAGCGCGATGGTGGGCAAGACAGCG
AGGCTGACAATGGCCAGTCCGTCACCGCCTACTAGAGAGATGCCGTTACCGCAGGCAGAGAAAGACCCTCGGATACGCAC
CGCGTCCACCTCCTCGGCGTCGTCGCGGATGGCGGGGCGGGCGCTCGAGCCACAGGGTGCGCCTGCCAGTCCTTCGCGGC
CGTCTATGGCTTCTCAGTCGCTCCGGCTCAACTCTTGGCGGTCAGAAGTGCACTCGTCCGACATCTCCTGCGCACCGAAC
GTGCCTTCCCCCACGCCCTCCGCAAGGCCTTCGCAAACGAGCTCCACGGAAAGCACGAAGACGACGTCCGAGGAGACTGC
GAAGGCGGGCCCGCCCTCTCCGGATTTGAAGGAGCCACGACGGCTGCACGACGACACGTCGCCGCCGCTGTTATCGTCGT
ATGACGAGCCGATCAGGCGCGTGATTGAAGACATGCGCGAACAGCGGATGAGTCTGTGCCAGAGCCTGCGACAATATGTG
TTCGTGCACCGGGCGATCATCGAGGGCGCGTTGATGATTGTCGACGAGGAGAAGAGGCAGGAGGCGGAAGGCTCGCTGGA
CGTGGTCGAAGAGAAGGAGCAGGAGCAGGAGCAGGATGTGCGGGAAGCTGGTCTTGATCCCCTGCAGGACGGCACTCAAT
TTGGGGCCGGCCAACAGAAAGCTCCCGTCCCTCCACCGGTCGAACCGAGCCAGAGCGCGGCGCAAGATGTCTCTCTGGGC
CCGGCGTCTGGCTTTGGGTCGCCGTTCATGCGTTCTGATGGGGAACGCGAGGTGTCGCGGAAGCGGAGCTTCTCGGAGTC
CCTCGCCGGTAATACGATCGTCGAGGGCATGGTCTCGCCCAGCGGCGCCGGGTCTTCTGGGCGGCCCAAGCGCGGCGGAA
GCCCTGCGGAGCTCACGAAGGAAGACATCGACGGCGGAATGCTGCTCACGAAGCGGCCCAGCGTCAAGCGCAGGCAGCGG
CCCAGCGACGTGGGTGGGCAGCGCCCAACGTTCGACAGCATCCTGGCTTCGTCCTCGGACGCCCGGTGACCACTTGCGCC
CCCTTTCCTCCATGTCTGGACGATGCTCGCTACTTCTTCCGTCTGCTTCCCCGCGGCCTCGCCCTCGACATACTCTCCCG
TGCTCCCCGCTTTCCCCCGCACTTAGTCTGCACGGACGCTCTTCAGGAGCTGGAAGTTCTTATCCTACATGTACGCTTTT
TTGTGTTCGTATCTCCCCTCCTCTCACATTTGCCCCTCCCCATGTATCTGTGCCATCATCATCCACTATCATCATACGTG
CTGCTGCCTCTCCCATTTCCCCCGTCTAAGCCTTTCCTCTGCTATCGTTTCACCCCTCTCCCTCCACACATCCGTGTACC
GCCACTGTCCTGCATTTGAATACTCCCATTGCTAGCTACGCCGCACGCGCACACCTTCACGCAACCCCTCCACAATTCCT
GCACTGTCGTCTCTGCTCTCCACACATGGCCGCACATCTATACTCGTATACCTCTATGCATCTGTAGCCAGGCGCGTTCA
GTAGAACACCGCACGCCTGTAGCCCCCCCCCAACACTGTATCATACCGACATAATCTTGCATCTTATTGACCATTAGGTT
ACTCTCTCACTTCGATTTCAGGGTGAAGAGTGTGTGATAAGGTGGGTGTGCTTCAGTGTAAACACCGTGCTGCATGCATG
ATGCGTTGGCATCACCGGTTTGAACCACACGACCTGCCTTTTACGGTAGAATTTGGTCTTCCCTCCCACACTACTCGTTC
GAAATTTCGAATTCCGTTCCCCGCTTTCCTAGAATACTACCGAATATCTACCTCTTAGCCTTGCTGGTCTCGCTCCGTTC
TTCACCCCCAACCTACACTTGCTTGACTTTATCTATCTATCAACTTCTGCTATGGCTCGAGGCAAACGCTGGGCTCGTAG
CAACCGCAAGGGCACCTTCGACCCCGCCGACACCCACCGCGTCAAGCACACCCGCATCGGTGTCTGGGACCTCTACGAGG
AGCTGAACCCGGACCTGGAGCACGTCCCTGGCGCGACGTGGCTCGAAAAGGTGCTCGAGGCGTACGCGTGTCTGCCGTAC
CTGGTGCGCATGCTCAAGGACATCCTGTCCATCCGGAGCTGCTGGCTCCTCCTCGTCTCGTACCTTGCCGCGGACTTTCT
GCACTCGTTGATACCCGCTGCGTCGTTATGGTACAACCAATCTATGTGGTATGTCGGACACGTGTGCTGAGTGCTCCCTC
AGGTATTCCGGACAGCTAATTGCTATCGTAAGTTCTCCTCTATGTGTCCGGTCTGCGCCTGTTGTGTGGTGAGGCGAGAG
TGAGTTGAGTGTGTTCCTCCATGCATAAGAACGCTCGTGCAAGTATAGTGCGCTGGAAAGCGTGAAGTGTCATCATCTCT
TCGAGTATCCAGGGCTGAGCAACTTTCTCGGGTCAGTTAGTTAGACGCCTAAATATGGATGAGCTTAATGTCTAGCATCC
CCCGTGGTGCAGAAAGTTCTTCGACTCACAAAGAGAACACCGTCATATCACTTTGAAGCTCACCCAGTTCCCCGTTTACA
GCTACAAACTGCCATAGACACGCGCACGGTCGACAAGGACCTCCTCTTCCGCATCTGCCTCGGGCGCATCGCGTGCGCGC
TCGGGCGACGCATCTTCAGCCATGCGCTCCAAGAACTACGCGTGCCCCTCTCGCGGCGGCTTAAGCAACAGTACTCGCTC
CACCTCTTCCATGCGCGCGCGCGCCTGGACCTGCCCACGTTCGAGGATCCGATGGTCCAGCGCCAGCTCGAGGACGCATC
CTCGACCTCGGGCAGTATCGCGTGGGACACGCTTGTCATGGCATCCGGCATCGCGTCCACCGCTGTGCAGGTCGTGTCGC
AGCTGTCGGTCCTCGCGCGGGTGTTGGGCGCGCAGCAGGACGGTGTTCTGCTTGCCGTCCTGAGCTTCTCGGCGTCGCTG
AGCGACTGGGTCACACGATGGACCGTGCTGGCACAAGCACCAGGTAGCGGACGCGGACGGCTGTAGCAGAGTGTGTTCTG
ACGTGTTTGCTAGTGTGGGCCGCGACGACGAAGGATAAGGACTACATCCGCATGGTCGGCCTGAAGCACGTCGTGAACAA
CCTTGAGCACCGGAAGGAGCTGATTGCGGGGAACCTTGGGGAGTTTGTGACAGCAGGTTAAACCTACTATCCCCTGCCTT
CTAGCTTCGGATTCACACGCTGACGTTGTGCCAGAGTTCAAGGATATCTCGCAGCGCGTCGGTCCTGACAATGCGGTCGA
CTTTATGGAGCTCCGGCGAGTAACGCTCAATAGGCGACGATTTGGCCTCTTCAGTTTCATCCAGGACCCATTACGGGAGC
TTCCTCAGGTATACACTTAACAATGATTGTACTTCTCCGCTCCGGTTACTGACCTACTCCACTTCAGATCGTCTTCACTC
TGCGCGCCGTCCAATACCCCGCCTCGATGCCGGTCTCGCTCGCCTCGCTCAATCTCCTGCAGCAGACGACGTCGCAGTTC
TCCTACACGCTCTGGCGCCTCTTCGAGAACACCGTCTCGGTAACGGAGCAGCTGCAGACCGTCCGCAAGCTCTACGACGT
TGCGCACATCCCGAACCGCATTCGCGACGGCACGGTGCCGTTCCCCGAGGATGCGCAGAAGATCCGGCACGGCGTCGCGC
TCGAGTTCCGTGGGGTGTCGTTCAAGTATCCAGGGTCGGAGCGGTACGCATTGCGAGACGTGTCGTTCAAGATCCTGGCT
GGGCAGTTATGCGTGCGTTGGCTGGTGCTGTCGGCGCCGTGGGTGCTGATCCAGGGGTACAGGTCATTGTGGGTGCGAAC
GGATCGGGCAAGAGCACCATCCTTAAGCTGGTGGCGAGGATGTACGACCCGGAAGAGGGCGAGATTTTACTGGACGGGCA
CGACGTCCGCACGCTCCGGCTATACGACCTCCGACAAGCGATCTCTGTCCTCTTCCAGGATTACACCCACTTTCCCCTCT
CCGTGAGCGCCCTCTCATAGCACATCTTCATATGCCTACTGGCTCACCTACCTACTTGTACACTCGCAGATCCGAGATAA
CATCGCGCTCGGCGACCCCACGCACTTCCGGGACGACGCGCGCGTGCGGCAGGCAGCACAACTCGGCGGCGCGGAGACGT
TCGTCGACCGCCTCCCAGAGGGCTTCGACACATACCTCGAGCGGCCCGTGCGGGACTACTTCTCGGGGATCCCCGAGGGC
ACGACGACGCTGTTTGGGCGGAGCATCGACTACTCGGGCGTACGCGGGGCGGGCGGGATGTCTGCGCGGAGCGGGCCATC
GCTGAGCGGTGGGCAGATGCAGCGGCTGGCTGTGTGAGTGTTTTGACAATGGGGACGCTGAAGAGTGGTTAGCTGAGGTC
GAGTTTGGGTAGGTCAAGAACGTTCATGAGGTCGGTCGTGTCGGAAGATGCGAAAGTGGGCTTGCTGTTGTTTGATGAAC
CGAGCGCGTCACTAGACCCGACCGCAGAACATGGTAAGGACAGAGGCCTCCGAACGTTGGAGATGCGTTTTGGGCTGATG
GTCCCACGTAGATCTGTTTGGACGTTTACGAGATTTACGAGGGAACAAGACGATGGTGTTCTCGTCCCATCGCTTCGGGA
ACCTGACGAGACACGCAGATCTGATACTGTGAGTTCAGTTGCGGCCATCCTCGCTTTTCACCGCCTCACGGCTGATGTGC
TCGTAGATATATGAATGATTCCGTCATCGTGGAATCAGGGACGCATGACGAGTTGCTGAAACGACAAGGAGAGTACGCTC
GCCTATGGATGTTGCAGGCGCAGGCGTTCCTATAAACTCTGCTGTTGCGGACTCCCTACTTTACTACACGTACTGCACGA
TTAATTAATGACCATTGAAATGCTCGGCCAACCACTGCCTGCCGCGGGTAATAGACCAACCCCTTCCAGTGAACAAATGG
AGTGTCACTTGTCTTGAAGCTTTGTGGGACGATCTCTTGAGCGTAATATGCATGCAGCAAGACCTGATTACCACACATGG
CGGTTTACTCACCGCCAAATAATATGATGTACATTATACAACGTACGTTGTGCACAACGCTCGACTGAGAGATTGCAAAG
AGTAAAATACCACTGACCCGGGATCAACCCGGGCCAAAACACCAAGGGGTCATAAACGCCCACTTATGAGTTGCCTTTCC
GGGAAGCAACTGACGCGTCCTTCAGACGCGTCCGCGGGCGCTTGTATCGTGCAGTAGACCACCACTTGCCGACGTCCTCC
CTCCCTTGAACGACATTCCGGGATCACAGAATGGTGTGCAGAGCATATCGCTATCTATCTCCGAAGTTACTCATGGTGTA
TGTTGTCAAGGAACCCCTGCGCATTGTTCCCACCCGCGGCCAGAAGGCTGCAACGACCGAGGACACCAGCAACAGCTTCG
GTCTTCATGACACCCTTCAATACGGTCCCCGGAGTCTCGCAGCAGAGGTCACCACAAGCAGTAAGGTCAAGGACCGCTTG
GAGAACGTACGTTCATGATCTGTTCGGATAGAACAACTGCTGATCTTTCGCCGTCCGCATTCCTACATTCCCACTTATTA
TTCGATCGCGTATATCCTCGTCGATACAGTGGGAAGCGACGCAAGACAACCTCAAGCTCCAGATGCAACGACAGCTCTTC
GGTCTCCACATGCCCATGCGTATCCTGATGGAACGCAAGCTCGTGAGCCAGGTACGTCCATCGACTCGTGTACCCAATCG
ACGCAGGAGTGTGCCAACGTACGCGCCTCATTCCAGAGTTCCCACATGCCGGCCCTCCAACAGTCCAACCTCCACCTGGA
CATTCTTATGGGCCGCGACGAGTCGCTCGAATGCCCCGACTTCATGATGCCTGGTATGCACCTCTCATCTGTCGCGGCGG
ATGTCTTATTGACCAACTTGTGACCTTGCAGCATCGGAGCTGAGGCAACCATTGGATATCCACGCAGACATGGAGAAGAA
GCTGTGTATGTAAACTACTGAGGACGCCTAAGGAGTGCCATGATAGACCTCGGTACCCTTCTTTCTTCGTATCTCGCCGT
GGCTCGTGTACTCTCCCGCGTGCGGAGCGATTGTATTCTACACTTTTTACTGTCATGATATTGATCTCACGGACGCGCAC
GAATGAAGTACAAGGACGGCTCATCCCGCCACGCCGACCATCGCGTCGGCGAAACGCCTCCTGCACGCCACCACACGTAA
CCCAAAGTCTATTCACCATTGTCTATCCAATCCGCTCTCCCCTTTCGTCCCCCGGGCGGTGCATCGACATGACTCGATGC
GCCTTCTGACCGCGCCGTACTACTTAAATAGGCAAAACCCGCCGCGCGGTGGGTGATGGCGCGGGGCCTATGCGCGATCG
AGACGCGGCGCGGGTTTCCCAGGGCGCCCGCGCGCCGCGCCCTCCGCTCATTTAAGCCACGCGCGATCATGGCCGGTCCA
AGCCACACACGCCACAGGCCACCCCCGCGTTTCCTGCCCTGCAGCTCCCTCTATCACTACTACCATCACTACCACTGCAA
CTAATCGCCTTGTTCACGCTGATCAATACTTGAATCATGCCTCCGAGGAAGAAAGCTACCGCTGCTGCTGCGGATGGGGC
CAAGCCCGCCCCGACGCGGGCGAGCATGCGTACTCGCGCACCCTCTGCGAAGGCTGCGGCTGTCGCTGCAGTCGCCGCCG
CGCCCGCTGCTCCTGCAAAGGCCCCCACGACGGCGGCCACAAAACCTACCGCGAAGGCAAAGAGCAAAGGCAAGGGCAAG
CGGGCGCGCTCAGAGTCGGACGACGAGGACGCTGCCGACGCAGCTAATGACCAGGACGAGGAGGAAGAGGAAGAGGAGAA
ACCGAAGAGCAAGCGGGCGCGCAAGGATACGAGCGCGGACAAGGGTAAGGACAAGGACAAGGTCCAAGATGGAATCCAGG
ACGGGGACGCGCCGGCGAAAGCGAAGGGGGGTAAGAAGCCCGCGAGTAAGAAGACGAAGGATGCCGGCGCGCCGGACTTG
CCGCAGAAAATGGTGCGTAATAAATGGCCGATTTATGGTCCTATAAAGGGGACTTTGCGAAGTGCAAAGGAGAAAGTGCG
TAGTAATGAACGCATTCGTAGGTTACCGTAGTGAAGCGCGGTGCGGCACCTGTGGATGCGATGTCTGGTCTGGTAGGTCA
GTGTACTAGGAGTTTTCACAAAGCGTTCGTACGAGAGCCGCAATTAAACTTCTATCCTCGCATACTAGACACCCACTCGG
TGCTGGTCACGCCCGAGGGCGTCTGGGACGCTATGCTCAACCAGACCGACCTCGGCAAGAACGCGAATAAGTGCGCCCTG
CGACTCCACCCCCCACATATTCATAAAGTGCTGATTCTGACATGCGCACGCGCACGGCAGATTCTACGTGCTGCAGCTCT
TGCACCCCATCGGGAACTCGGGGAACTGCGTGCTGTTCACGCGCTGGGGCCGCGTCGGGGAGAACGGCCAGTCCCAGAAG
AAGGTAAGTGCAGTGTTTTGAGCCATGGCGTTTCGATCCTAAAGGCTGTTCGATAGGGTCCGTGGCCACCTGGGGTGGCC
GTCAGCGAGTTCAAGAAGCAGTTCAAAGCGAAGGCCGGGGTCGACTGGGAGGCCCGTATCGGCATGGCCCCCAAGAAAGG
TGCGCTGGGGTGTTGAAGCAAAGCTTTGCGTCGGTTGACTGAGTAACTTGCGGTTTGTAGGAAAATATGTTTGGCTAGGT
GCGCCTTGTTTTCGACGCCGGAGGTGGCTGAGACTAACCTGCATGCTGCAGAGCGCTCGTACGATGACGAAGACGATTCT
GTGGATGCCAATGGCGACTCTGGTAGTGGCAAGAGAGGCGAATCCTCCAACCAGGAGGACGAAAAAATCCCGGATTCAAC
GCTGTCGTCCGAAATTCAGGTGCGTTTTCATGATAGTTCATGGCTCCGTTTCAAGACCAAGCTCATGTCATACTGTCAGA
CCCTGTGCAGGCTTATCTTCAACTCTTCGTGAGTCATAGTAAGGCATTGCATCGTATTTCGTCCACACTTACCCCCTGGA
AGGCTGCTTGATGCCCACTTGTCGTCGATGAACTATGACGCAAACAAGCTGCCTTTAGGTCAGTGTATATGCAAGTGCAT
GAATGCATATTATCACTCACAATACTTTGAAAAGGCAAACTGGCGAAGTCGACTATCCTGAATGGTTTCGCCGCGCTCAA
GGTAGGCTACTCAACCACTCTGATCCTCGGAGACTACAGGCTTATGTTTCCTCACAGACCCTGTCGGAAGTTATCGCCCA
GCCAGACGGAGACTCTGCCAAGTCGTTCGGCGGGTTCCGGCCGGCAGTGCAGGAGCTCACTGGACGATACTACTCGTATG
TGCACAATGCCAATACGAATATCCTACGGACGTCTAACATCGAGCCGTGACACAACCAGCATTATCCCCCACGTATTTGG
CAGGGAGCGACCCATCGTCATCGACAACATCGACAGATTGAAGAAGGTAGTTATCTACGGAAGCTTTTGCTCACAACAGC
TCGCCGACATGATAATATTTACAGGAACTCGAACTAGTTGATGCGCTCGGCGACATGGTACGCTTCCTCCCCCTCCGAGT
CGTACGCCTGTTCGCATCGTGATACACATTTGCCGGTGTTACAGGAAGTTGCTTCGAAACTCATCGCATCCTCCATCCCC
AAAGACGCCGACGGCCGCCCCGTCAACCCGCTCGACGCACACTTCCGCTCGCTGCAGCTGTCCAAGATGGACCCCGTGGC
GCACTCGAGCGCCGAGTTCACCGCGCTCCAGGCGTACACGAGGGACACGCACGGCGCGACGCACAGGCACTACGGCGTCG
ATGTGCTGCACGCGTTCCGCGTCGAAAGGTGCGCGTTTTGTTGTGGCTTGTGTCAGACGGATTGTCGGAACGGCGTGCTG
ATGGGGGGACAGGGAGAGCGAGACAGAGGCCTGGATGAAGGCGGGCTTTGGAAGCTTGCCGGACGGGGATAGGATGCTGC
TGTGGCATGGGTCTCGGACGACAAACTTTGCCGGTCTGTGGTTGTTCGCCCGCCCCCAGATGACGGGAGACTGATGAGCT
ATGCGTCCGCCCAGGTATTTTGAAGCAGGGTTTGAGGATCGCACCCCCCGAAGGTGAGTAATCTCAATCCATACATTTGG
TATGTCGTGCTGACGGACATTTTAGCTCCTGTCACCGGTAAGTTACCATGTAGCATTCGTCGTTGCTAGTACTTACAGAG
CTGTCTAGGATACATGTTCGGCAAGGGAGTCTACTTCGCTGATGTGAGTCCCCTCTACCCGGCGATGTTATGAAAACTGA
CCCAGGTCGGCCGGATAGATGATGTCGAAGGTACTCAATATATTACGTTCGTGGATTCATACACTAACATCATCGTGCCC
GAAAAAGTCGGCCAATTACTGTCACGCCTAGTAAGTTTCCATCTGTTTCCATACGGCACACATCACGCTTGTTTCTGACT
GTCTATTAGCCTGAGCGACAACACGGGTCTATTGCTTCTCTGCGAGGTCGCCGCGCGACCGTTCTACGAGCAACATCAGG
CCAACTACAACGCAGACGAAGACTGCAAGAAAGCTGGCGCAAAGTGTGTATACCTTCAAGTTATCACCCACTTCTGCCCC
AATGACTGTGATTATCTCCCAGAGCCACCAAGGGTCTCGGTCGTTCGCAGCCAGCCCAGTGGCAAGATGCAGGAGACGCG
CTCAACCATCCCGAGCTTCGCGGCTGCCACATGCCAAAGGGCCCTGCGGCGGACGTAAACGATCCGAAGATCCATTTGCA
GTATAACGAGGTGTGTAGTGCCGGGGATACTCTTCTGAAGTCTTTGTGTGCTCATGCTTCGATGTTCGCAGTACATTGTA
TATGACGCCTCGCAGATTCGGCTGCGATACTTGCTGATGGTCAAGATGGGTTGAGACCCTGAAGACGTGTTTTCTGTTTC
CTGCACACCACTATAGACCTGTATACCTACCTCCTTTTGCTGTCTGTTGCTGTGCTGTTGAATATCAGGAAAGTAGGCGC
GGATTCTCTACTAGTGGGCCATGATGAGCTATAACACTAGTAGCATGCCCCCGACTGGGCACGAGGAGATGAATGGCTGC
ATGATGGCTAGTGGCTTACGTCGCGCTCAATAGAACTTCATCACACTCTGAGAGGCTATATTGTCCGACTCACAGTCTTG
GTCCTATACCTTGGCCATGGTCACCATCGCGTGTGAAAGTGTATGGCTCTCTATAAGGTCGTGCACGGCATACGATAGCT
TTCTAGTAACCGTGCCGGTGACCCTTCTCACGAGCATCGATAGCTGAGATATCGGCCGCTGTGCTACATCTTAGTGCAGC
TACTAGTAGCAGCGGGATTGGTGGCAGCAGTGACCTCGAGTCGGAGGACTCCGAACTAATCGGAGGCGTGCCTCGGGCGC
CCGAATTGGACGCCCGTCGTCCAGGCGCGGCTGCAGCCACCGCGCTCAAGCACTCATCCTCCGTCGTACCTCCAAAGCCC
ACTGGCCCCCCCTCCCTCGGCGCTTCCTGCACGCCAATGTCTTCCGCCGCACGAAAACCAGCCGCACGTCTACCACGTCC
GGCCGCACGCTACTGGAAAGGCAAAGCGCCCAAGGGCGCCGACGCAGCCGACTCCGACTCCGACTATGACGAGGGGGCCG
AGGAGCAGGAGCCACAGGAGGAGGGCGACGAGCTCATACGCGATGTTGGCGGCGACGAGGAGGGGGAGGATTTGGAAGAG
GAGGAGGACGGGCTGGAGGTGCGCCGGCAGAAAGCTGTGGGGAGGCCGGCGAGGGGCGCGATCAATGTTTCGTTGCGGGA
CGTGAACATCTCGAGGGAGGGCAAGGTGATCGTTGGCGGGAAGGAGGAGTCGGGGAGGACGGCGGCGGAGCTCGAGGACG
GTGCGGACGCTTTGTTTCGTTGTGGCTTGCGCGTGCTGAGGTTATTGGTGCTATAGAAGAGGAAGAGACTGACGAGGAGG
AGGAAGAGGAGGCGGCCGAGGACGAGGAAGAGGTACGATCGCTCTCGTATCATTTATACTAACTAATGGCTCCTCATCGC
TATAGTCCAGCGAAGAGGAATCTGAGTCTGAAGAAGAGGAGAAACCAAAGCTACAATTCCGGCCTGTCTTCGTGCCAAAG
TATGTCGCGCGTGCTCACAGCCAACGCCAATCTAATTTACTTGTAACGTGCGCCACGACTTACAGGCGCGCCCGTGTAAC
AATAGCTGAAAAAGAAGCGATGGCTGAGGACTCCGAGGAGGCTCTGAAGCGCAAAGAGGCGGAGGCGGAGGAACGCAGGA
AAGCAAGTCACGACATGGTAGCCGAGAGCATCCGGCGGGAACTCCTTGAAAGTACGTCCTGCGACATCCTGCTTCGAAAT
CATCACAACTCAAGCGAACCGTACTCCAGAGGAGAAGGAGGAGGAGGTTCCCGACGTCGACGACACCGACGGACTCGACC
CCGCAGCCGAGTTCGAGGCGTGGCGCCTGCGCGAGCTCGCGCGCATCAAGCGCGACAAAGAGGCCGACCTCGCGCGCGAA
CGCGAGCGCGACGAGATCGAGCGGCGGCGCGCGCTCCCCGAGGAGCAGCGGCTCAAGGAGGATCTCGAGCGCGCCGAAAA
GCTGCGGGCGGAGAAACCCAAGGGCCAGCAGAAGTTCCTGCAAAAGTACTGGCACAAGGGCGCGTTCCACCAGGACGACG
CGGTGCTCCGGCGCCACGACTACACCGAGCGCACCGAGTCCACCGTCGACGTCTCGCTCCTGCCCAAGGTCATGCAGGTC
AAGAACTTTGGCAAGCGCGGCCGGACCAAGTACACGCATCTGCTCGACCAGGACACGACCGCGGCCACGGGCGGGTTCGG
CGGCACCGGGTCCGTCAAGGCGGGCGGAACGTCGACCGCCGGCGGCGGAGGCTGCTTCCTCTGCGGGGGCCCGCATCTCA
AGAAAGGCATGTCCCCCCCCCTGCCCTTTCATTCCGTCGTTCTAGCACTTACGTTGTTCGCCCGTCCGTCGTAGATTGCC
CGCAGAACGCAAACCTGCCCCCAGGCAAGACGGCCACCGGCGCGAACAGCGCGCCCACCGGCTTCCGCCCGTGGGGCGCG
CGCGACGATGCGCGGGGCTCGTGGCGCGACCGAGACCAGGACCGGGACGGGGACGATGACAGGCGACCTGGCGGCGGCGG
CGACGACGACCGGGACCGCGGACGAGACGACGCCGAGCGTGCGCGTGAACGTGAGCGCGAGCGGAATAGGGCGCGCGATA
GGGAGCGGTACTACCGCGACGACGGGGAGGGTGCGCGGGTGCGCGATGGGGATCGGGATCGGGATGGGGGCCGGGACCGG
GGCGACGGGGGCCGTGCCCGGGACAACCACGCCGACCGTGAGCGGCGGCGACACCATTCGCGCTCTCCGAGACGGAGTAG
GCCTAGGGTGGACTCGGGGGACGCGCGGCGGGATCGACGGCGGTCGTGGTCGCGCTCTGCGGACTATGCGATTGCTCGGG
ACGAGAAGCGACGGCGGGTCGAGTGATAGTGCCAGTGTAGGTTATGTTGTAAGTAGTGTCCGTTCGTTTGTGTGATGTGA
TGTGATGTCGGTCGTCTGCACTGGCTTATGAGTCCGCATGCATATGTCTGGAGATGGATATCCGGCCGTACGTGTGGGCG
ACCATTCAAAAGCTCACTAGCCACTACTTATCCTGGTTCGTGCTAGCGTTCGGTCACGGTGGGCCGGTGATGAGGCCTAG
GACTGAGTACTGAGGCCTGGAGTTCAAGCTTCAAGCTTCAAGCACCCGCCATCTCAGGCGCCAGTTCCAAATGTATGCTC
GGACATGTACAGCGTAATGTCAGTGAGAGTCAAGCTTCAAAGCTTCAAGGGTGGAGCACACATCGCTAATCGACGACAGA
GGGTGCCCACGCGCGACTCCTGCAGGCCTAGGGATGCGCACGGCGTCCGAGATGATCGTTCATAAATTGCGCTATGGTGC
GTACACACACCGAAATGCACATGTACACTACTCGGATACCCAGAGCGATGTCACGTTATACACGCACACAGCCCACTCAC
CGTTCAACGCGAGACCGTACTAGACTCTCGACAACAGTGTATGTACGTATACAACAAACAAACCACCTCACACCGCTGGC
ACACGGAGAATCGCGAAACGTCCTGTCCGTCACGACTCACAAGCTATATAGCAATCATGGCATGACGGCTGCATCTCAGC
CGCACCGTCACGGCCATCGTCGACGTAGAACTCCATCTCCATCTCCGTCCCCATCCCCGACAACCTCAGACCACCACAAC
CCCCAGAATCGCCACGCCGACGCCCACGCCCACACCGATACTCCGCGCGACACTCGGCACCCCGTACACCCCGCCCCTGG
CCGCATTACTCGAGCCACCCGAGCCCGAGCCCGAGCCCGAGGTTGAGGACGCCGAGGCGCTGCCGCCGGGCCCGGCGAGC
GTCGCGGTGGCGGAGTACCCGATGGGCGCGGTGGCGGACGTGCTCTGCGTCGCTGCGGAGGAAGCAGAAGACGCGCTGCA
AATGAAAGGAGGGCCGGTCAGAGTTTCCTAGCCACTCGAGGTTCCTCGAGAACCCAAAAAACAAAAAAAAACAAAAACAA
AAAAAAAGTGCAGTGAGGTATACTCACGCGGAGCTCGCCGCGCGCGCGTCCGCGTCCGTGTTCGCGAGCACGCGGTCGAC
GACGTGGATGACGCCGTTCGGGAGGAGCACGTCGGGCTGCACGAGGCGCGCGGTCGTGTTGCCGGAGGTGACGTAGTGGC
CCGTCGCGTTCAGGACGAAGCGGAGCGGCTCCCCCGCGGCGGACGTGTGGTTCTGGTTCTGGTTCTGGTTCTGGTCTGGG
CCCGCGAGCTCGGGGGTGTAGACGGTGGTGCCGTTGATGAGCTGCGGCGAGATCGTGGGTCACGAGTCGCGAGTTACGAG
TCACGAGTCACGATAGGGATGCGCAGGGGGGAGGGGACGTACGTGGTTCAGGAAGAGCGCCTGCAGGGCGGAGGTGTTGC
CCGCGAGGGCGGCGAGCGTGCTCTGCGCCTGCTGGATGGCGCTCGTGTTGGGCGCGAAGAACGTGAAGCCGCGCAGGCCG
GCGTTCAGCGTGTCGAACAGGGAGCTCTCGCCCCCGCCCCCGCCGGCGCTGGGCACCTGGAGCGCGCGGAGCGCGTCTTC
GATGCCGGTGAGGGAGACGTTGTCGGCGGGGATGGTCGCGGCGAGGGGCTCGGGGAAGTTGAGGACGTGGTCGACGGTGT
GGATGGTGATGTTCCCGACCGCGGTCGTGTTCGTCACGGTGGAGTCGTTCCTGCCAGCGTGTCACCTACGATGAGCGCGG
GTGCGGCGATATCAAAGCTGCCGACCGCACCGTTGGTTGAGAACGTGGACGTTGCCGTCCGCGCGGACGGCCCAGGCGAG
GACCTGGCTCCTGTTCCCCTCGAGCTGGACGTACTTGGGGTCGTTCAGGAGGGTGCGGCCGAGGGTGGTGTTGGGGTAGG
CGGGGCTGTCGCCGGAGAAGTTGCCCTGAGCGATGTGGTACGCGACGACGTCTGCGAGCAGGTCGGTGTCGCTCGTGACG
TTCGCCGGGGCGCTGTCGACTGCGATGGCCCGTCAAGTCAGTACCCGGGGGGGGAGCGGTCGAGTTGGTGGGGTAGTGCG
AACGAAGCTTACAGGCGCTGTCGGTGGGTGCGAAGAGGACGAAGGGCCCGCCGCTGGAGAGCTGGGAGAGAACGGACTGG
CCGGCGGAGGAGGCGTTGAGCTGGGTGGCGATGGACGCGAGGCGGTTGTGTCCGGAGCTGGTGAGGGCCTGGAGGAGGTC
TGTGAGGATGGTCAGGTTCTGGCCGAGCGCGGCGGGGGCGGCGGCGAGGAGAAGGGGCGCGGCGGCGAAGAGGCGCATCG
TGAAGATCGTGGGGACGTCGTGGGAGCGCGAGCGCGGGCGAGTCGGGGGGAGGGGCGGGGAGGTGGGGGGACATGACGGG
GAGGGGGTTTATAGCGGGGAGCTGGGCGCAGGCGGGGGAAGGAGCCCTGGGCGGAGGAGGAGCCGGTTGAGTTTGGGAGG
AGGAGCCCCCGTCGAAGAGGCTGCACAAGAGAACATCATCGAATACGGCTGGATGCGATCCGCACCGACCGTGCCCCTGC
GCCCCGCCTGACGTCAACCCAGCCAGGACGCTTCGATCGTGTTCATCGTGAGCCGGGCCACCGCGGACGATGCCCTGCGT
GTCCGCGCAGACCGCGTCCCTCGTGCGCGGGTGCGCACCCGTGAGGCACTGCAACGCGCATTTCGCAGGAAATGGCGGGC
CAGAGCGGGCTGCAGTGCGACCGCTGTAGGCGAGCCAAGGGGGAGCAGCTTGCCTGGGGACGCGACGTCATCCGGGCACG
TGGGCGCGTCAGCGGCGCTTCTCTCGCCCTCCCCGAGTGCGCTCTCCTCGATCCCCTCTCAGCTCCACCACACGAGGCAG
GACGCCCCGAGGCCTGTCAGAACAGCCAGCGGAAGGGGCGGCCATGGCGCGAGGACTCGAGCTGACGTGTCTCCGCGGTC
GCATGGCGACAATGACTGCAGGGTGCAACTCCTCAGTCAATAATTGCCCCTCATTCCAGAACGTACCGCACAGGAACTCT
GCTTGTCATATTGGACAGGGGAGCGCCTAGCCCGGGTATCTGGCCATATATGAAGCAATGCGCTCATCCGGCGTTTGCTG
GCCTCGGCGGAGATGACCACACGTTCAGTGCGTTTGTGCTGCGTGACCTGGCGGCTAGTATCAGTACCAGGTCCACCTGC
CTGGAATATAGTGCGCTTCAGAAACTAGGGATTCGAAACGAGCAGTTTCGTAAACGGACCGCAGTGCAGCAAGTGCAGGG
CATGATCAAGAAACGACGAAGCGCCACGTTCTAGTTAGACACGAACGCGAGAGCCCAAACGCTGGTCCTTCACCAGCCGT
GGCGAAAACAGATACAGCTAGTACAACAGATGGTCGCCGACGATCCCAACGGGGTCGATCATACACCACGCGCGACCTGC
ACATACACCGCGGCCACCGCCACGCCGAGCGCGAACGCGACCGCCCACTCCTCTACACGGCGCCGCTCCGGACCACCGTG
CTTGACGAGCACGCTCCCACTAGGGCGGCTTCCCCGCATCTCCCCATTCTCCGAGCAATCCGCGCGCTTCATCGCGTCGC
GGCATTCGGGGACGCGCTCGGCCTTGGAGGCGTGCGCGAGCCCGGGCAGGCCGTCGATGCTGTTCTCGTTTTTCGCCTCC
CAGTACGCCCGCATCCCCTTCTCCGAGCGCCCACCGGCGTCGGCCTGGTCCGCGTGCTCGCGCTTGTCGAAGAAGTCGAG
CAGGATCTGGCGGTGGCCCTTGAACTCGTAGTAGGGTACCGCGTAGCCGCAGGACTGCGCAAGTCGCAAGCGCGGGCGCG
TGAGCGTGAGCGTGAGCATAAGACGCTGTGAACATCCCGTCGCGCAGCGGGAGCGGGGTACGTACGGTGCCAACCTTGTG
GACGTCGATGACGATGGCCGCGCGGGAACCGGGGCGGCGGTGCTCGGGCGGGATAAGCTCGTCATACTCCGGCGTCCCGT
ACTCGCGCACCGTCCCTGTATGTGTATATGCATATGCGTGTGTGGGTCCCGAGCGTCCCGTCCCACGCCAAGAGCAGACA
CAGACGCACCGGTGCCAAAGAGGCGCACGATGCGCGGGGGGCCCTCGAAGGCGGCGAACATGAGCGTCGCCCGGCCGTTC
TCGCGGAGGTGCGCGATCGTCTCGACGCCGCTCCCGGTCAGGTCCTGGTACCAGACGCGGGTCGGGGAGAGGACGTGGAA
CGAGTCGCGCACGCCCTTGGGCGAGACGTTCACGTGCGCCGCGGGGCTCAGGGGCGCGGTGGCGACCCAGAAGACCTCTT
GTTTGAGGAGCCATGGGATGAGCTCGGGCGGGATGGACTCGTAGAACTTGCCCATGGTCGGCGGGGGAGACGGGGGCGGG
AATCAGACTCAGGAGAGCACAGCTGGGCAGCACCGGTACCAGGGGCTTTCGCCGCTATATGAACGCAGACGAGCGGTACA
GCAGCTGTGGGGTCGGCCGAAGACTGGTGTGAATCGCGTCAGTCGCTTTCTCTTGATGTCTCACGACGAAGACAGTCCCA
GTGACCGCTGGATGAAAGCCTGCACAGGAACCGGGCAGTGTGAGTAGTACTGAGTGCAAACGCAATCGACCCGGAGATAG
AGACGACGACGAGCGCCAACCCACATTGAAGTGACTCGGCCGCTAGCGGGTCATATGAACACGGCACACGTACCGTATGC
ATGACAAAGAGATTGCTCTCCATAAGTATCCAATACACCTCCCGCGGATTCACGTAGCCGTGGGTCCAAAAAAGCCCATA
TACGTATACGCGCCTACATGGACATCTTTTCGCCTGCAGATCGCGGAGGCAGACTTGAGACTCCTGATCGGTAGTACAAC
CGTGAACATGACAGGCCTAGAATCTGACCAGATCCGAGAAAACCCAGAGGCGTATGCGGTATGCGACCTGCAACAGGCCC
TAGCTAGCGGCAAGACGGCTCTGACAAGGCGCAGTCTTGCTCGTCGAATCACAAGAGAGTGGCAAATTGAAAGGAGTGGC
TGGCAGGCTGGCCGCTGGACGCTGGCCCACGCGGTCCAGAGCCGGACTCCAGGCAGGAGCTGGGCGCTACCGCGACCGGC
GGCAAGACCTCTCAAGACCTGCAAGGTACCCCAATTACCCGACTCCGATTGGCTCCCAGGGCTGTACCCCCACAGTTACG
TAATTAAATATGCCCAGAAGACATGACAAACCCCATTTCGGAGTATCTCGCGACTGTGCTGCTTCTTCATCGCCGACGAC
GACAACGACGACGACGCTCCTCCCGCCTGCGCTCCACGCTGAGCCTCAGCTATGGCATCTACTCTCGCGCGCATGCATCG
CGCTGCGGCGCACACTTCCTTCTTCAACGCTCCCGCCAGGGCTCTTGTCTACCTGCCCAGTCACCGCCATGCATTCATGT
CCGCGCTCTCGCATGACCGATCAGTACCTCCGCCGGCAGGAACGTCCTCGTCGTCCTCGGCATCTTCTACAGCGTCCACT
TCGTCGTCACCACTCCTCAGCGAGGCGCCCCCTGTCGTCGCTCCCTCGTCGTCCAAGAAGCCCCCCACCGCGCGCAACTT
GTCACCGGACGCGGCGTCCCCTCAAGTCGCAGCTCGGCCCCCACCCGTACCCAAGGCGGAGCGCCCTCGTCCCAAGATCC
GCGCGGCGAAGGCTGCAATCACGCTGGTCCGTCTTAGTGGTCTCCGCTGGCTCTTCACTACTTACCTTGCATCTGCCTAG
ACACCGACGGCGGTAGACCGGCTACAGAACTTGCTCCGGAGCCCGACACCCCAGATGATACGCATCGGCGTAAAGAACAA
GGGCTGCGCGGGCCTATCATACCACCTCGAGTACGTCGAGAAGCCGGGCAAGTTCGACGAGGTGGTGGAACAGGACGGTG
TGAAGGTGTTGATCGACAGCAAAGCGCTGTTCTCGATCATTGGGAGTGAAATGGACTGGAAGGAGGACGCGCTGAGGTAC
GTCGTGCCGTTGTTCGGTCGCCGCGCGATGCTGATGTCGTTGCTGTAGCGCAAAGTTTACATTCAAGAACCCTAACATCA
CGGACGCTTGCGGTTGTGGAGAGTCGTTCTCGGTGGGCTCGTGAGCAAGAAGCGAGCAGCCTCTCTCTGGACGCGTACGA
CCACATATTCCCCTCTTTTACACTCTATAAGTGTTTTTGGCATTCATCGCTAATACCTATCGTACATTAGCCTGTGTATC
CATAGTGCAATGACGTCTCGTATCCAATTAGAGATGCTCTCCACTTTTCCTCTAGATTCTCCGTGATTGTGGCGGCCGTC
TGATTGGCCCGCTGGCCTGAAGCCGGACGGTGCCCCGCGTTCTTATCAGCAGATGATAAGCAACAATTGCCTGTCTAAGC
TTCATAATACGAGACCAGCCTCTTCGATAACTTGTTCTTAACGTCTCCGTCCTTTTTTCGGACCCACATCATCCTCGTTT
GGGTAGTATCAGATATATAGTACCAGAGGTATCTCCATTTGCTCGAGTGCTTCCTCTAGCGGGTGCCCGTACCTCACGCT
ACTTCTCCAGGGATTACGATGGTGAAGGTCTACGACAGCATTCCCGACAGCCATATCGCATGGATAAACAAGCAACACAT
GTTCTTCGTCGCCACGGCTCCTCTCACGCCAGACGGGCACGTCAACGTTTCTCCCAAGGGGATCCAGGACACGCTTCACA
TCGTTAACAACAGACGTGTCTGGTACGAAGACCTGAGTGGGAGCGGTACGCATCTCTGCCCCCGCCGCAAGCTCTAACAG
GGCAGCTGACGCTCGCGGCTGGCACCAGGAGCCGAAACGATCGCGCACCTGCGCGAGAACGGGCGGGTGACGGTCATGTT
CTGCGCGTACGAGGGCCCCGCGCGCATCCTGCGCCTCTTCGGCCGCGGCACCGTGCACGAGTTTGGCACGCCCGAGTACG
ACGCGCTCATCCCGCCCTCGGAGCGCCACGCAAGCTCGCGCGCGGCGATCGTCATCGACGTGCACAGGGTGACCACCGTG
AGTCCCTCGGTCCGTTGCTACACTCCAATGCCGCAGCTAAAGGGGGTCCACGCTGCGGCCAGTCTTGCGGGTACGCGGTG
CCGCTGTACACGTTCCAGGCCGAGCGGAGCGCACTCGCGAAATGGGCGGAGAAGATGGAGGAGCGCGACCGCACGTTCGG
CGCGCCCGTGCCCGTGCCCGGCCCCGCGCCGCCTGCGGACCCCGGCGTGGACGTGGACGTGGAGGGGGCGGCGGCGGTGG
CGTTCGACACGCCCGAGGGCGCGCGTGCGTACGCGCCGCACGGCATGAAGGCGTGGTGGGCGGCGTGGAACCAGCGCTCG
GTCGACGGGCTGCCCGCGCTGCGCGGGGCGCACCTCTCGGACGTCGCGCCGCGCGCGGGGCGGGAGGTGAAGGGCGAGCA
GGAGCCGCCGAGCGATGGGAGCGTGGTTGTGTTGGGCAATCAAGTGCCGAAAGGAAGGAGGGGCCCTGTGGGCGAGAGAA
AGGGGGGTCTAGTGTCGGTGCTTGGGCGCACGATGCTGCCGCAAGGGTGGGCAGAGCTGGTGAGGATGGTGTGGGTGTTT
GTGTTGGGCGCCGTCGTTGCGTCCTTGTACGGGCGAAGTCTACGGGCCGTTGGCGTGAGATTCGGGGTACATCTGCTCTG
ACTTTGGGGTCTGGGTGGGAGTACTTGGGATAGTATTTGAGTCGGTTTGGGGCATGAATGAATCGGCCCTTGACTGAACA
AAGCTTTGATAAATTACAGTACAAAGTGCGCTTGAGTGGCTGTGCCACTCTTCCCTCTTATAGGCGCCTTTTGCGTTGCA
ATTTCCCTCATTCCTGGTTTCCTCCGACCATTACCTCCTAAGCCCAGAATTTCCCCCACCCTTCAAACTTGCGATTTTGA
GCGCTCAAACGAGCACTCTCGTTTTAAGAGGCCACAGTTTGCAGCGGCGAAAGGAATTTCGTGACTGCGACTGCGAGTGG
CATCTCGCGTGGTTGAGCCCTCGAGGCAGCCGGCTATTAGTAGCTAGCACTGGTACCCTACTACCGGTGGTTCAAATTTC
CGCTTTTGAAAGCATACGCGCGTACCGCGCTAGCCTATCCTCTTACTGGACTCTGTTCATATCGACATGTTCGACGTCGC
CGCCAAGAGGGGCTTTGCCCCTCGTCTGAACAAGCGTCGCATCGCAGATGCTGTTCCAGCACTGTTTGACGCGACGCTGC
TGCAGGACGAGTTGGCGATCCAGACCGCTATCGGCGCCCTGGAGAGCCAGCTCGTCGATTCAGCATCTACCGGCGGCGTA
GTCGAAGTCGTCGAAGAACTGCTATCGACTCCTCACTGCTTTGAGTTCGTCTTGGCAGGTGCGTACATCGTCTACCTACT
ACATTCACGGTCACCCACAGGCGCATAGCCACGGACCACCACGTCTACGAAAAGATTCGAAATGCCATCCTCCACTCATA
TCCCAGCACCCCCCAGCGGTTCTCTTCCTCACTCGCCGACAGATTGTTGGCTCGTTTATCGCTTTTCCTACTCTTTCTGC
CGTACCCAGACCCGTCAGAATCTCCCCCAAACCTTAGGTCCCATAAGCAGAAAATCGACTCCGCCAGGGTCGCCCTCACA
GCTCTCACAATGTTCTACTTCGACGCCGACTCGGTTCCAGAAGAAGCAAGCTCCACCACCTTGGACGAGTTCCTCGACTC
CGGCATCTTCGTGAAGACAAAGCGGAAGCAGAAACATAAGAAAGGAAAACGCTCTTCCGCTCCTTCTGGAGCTGATCTCA
AGGTCATCGTAGACTATTGCGGATTCGAACCTTCCACGAGGGAAGAGTCCGTAGCTCTGGCCAATGGGATCCTTGAAGAT
TTGTGTACCATATTGAAGGTTCGTTCACGCACGATCGGGCTCATGAATCATCTCTTCATGCTTTTCGCAGGAATACATGG
AGATGCTCCGACTTCCCGCACTAGCACCCCTGATCATGAGTATGTACATCCCTAAAGCCACGGAGACAGCGGGGGACACG
TCGGAGTCCGAGTCGCCAGAGCACGTTGCAGACGCTTCGGTCTCCGCCGATGCAGAAGAAGGCGAGGCCCCTGCTGCGTA
CCCGCTCGTGCAGCCCATGAAGGCGGCGCTGTACTTTGATAGCGCAGAGGGCTTTGGCGAATGGCGTATTCTCATCTCGA
CTCGCGCGGATCGTGATCTCCGCCAGGCGCGTAACAAGAGCCCCGATATCTTCAGGATCATCATCAAGAAGATCAAGTGA
GTGCTTCTATAGGACGTGCCGATGGTAATTCTAATTGTGATGTTATTAGAGAGCTCTCGATGGGGCACTTCTCCGATGAC
AACCAGAAACGACTGACGGGGCTTAACGTCGAGATTCCGATCTATGAAGCGAAGATGACTGGTGATACTCGGCTGGTGGT
AAGTCCGCCCTTTTTTGCCTTTTGCACGAATCGCGACATATGCTACGACGCTAGTATCAAGTCGATTGTGTCCCAGAGTT
CGAAAGTGATGTACGTGGGTTAGTTTCTGCGTTTTGATAGCTGCTTACCGTACTACCGTCTGCCCTCTCACGAAGGTTGA
GCGACAAGGTACGGCTGAATAGTCCTGTTTGAGTCGTACAAGTTCCCAATATGAGTTGCGCAGTCCTTCGTATCTTCGGC
ATATATACGCATGCACAACTCGATCGTCGTTTCTGGGATTGCATGAGCAGGCAGTTGGAGCGTAAAGGCGCGGAATACAA
GAAACGGTAAGGCGTCCTAGTGTTAAAGCTCTGAGAGCGGTGCTGATGCCCTCGTGCAGATGCACTTTCCGTAACCAGCC
GGCGGCGCGTGGAGACTACGTCGTATTGCCCGCCTCTTGGCCACCGCCTTCCGAGCCCGTGGCGTTAGAACCGGCGCCTT
TGTTTACGGAGCTTCAAAAGGAAGATCTTGAAGAGGTGAGGTTTTCAGCGCAGGCGATATTCCCGATTCTTACCTTTCCG
TATACATAGCTACACTCGCTTCTTGTGTACATTTCTTGACTTGTCCGTACTAGAATCTAGCTCATAGGACTCGTGTAGCT
TGGAGAAGTTTGTTACATTTTCCCAGGCATGTCACCTTCCTTGTTTCGCATTGTCCCGAAAGCTTACGGAGGTGTAGGCA
CTCCTGAATAGTATGAATACAGCTCCCCATACCCCTGCTTGTCTGACACATGGCTAGGTATTTTGGCGAATCAGGACGTC
GCTCATGTGTTCGACGTCTCGTAAGCTCCGAAATCCTTCACATAATAAAACAAGCCGTAACAAATCTCGTTGTAGCCCTC
ACGAGAAGAAGATCATCGAACATCCCTCTTCATGCTTCGTTCTTGGTATGTGACCGCATGACAGGATATGTATCATCCGC
AATCATTAATATCGCACTATCAAAGGACGCAGCGGGACCGGGTATGTTCTCATGACGTTCGTATCACTTCTTGTGTTCAC
TTTTGACTTAGCAAAACCACGACAATGCTCTTCAAGATGCTCGGTATCGAGCGGTCGTGGGAAAGCCATCGCGAGGCGAT
GCCCAAGCCACGGCAGCTCTTCGTCACTCAGTCCCGCGTCCTGGCAGAGAAGGTAGAGGAATACTTCGCAAAGCTCCTCG
AGTCGCTCGCGACGGCTACTCAGTCTCCGACCGAGCTCAAGAAGCTCGCTTCCCGGAAGAGGACGCAAGAGCAACAGGGG
CTCGTCGACCGCGACGAGGAGATCTACTGGCGCGGGGACCTCCCGAAGCGCTACGGTGCATTGCAGGAGGAGAACTTCCC
TATGTTTCTCACCTACGACCACGCAAGTTTTAGAACGTCGTCTCTTGGAGGATTCATTCGCTAACGGATGCAAATAGATC
TGCCGTCTGCTCGAGGCCGAGTTCCATCACACTGGCTACGAGACGACCAAGGAAGCTGCCGTCTCCCAGGCAATGCGAGA
CGTCTTGGAGCTGCGCGACCCACAAGCACCGGACGGGGCCCTGTCTAACGACTACATGCAGCAGCGTCGAGCCTCTTTCG
TGTCGTACGGATCATTCCTGGAGGAGTATTGGTCCCATTTCCCCCAAGCTTTGACGAAGGGACTTGGTGAGGATATCACT
TACGTATAGATGGTATGATGGCTGAAGTTCCGGGCTGATGGCAGATCCATCCCTCGTCTTCGGGGAATTCATGGGTGCGT
CTCAGTGCACCTATAATCTATTATTACATTGGCTTATCTATTGCGCTCACATTACCCCAGGAGTGCTCAAGGGCTCCGAG
CAAGCGCTGGACCACCCGGAAGGATATCTAGACAAAGACGCTTACCTTCAGCTCAGTCATCGCACTCAAGCTACGTTTGC
GTCCCAGCGTGAGAATATATACAAGTTGTTCAAGGCATATCTGAAGAGGAAGCGGGAGCGTAGTGATTACGACGCAGCGG
ACCGGTGGGTCTTTCCTGCACGCCACACTGTCAAAGGTAGCAATTGAGTTGTTTCTAGCACACACGCTCTCATCAATTGT
CTGAGGACCATGGGCGTACCCGGGCAAGCTGTGGATTTCATGTACGCGACGGTATTTGCTTGAGGCGTTCCACATAACCT
CATCACATTTTAGTTACGTCGACGAGGCGCAGGATAACCTTCTTATCGATGCGGTCGGCAAGTACTTGCGTTGTCCGTGT
AATTCCATCGGTGCTTAACGTATAAATTAACAGTCCTAAGAACCTTGTGTCGCAACCCTCACGGGATGTTTTGGGCGGGA
GATACAGCACAGACCATCTCAGTCGGAAGTGCCTTCCGCTTCAATGACCTCAAGGCGTTCTTGTACCGATACGAGGAGGT
ATGTGTCTGTTTTCTCTATCATGTAGATAGGCGACCGACGAGGTTGAATAGGCAAGCACACTCGGTGATATTAGCAAGCG
CACTCAGCCCGAGTCCTTCCACCTCGCCGTCAACTACCCTCTCATGCGGGTATCGTCAACTGCGCTTACTCCGTCATTGA
ACTCATCACCGAGTTCTGGCCTCATGCCATTGATTCACTTGGTAGGGAGAGGGGCATGGTCGAGGGTCTAAAACCCGTGT
TCTTCAGCGGGTGGGACCAGAATACCGTCCGATACGAACAGTTTCTTTTCGGGGCGTCGTAAGCAACCTAATTCAATAGA
TTCTTGTACGGTATTAATCCTCTGTAACTACTAGGGGCAGTCAAATCGAGTTCGGGGCTCAGCAATGTGAGTAAACTCCA
GCAAAACCTATTATATTCGGGTGTGCGAGCACTAACACAACTATGTAGGCATCTTGGTTCGCGACGAAGCAGCTCGTGAA
CGACTTCGCTCTCAAGTAGGGGACATCGGGCTCATCTTGTACGTGTTACCACGCACGTAGATATCTATTTATTCTTATTT
ATGCTCTCTCAGAACCTTGTACGAAAGCAAGGGTCTTGAATTCAACGATGTAAATGGAATGCACAGACATCAGTACATGT
TTTAACTCGTCTTTCTTCCCTCTTATTTAGGTCCTCCTTTTCAACTTCTTCGAGGATTCAACCGTCGACCTCTCGCAATG
GCGGGTTGTACTGAACGCCTTACAACCAGACCAACGAGCCGACCATCCGGCTCCTCGTTTTGAGGATGCGCGCCATAGTG
GTGTATGTCGTGAGGTGCGCTTGGTAGTACGTTTCAATGCCTTTATCCTATTGTTAACAATATCCTATAGTTGAAGTTCC
TTTACGTCGCGATCACGAGAGCTCGGAAGAATCTGTGGATAGCCGACTGCTCCGAGAAGGGCGAGCCCATGAGGGTGAGG
GTTGACGCATCTCCCAAACAGTGTCTTTCTGACTTGAAGCGTGCTAGATTTTGTGGACTCAGAAGAACCTCATCCAGAAC
TGTGATCCTGAGACCGACGTTCCGCAACTAGCTATGTCTTCGACTGCAGAAGACTGGGCAAAGATGGCGCTGCAGCTGTT
CAACAACCGTCGCTACATGCAAGCGATGCACTGTTATGAGCGTGCCGGACTTTCAAGAGAGAAGGAAGTCGCGCGTGCAT
ACCATTTGCGAGAGGTTGCCCGGTCCACTGTCGCAACGAAGGGCGACGCTAGTCATCGTGCGCTGGCCTACCTTGTAGCT
GCAGAGGCGTTCGTCTCGTCAGCAAAGCATGCGGTCACTGAGAAGCGGGCGTACTACCGTATTGCAGGAGAGTGCTATGT
TCATGCTGGCGACGACAGTAGAGGCGCCCAAGCTTATCTGGAAGCCGCCGAGTACACCCTTGCGACGCTACATTTCAGGA
AGGCGGGGAAGTTCAATGAAGCAGTGGAGGTCGTCCAGTTGCATCGGGCGCGAATGTCGGAAAGCTTCACAGAAGGTATC
ATTGGCGTCTCTAGGTTGTATTTCCTGCGGGAGAATAACATCAAGTTGGCAATCTGTGTCCTCTTTTATTCACATTATAC
TGATATTCGTCTGATTCAGGAAAGCGCGGGAACTCTTTGATACCGACGACGACATCCTGGAGTACATGGACGATTATGGC
CTTGACGTAGCACGGGCCTCGTTCTTGGAGCATCTCGAACGGTATGGGGACGCAGCCGAACTCTACCTTGCGGAGGGCAA
TACCTTCGAGGCTATCAGGCTCCTCACACAGGATCGCAACAACGCTCGATCAATCCAGAAGGCCATGCAGTGCCTACTGG
ACGGGTTGTGGAGGCACCTCCCTTGTGGGACTTTAGTGAATGATGCATTGGTGAAATCCGATGCGAGCGTAGCAAAATTA
CTCAAACTAGCTGATGACCTTATCAATGTCGACGCCGAAGATGATCTTCGTCGAGAGGTATACCAATTTTCACTCACAAC
GTCAGCCTATTCACTCACACCCGTAGGTCTCTATGTTTCGCGCTATCGCTCGGCGTGAGCTCGATGAACTCAACATTCAC
GCCAAAGCATTCTTCGTTCGCGGTAACCTAGCAGCAGGTTTCTTATGTCTCGATCACATTTTTTCTACCCCAATGAAGCT
TCAGACCGTGCCTCTAGTGGATATCCCAGCTAAACTGCAGACGTTCATGCAATACGTGCAGATCCTCCAGGAATTCGGTG
CGGATCCCAAGGTCTGCGAGAACAAGGCTATCCGCAAGATCTTCGCTATTCTTGAGGCCCAAGACGAGTGCCTCGTACTC
CCGAAGGACTCCTATCTCAGTCAGAAGGCGCTTGAGAACAGTCGCTCCTTGACGCCCAGTGCACACGCCGTCGAACTCGG
GACCTCAGTCCCCCGTTGGGAACTAGAAAAGTTGCTCAAAGACGCCCTGCGATCCATGCTCCTCCGCCGAGTCAAGGAGG
AAAACCAGACGCTCCGTAACCTTCGCCCTTTACAACCTTGTTTGCCTTACGCAGTATTCCTCGAGTGCAATCGCATTCAA
TGTCCCCGCCATCACGACAACGTTCAAAGCTACGATGCGGCAATGTACAACGCCCGCGTTAGGGTGGTCATACAACAAAT
TCTCATCTACCATATTCTGAATTCCGTGGAGAAATCACAGCAAGAAGTTCGAGCGCAAAGGTAGCTACAATTTTATATGG
ACTGAGTCCCACTTGATGTTGTAGTGACTAACTTGAATAACTTCACAGGCACTTCTGGTTACGCCAGCTCTATGACGCCC
TATCTCCGTCATTCTACAAGTTTGGCGCATCCTACCTCCTGGAACCGGGGCTTATACCGGAGTTGCGACAAGGTTCCAAG
GTCGTGCAAGTCTGGGTCAGCGAGCTACTCTTTGCTCTCAAACCGCGTAGCTCCCAGACCGACAGGAACAGCCTGGGCTA
TACATTCCTAACGGATTTGACCTGGACCGTTCATCTAGCTTTGTATAGCGACGCGAGAAGAGCTTCCGAGATCCTTCGCC
GTATCCCGTCCGTAACAGAATTCAGGCCGCCACAGCTCCTCAGAGGGAGGGATAATGCATACATTGTTCACGACCTACTG
AACTTCATGACACGCAACAGCGAGCACGCATTAAGCCGAGGCATGTTGTTTCTGGAGTACGTTTTCATAGTCGCGCCATC
TTGTACTTAGACTGACTGCCCCTCCAGTTACGTGTTAGACAAGAATATCCCTATTGAAGCTGCCCTGCTCTGCGACCTCA
TGGAGGGTCTGTGTAGCTCATACCTGATGGCGCTCCGACTACGGCGTGACAAGAGGTTACATGAGCTCACATTGCCCAAG
AGTTGGATATTACGGCTTCTCCCAAACGTAGAAACCCTCGGTGCACAGAACATCCAATTATGGACTATGTTCAAGAAGCA
TATCGGGAGCCTCTTGGAAGATGTTTACTCGGGACCCTGTAAGTCAAATACACTGAACAACGTAAGTCGTTATTGATGGG
TATCACCTAGCATGGTTGTTTGTGGAAGGTCGCCCGCTTCGAGACCTCAGTTTTCCTTGGAGAAATATCTACTTTGCGAG
AATGTAAGCTCACAGTTGCCTTCGCTCTTGATACAAGTAAGCTTACACTACTACTTCACAGATGCAGGGTCTTTTCTCTT
TGTAAGCTCTTTGTCGGTGTGAATCACAGGCCAGTGGGCTAATTTATAAACATGCGGGAAGGGGGCTACAATATCCAGAT
ATGGGGCTTGCGGAACGACATTGTTCGGGCGATTTCAACTGTGCGACAGCCCGGAAGAACATACAATCGCCTTATCCAAC
CGTAAGTTGGCATTTCTCCCGTACTCCGGTTCAGAGCCAAATTGTTCATACTGCCTCCCAGCTACGTCAATGCTCGAAGT
TGGGATCATCTTTCTCGCGCAGTCCGGAGTTCGACGGTTGGCACGGCGCTGGATGAGTTGATTTGTCTATTCCATGGGTC
CCATTCATTGCCGAAGTTCCAGCTTCGGGATGTGCGCCGCGTGGTCTACAATCGTCTAGAGGACGTACCATGGCTTATCA
AGGCAGGCAGCACAAGTATTCCCCACGTAGGCCTGCGCGCAGAGGCTGCACCCTTCGTCCCTACACGGCCGTCCGCCGAG
GAGGTGCAAGAGGATGAAGGGGACGAGCCGGACGCGCTTGATGGCGAGAAGCCGGACGACATGAACGAGGAAGTCCTCGA
GCAGGTTGTTGACACGGACAACATCGCGCATGCCATCGACGCGGAGCAGGCCGACTCAGGACCTGTTGCACCGACGGACG
AGGAGATCGCCGCAGCGACGACGATTGCAGAGGCTTACCGTCGTCACGCTACGCGGACGCGCCTGCGCACTGTGAAGCCC
CGAGAGGAAAAGCGGCGGCGGGTGTTCGCCGCGTTCTTCTCCCAGTCGCAGAAGATGGTCTGGCCTCACATGTACTACCG
CCAGCTGTATCTGGGCCCGATCCCACATCTGTACATGGTCTCCGAAAGGTTGAAGAACCACGTATACGACTCGAAGAACA
ACGCGAAGAAACGTCTCAACATCGTCAAGCATCTCGAGCTCGAGACTGTGCAGTCTGTCTTGACCCAGACAACGTGCGTA
TATCTCCTACAGCCCTGACATCCCGGTTCCCGGACGTCTAACCCGGTACATTAGACGTTTCTATAAGGAGCTTGATAAAT
TATCCAAGGACCTCGGCCCCACCGCGGCGGTGCACAGGGCGCGCGACCTCGAGGCACTGAAGGCGTATACTGTACAGGTC
CAAGAGCATCTACGCGCGATCCCTCCGGAAGTCGCGGAGAAGTGGCAAGACGACTGGGCAATAGCATGGAAGGCCATAGC
CGAGCCTAAGAAGGTGCCACAGCCTAAGCCGAAGCCGGCGCTGAACATCAGCGTCGATGACGACCTGGTAGCATCGGAGG
ACATGGAGGCATTGGACATTTCATCCTACTCCGACGTCTCGTAGCTGTATTTTGTGTGTTTCTCATCTTGAGCCTGTACG
ATTAGCCATCGCAATTTTCATTGAATAGTCTTGCTCTGTCAGTGCTTTGGGTGTCGACTGAACACGATGAAGTGTTGGGG
CTGAATGACGAACAGGAGCTCTACATTATGTCACACTGGGGGAGGAGGGGACTACTAAGTAAAGATACAAGGTGAACGCT
GCGCCTGATGCGCACTAAATAATATACAGTAAAATACGTACGCTAGCTAGACGACAGCAGTGTGGATATTCGACAACACA
CAAAACACGGGGAGTAATATAGAGCAAGGATGAGCAGAATCCGCAGACCGTATTGCATCGGATCGAATGGATATCAGTGT
GTGCAGAAGTTCGTGTACAAAAACGACTGTCGCGGCGGGCGTCCGGAGCAGAAAGTCTTGTGAGTTTGAGTGTATCGATG
GTATAGGAGCATCCAGTTAACGAGAAAGGCAGTCCTGGAGCTTGCAAAGCAATTTTCCTTGTAGAGACGGACGGTCGGAA
CGTGTGCGTGTCATGGGTCACCTGCGTGAACGCATGCTCCGACCGCTGCGCGCGGTTTCTAGCTGCTGCCGCCGGCGAGC
GTAGTCCTCGCGGTTCATGCGTTGTAGGAAGTAATCTCCCCCACCGTTCCCCCACGACACGCTGCCAGCGTAGTAGGGGC
GCGACGTTACAGTGAAGATTTCGCCGATGTCGTCAAGCTGGCGTCGCTCTCAGCAATTACCGGCGTTGTAGTTTGGGAAG
AGACTTACATTGCGTTCCTTCAGTGCTGGGGATGAGCTGCGCTCGCGCGAGATGGTATTCCGCGCAGTCGCCCGAACGGA
GCCCATAAGACATGTGAGCGAGACGACGACGGCCCCCTCCTTGAGGTCTAGGAATTTTTGTCGTAGAGCCTCGTTAACTA
TGGGCAGTGTGCACATCAGCACCCTCCTCGGCGGCACCTACGATCCAGAACAGGGGCTTACGTTTGTGATCGAAGACCTT
GTTGTTCACCAGCACAACGTCCGCCTCCTTCACCAACTTGTCAACTTTTGCGCTCAGCAGCATGTCACCTTCCTCGAGCT
CGACTTCCCCGGGGCGTACCCCCCACATCCTGCATCGAATTTGGAACTGCTCGAGTTGGCTCCGGCCGATGCACGCGGGG
TCGGGCGCAAGCTCAATCCCGTATGCACGGCAACCCGTCTCGAGTGCTGCCTGCAGTACGACGTTGCCCACACCCGCGCC
GAGGTCGATGAAGAGCATACCCTCCCGAAGTCCCGTTTGTCGAAAGATATCCGACGCGAACGGCGGTAGTAATTCACCGT
ACACGGCAGACGAGAACGGCGCGTACCGCGTGAGCCTGTGTACGTGCGGCCCGACCGCGCGCTGGTACGTTTCCTCGATG
ACACGCTGTACTACATCCGAGTCGAGGTGCGTCCATGGCTGCACGGCGGCGCGGAGGGCATTTGGAGGTGCCGGCTGGAA
GGGGTCCATTGGGATGGGCGGGTACTTGAGCATACATAAGAGAGCATTGATAGCGCCCATGACCTTGAGGAACAAAGGTC
CATCATGCCGGTGGACGGCGCGTTGGAATAATTTTAGGTAGTCCACTGTTGGAGGGCCTGAAGGCGTGCGTTGTTTCGCA
TAGCAAGACAGAGCGGAGACGGATGAAAGCGAGGATGCGGAGGTGATAGAAGAGTCGGTGTATTGCGAAAACTGCGAGGC
CTGCGAGGATGATGACGAAGAAGATGAGTCGGAGCCGGGTGAGGGTATAGAGGTAGGCGGTGATGCTGCGTATGAATGGG
GAGACGGGCAGTCGGATTCGATAAGATCTTCGTCCGTGAGATCTTTGGAGGGCAGAGTCCCAAAAAGCCAGCGCTGAGCA
GGGGTCAGGTAATCTGATACGGCGTGAGCTTCTCTTAACTTCTCGATTGGATGGTGGCTTACACTCGATTATCGTATGGA
GACTGCTCTCAAGGCACATTATTGGGTTGTAGTGATCCTTGTCCTTGGGGGCAAGGAGAATAAACCTATCAACCTATGTG
AATAGTGCAGCTCGTCGTGATCTGTAGTAAACATACCTCTCGCTAGCGCCCGTGTTGGGGTACTCAAGGTATGTGAACGG
ATAGTCGGTAGGATGAGGATCAAACGACCGGTCATTAGGGTCATCGGGGTTATTAAAATCTGGGAATACATTAGCAGCCT
GCCCAAAATTATGACGAGTGAGCAATGCGAGCATTTCCCTAACAAACATGAACGGCCAAGCAAGGATGAGTTGTCCGCTT
CGCGATTGGAATACCTCAAAAGTACATACAAGGTGCTATATTAATATTTCAAGGGGCTGTTTATGTTTCCCGGCACCATA
AATTGGGAGGTCCTGCGGAGCCCTCATGGATATGTGTTTAACAGCACTTCAGTTGTCTACCTTCTGCACAAGAAAGCAGC
TTGACTTATATCTCTGTTTCAGGTCCAATCGAAGCCTGCACAGAGGTAACAAAGACTCTTTCTAGACTAGCAGCCGCGCG
CACCATAGCATACAGCCGGGTGCTCGCAGTGGCGAGGGCGCTACGGTGGCGGGTGGCGGGAACGGCGGATCTCACTTTGC
CTCGAGCCCTCGTCTTCTTATGTAAAAAATAAAAACAATACACTCACGAGCTTTATAACCCTTCATTAGCCCCTGTACCA
CTAACTCTGAGCTCAAGAACCCCGGTCCTGGGTAACCTTCCTGGGTAATCCAGCACTCGCGTGCGGGTATAGAGGGGGGT
GCCGGACTCGCCACAGAGGTAGCCCGCGTGCTTGGAGAAGAGAGGAGCTCATTGCAAAGCGGAGAGGGCGCGATAGAAGT
TTGCCGACTCGAGGCGGAGGATTTGGAAGCAGCCCTGAGTGAACGCTTCCGGGGAGGAGGGGAATCTCTCGCGCCTCCCA
GTTTCGTAACCTCGGGAGTAACGCGTCGTTTCTTCGCAGAAGCCCGCTGCAGGACTTCTTCGCTTTTGCGCTTGAATACC
TCGAGGTCGCGCGGTGGTTTAGAGGGGGACGCGCTGGGTTGTGCGGTGACCTTGATCACCGGAGCGCCTGCGCGGGGAGG
AGCAGCACGCGGGATGGCGACAAGGCGTGTGGTGACCACAGTGGAGGAAGCAGGAGACGTGTACTTGGACTTTGAGAAGA
AGGAGTGGTCTGAGGAGGATGCGATGGGCAGTGAGGACGAGTTCATCGTCGTCGAGGTCGTGGTCGGTGTCCAGAACGTG
GTCGGTGGCGGTGAGCTCGCGGGCTGGGGACCTTGCAATTGCGAAATTGCGTCAATTCGCCGGGGCGCTTGGCGTGAGAA
TAGCTTCCTTGATTGGGAGTTGTTGACACTTATCGGGAATAATAGTAAGGAGTTATCCGTGGAAAACGTGGATCATTATT
CTGGAGGAATCCTTAAACTTGGTCTTCCCCTCGACAATGATCCTTTCTATCCTATACCGGCCTTGATATCCTGTAATTTT
ACACCTTTGTGTTTTGTCTAAGGAGATTATCACGGCCGCCTCAGTGATGTGCGGATTTGTTGTCCTATTTGTCGTTCCTG
AAGACCTTCCGGGACAGGACGAGACCCCACGTGGCCGACTACTGTAGATGGTTGCCGTTACATAGCGCAGCTCCTCCTCC
GCCACCTCGCCCTCCTTCTGCCTTCGTACGTTCCCCCTCCATTTCCTGGCTTGTTTCTTGCTCGACGACTTGGTGTTGAA
GCTGTTGTAGATCATGCCGCCTCCTCATTATGACTTCTTGATCAAGGTATACAATCTCAAGGCTGTACACTACTCGCGCG
AATGCTAATATACCCTCTAGCTTCTACTCATCGGCGACTCAGGTACCGCGACACGCTTTTACGTGAAACAGGTCTAGAAA
GCTAACGATGTCCTCTCAATCCAGGCGTTGGCAAGTCTTGTCTGCTCTTGCGGTTCTGCGACGATGCCTGGACGCCCTCC
TTCATCACCACTATCGGCATCGACTTCAAGATCCGGACAATTGAGCTTGACGGGAAGCGCATCAAGCTCCAAATTGTGCG
TACTCGAACATTCACGCCCTAGCAAACCTTCGGACTTGGAAAGCTCACGTCGCTATTTGTGCGAAACATTGTGTTCGATA
GTGGGATACTGCTGGTCAGGAACGTTTCCGCACTATCACGACCGCCTATTACCGCGGAGCAATGGGCATCCTTCTCGTGT
ACGACGTTACCGACGAACGGTCATTCAACAGTGAGCTTCTCTCTATCCAGACATCGTTCTCCGCCCCCACATACGCCAGT
CTTACCTCGTCCTGCGTGCGCCTGCAGACATCCGCACATGGCACGCCAACATCGAGCAGCACGCGTCCGAGGGTGTGAAC
AAGATCCTCATCGGCAACAAGTCCGACTGGACCGAGAAGCGCGCCGTCACGGAGGAGCAGGGCCGCGAGCTCGCCAACGA
GCTCGGCATCAAGTTCATGGAGACGTCCGCGAAGATCAACGAGGGCGTCGAGGAGGCCTTCTTCACCCTCGCAAGGTCGG
CCCCCTCCCCCGGTATTGTCTCGAAGTTTCCCCGCTGACATGACCTTCCCTACCTTCTCCTTTATCCTAACGCTCGCAGA
GATATCAAGACCCGGCTCATCGACTCGCAAGCCGACACTGCAGGGGCCGCCCCTGGCCAGCCCGGCGCGGAGGGCTCCGT
CAAGGTGAACCAACCCACGTCGCAGGCCGCTGGTGGTTGTTGTTAGACGGCGTCATCGCCCCGCATAGACACCGCCCTCT
CGTCCGCTCGCCTGCCCCGGCCTCTATTCCCGCGTGCGTCTCCGCGCGCCAACCCCAGCCCCCAGCCCACCTACGCGCCC
CCGGCTCTGGGCTCGCTCAATGCCCTCTCCGTACATATCTGTATCTGTGTACACGTGTCCCTGATGTGAGCAGTCTTGTT
CCCGGTTGCTTCGGCCTCCGCGCGCTCGGGGAGAGGGCGAAGGCAGCCGGCGTCTCTTTCCAGCAATCTACGTATTTATA
CAACGTAAGAAGGGGCGATATATACACACAGCGGAGCCAGCGCGTGTTCAAAAAATGCCTAACCCAAGGTACATTTGAGC
GTAGGCTCGTCCCAGCGCGAACGCAAGCCTGTAAGTTTACTCGAGCGGCGTCGACGAGTTCCAGTTTCCACCCCACCACC
GCTTGACGCGCTCCCCGCCCCACTCCTCGTACTCTGCCTTGGTCACGCCCACACGCGCAAACTCGTCCGTCTTCGCAAAG
TCCGCCATGCCACGCCATGCATCGCGCGTCGCGTCCGCGGCCTGCACGATCGCGAGCGGCATTTCCGGCGGGAGGATCGG
GCGCAGCGTCGCGTGCAGCCGCGGCACGATGTTTGGGAGCTGCGACGGCCCTCCAGTTAGGAACACGTTCTGCAGGTGCA
CGATGCGATGCGCAGTGAGCGACAGAGCGGGGTACAGGGAAATGGGGAAAGCGTACCTGGACGAGACGGCCCTTCTCGGG
ATCCGGGAAACGTGCGAGGACGTTCTGCAGCACTTCGCCGAGGCCGGCGGAGTCGACGCCCGCCATGCTGGGGGAGAACC
ACGCCTCGCAGACGCGCCAGCGCTCAACATTCAGGTGGATCCTCGTCTTTCCTGCAAGTGTGCGTGATCAGCATTGCCCG
TCTGAAAGGGGGGGGGGCAGGTGTCTTACCTTTGGCGTCGCTCTCCTCGTATTGGGGGCGGAATGCGGACATGAGCGCGG
ACCGTTGCGAGGTGAGAGACGCATGCGTGTGTTCTTCCGTGAATGTGGGGTCGTGCGTGAGCAGCTTCTGCTCCACGGCC
TGTAGGTTAGCCAAGTCTTCCTCCTCGTCGGAGGAAACAGCTGCCGTGTTCTGCGGTGTCCGTCAATATCGGTACAAGAA
CGCGATCGAAACAACTGACAATCTTCCGGTAAATCGCCCAGTCAGCGTCGTCGGCACCGAACATGTCCTCTTCGGTATGG
TTAGGCCGACTAGGATGATAAGACAAATATGTATACTCACCTCCGCCGCCCTTGCGCCGCTTCTTGGGCACGCGATCGTC
CGCTGCCAGGTTTGCGATGCTCTTCATCCGGGCCTGAGATGCCGCACTCTTCCTATCGTTCAATGCCGCCTTGCGTCTGT
TGCGCTCTTTAATGCGCGTCATAATCGCCTATGACGACATCCTTAGCGGCTGTTCCCACCCCGCGCTCTCAAAGGGACGT
ACCTCTTGCTCCTTGCGCAGTTTATTTGCCCATCCAGTGAGGTCGCGATCCCGCTCTTCTTCCTCCCGTTTCTCCTCGGC
TTCACGTTCCTCGCGCTCACGCTCTTTCTCGCGCTTCGCGCGTTCCCGGGCTTCATGTCCGGCTTTCAATAGTTTCTGCT
TTTTCTTCTCCTTCAAACCTTCTTCGTCTAGCTCCTCGTCGGGCGTATCCACAAGTGGGAACGAAGGAGGTCCCTCCGGC
TACCGAGGCGTATACGTCAGACCAATTATACATCGCCCATGATCAGGCCACGCACCTCCTCGTTCTCGCCATCCGCTTCC
TTCTTACGCGCTTTCTTAACGTCGGCCTCGAGCTTCTTAATAACGCTGTCTAATGCTGCATCGTTGGAAAAGCCCTCTTC
TTTCAGAGTATCCTGCAACGCGATCAGCCTTAGAAACGAGGAAGACGAGACTACGTCGGCAAACATACAGCCCACCCCCT
CTTAGTCTCTTCCTCTCGTCGATCACGCACGCTAAGCAGATGGGCGAGGTCGTTTTCCTTCTGCAATAGCTGATACCACA
AGACCATTAGCCCTCCCATATGTTCGATGGCGTAGGATTGCTGGATTACCTTCTCCATGCGGGATTTGGCCGCTAATTCC
TGGAGTTTGCGACCCTGTTCCTTCCGGCGCTCTGCTATTCGCGCGAGCTCCTCCTCGGTCTTCTCTTCCGTGACGGGTAG
GGTATACGGGAATTGGATGATGCGGTCTGCGCCGCGCATCTGCAATGGGTCCTTAAGCCGCCGCAGAAGAGCGGTGTAAT
CTGTGGCAAATTCGCAGAAGTTCTGTAGCATCCACTGGAGGGAAGAATACGTGAACCTGCCAAGTAAGGACCTTCGCACG
GGCGGATGACTTACGTTGCTTTGGACCGTGGTCAACCTGCTCGGGAAAGTGGGGTACTTCAGCTGGACCAGCTTCTGGAG
ATAATCTGTTGCTTGCATGGCGCCCCACGGAATCCTACAGAAGTGTTCAGTTCAATCGTCGCGACACATGTTCATGCCAG
GGAACAGCGCGGGTCAGCCCGGAGTACTTTCGATACGACCCGTCGTGGGGGCCGGTCTTGGATTACGGGACTGGCTACGA
GGGATTAGGGTGACCCGCTAGACTCTTATAGCGAATAGGTCACGAGCAGGCAGAAAGCTCGACCCCCATGTGAGAGACGC
AGTGTAACTGGTTCGCCACGCCTGAGGTACTGTTACTTGCGTAAACGCAAGGCTCCCACATCTATAAGTGAAAATCGCGA
CGTCGTAATGCATGGCTAGACCCGCCACTAGGTACGCGCTGCGGGTGCGGGTATACCGAGGGTCCAAGGTCCCTTATCAA
CACCCTACCTCGCTGCAAGACTACGCTAGCATACTCGTGGTATAGCCCACCCGCGAAGTTCCGCACAGGTTACTCATGCG
ACGTACCGTTTCGCGTGGCTCATGAGCCCTTTTCCGTCCAGTATGGGTATCACTGACGTTGATGCAGTGTTGAATGAGAC
CACCAGTCCGTCGGAACGGAAGGGTACGGGAGGAGAGGGGAGGTTATTGTGGTAAAAGGACATAACAGAGTCGACGCAGA
GCGCGAGGGAGGGGACAGAGTACTGTTCGAACATGAGCTCTGAGGTCACTATTGAAACAGGTGAGTACAGCGTTTAGAAG
ATTCATTCGTGAAAGCTCGGCCAGGTTGTGGCACAAGCCGGGGGAGACGCACTGTACAGACCGTCTATCCTTGTCGCATG
GCCACCCACCTATTCTAACGCGGTGCAAGGCTATGAAGAAAGAGGCACTCACGCGCTCGAGAATGCAACGGCGAAGCCAG
CCGCTCCGTCATAAGTATTGGATGGTCCACTGTAGGAGCATCGATTCCAAGCTGAATGAATGCGTAGTCCAGCGCATTCT
CCTATAGTTCACGTGTCAATTATAGACGGATCCCATAGATTACAACTTATAGCACGTACCAACGCGTCGAAGTTGAGCAA
CACATCTCCCTCCCAAGGTGTCCTCGCCTGCGACTTTGCGCCGCTCTCGATATCAATTCCCTCGCCAAATAGTAGTAAGG
GTTTGTTCGTCTTGCGCTCCTTGTACTTCGCAATCATGTTCAGGCCCGTACGTGGGTTCTCGGACGTGCAGAACCCAAAG
CGCAGGTGCGTGGAGCCGTTGTCGATACATAATGGTGTCTGCTTGTCGCGGTGCGCATCGTAGGATGCAGGGACCTGTAC
AGTCGGCAAGGAGAGCTGCGGGAGGTAGGAGACGTTCTCCTCATCGACCTCCATATTTGACCACATTCCGACGAGGGGTG
TTAGCGGGGAAAGGAAGGAATGTATTCAACATGGGCGAGAAGTTCCACGAACGCGCGCTCAGTATGCCTCATAATTGACA
TAGCCTTATATGGCAATACCCCGGAGGCGGAGAGGCCTGCAACATACCGCCTCAAAGCCTCAGAACATGCACACACGTCG
AGAATATTATCGAGAGGGGGATGCTTTCAACTCCTACAGAATTACAGGAGAGTGATTGTACAACTATCGAACAGAGGTAG
AGCGCACATATGTATCCTCGCACAGCACAACCATGAAGCAGAAAACTGTCCGAAGAGCGCATGCCATATCATACAACCAT
TTCTTCAGCCTAACCGCCATATCACCCTTCGAGGAACTCCTTTCGTACATCAGCGAACGCCGCCGACCCGACGCCGACCT
CCCCAAGGCGGTGCACACAAGCGTCCGCCTGCCGGTATAGAGTCTCGAGTGCAGGATGGGCCGGGCGACCTTGGGATTCT
ATCCGCGCCAGCATGGTCAATCACAGCGAATCATCAAGGATAGCATGAAACGTACCGAGAATCGCTTGGTTCACCTCTGC
AGCGAGCGCATCGCGCGCAGCCTGCCCCGCTATCTCAGCTACCTCGCCCCCAGCAGCAATCGGGTCGTCGTACGCGACAA
CGCCGAAGGTGCGGCGCAGGTGCGCACGTACGCCCGGACGCAGGTCGCTCTTGTAGTCAGTCTCAAGCGTCTGCCCGTAG
CTCAGTGCCGTGTGCAGGGCGGCCTTCGCGAGTGCGGCAAGGGTGGCATGCGTGTTCTGCACGGGCGTTGGCGCAGGCGA
TGGGACAGCGGATGCAGGACCGACCGAGGAAGAAACCGTGGGCGTAGACGTGGACGGCGTGATTCGGGCCTCGTGCGATG
GGTTGTCCACGTCCATCGCGCCCACTCCATCCATCTCCCCCACAATCTCTTCTTCAACTCCGTCCAGCGCCTTCGGAATG
ATCACTGGCTCCTTTGCGTGCGTAGGCGTAGGCTCACGGCCGTCCTTGACCCTGCGCAGTGCTTCACCAGCCTCCAGCAC
AAGCTCGACAAACTTGCGGCAGCGCAGGCGGAAAAGGATGAGCCCTTGCTCGCGCTCCAGCACTGTACCATGGTAGTCCT
TGATGAGGGACAACGCGCCGTCAATGTCGCCGCGAATAATAGCGTTCGTGATGAACAGTCGGGTATTGAGGTCGTGGTCG
AGGCCATACTCAGAATCGTAGTCAAGAGCAGCACCAGAGCTAACTTGAGTATCATCGGGGTCCACCGCCATCGCGCTGCC
GTCGTCCGTGTCTTCCACCTTGGTTTGAACAGGCTCCAAGCTCGAACTTGCCTTTGACCGGTCTGAACATTGCTTCTGGA
AAGCTCGCGCTGTGCGAGCATATCCATGGTGCGCCAAATAGGCCAGTACGAGCTTACGGAGGGGTGCCTTCTTCTCCTCT
TCCTCCAGAAGCTCCCTTTCCGCTGCCTTTGCCTCCTCGGCCTTAGCTTCTTCCTCGGCCTTACGAGGCACCAGTCCAAG
CAAACTCCAGTTGATTGGAGTTTCCATGATGCCGTTCCACACATTATCGCGCTGCGCGCGCACGTGTTCCTCGATAGCGA
ACCGGAACGGTGCACTGCCAAAGTTAGCGCGAACAGACTCATTTGTCTGCCGCATGCCGATACACGGATATATCTCGGTC
GTCTTCCCGACGTTCTCGAACACGTACCCTGCACCACGCCCGATAGATCAGGACCACGCTGGAAGGCTATATGCGCGAAG
CGTACCGAGGAAGGTGCCGTTCTTTGTGTAGAACACGCGATTCAAGGTGAAGTCCACTCCACAGCCAATCACGTCCCCAT
CTGTGGAAAGCAATGAGGATCATCCCCACACGCAAAAAACAAGGTTACGCGCCACCAAAGGTCGGGCCGTACGGACTTCC
ATCCTTATGACCGGGGAAAGCCCAGCCGTCATCAGCGTGGTAGCCCCAGCTGTTCCTCTCCCATCCGGGCAGACGAGACA
ACCGCACATCTGGAGCGGAGAATCTGGCAGGCGTCAGTGTAACCAGCATGCTCATGGGCGCCGGACCTACCCAATACTGA
TAGGCCTACAATGCGGATCGTCATCAAAACTGCGGGGGATCTGCGGGGCAAAAGACTCACCCCTTCGGATGTCGGTACAC
GATCTTCACCTCATAGTAGTAGATTCCACAAGCAGGCGGGATCGGATGATTCGCCCGAGCGGCGCTCGACTCCCGATCGC
CCATGCATGCAGGCCCGGTAAACGTCAGTTCCTGCCCATCTTGCGAGACGCTCAAGGATGGCGTGCGATCCTGTTCATTC
CACCGAGTGGGGAGCATCAGCGGCTTGTTGCCACTCAATATCGAAACTGCGCCAGTAGAGGGAGGTGGCGGGGATGGCGT
AGTGAGGCTGTCATCGTCGCTATCGGCGGACGATGCTTCATGTCGAATATATGGATGTGAGATGGACGGTGGTGCGGGGC
TCACGCTCGACCGCGCATCGTGAGAAGAACCGGAGTACACCGTCGGTCGTGCGGCCGGGAGGAGAGGAAGGGGCGGTGGC
TCGGTGTGAAGCACATCTCGCAAAGAAGAGTAACCCAAGTACGCAGGGCGTGGGAAGCCCTGGGGCGGGGGATGGACCGC
GTGAGTTGCCGATGGCGTAGCACGCAGAGCGAGCAAGCTCAAGCTAGTCACGCCCTGCGAGCGGTGACCAGCACTGAGAC
GGCGGGAACGCACCGGCGAGACAGAGGGAGAATAAGACGTGTTGCACACCGGGTCACGAGACGGTGTTGGGGATGTGGTC
GCACGGATGATCCGAGGCTCGAAGACAGGAACTGCGGCGTTCTGTGCTGGTCCAGACGGTCGTCCTCGGGGAAGGGCATT
GAGAGCGGAGGAGTAACTTGCAGAGACTGACCGGGAGATAGGAGGAGCGCCGCGCGGGGGTCCGAGGCTTGTCGCCGTGG
CCGATGCACTTGCGCGCGGGCGCGGGCTGGGGTTGGGGCTGAAGGACATTGAAATCACGTTCTCGAGGCTACGCGCAGAC
GAACTAGGAGGAATGGGGATGCTTGCGGATCGTGATTGTCTTGTAGACATGATCGAAACGTCTGAAGATAGCGTTCGTTG
TAAGCGGTCGTGTTTGTGTGTGTGCTCCTACTAAGAGAACAATATGAGGTATATAGTCACTTCGGCGTTGACCGTGACCC
GCACATGTAGTTAATCTCGAGCACTGCTGCGTCCTTGTCCGAGAACCTCTTCGATTTCTAACACAGCTGTGATAGTCGGG
GGGCTGGCGCGTCGTTGGGGTGAAGTCCAAGAGGCTTGAGAGATGGAGCAGGATGATGCGGATCCCGCAGGAGCAGTGCC
TCCGGTATATGCGTTCAGACAAATATATCGAGACGCCCTTGTGAGTTGTTCGCGTAAAGTGTCGGTTGATAGCAGGCGAC
AGAGGGATGAAGAGGCCCGCAGAGGGAGGAGGGAAAGGGAGGGTGATGGTGGTATGGAAGGAAGCCACCCAGGCGAGAGG
AGACTTCGAGCCTCGGCCGCTCAAGTGACTTGTCTCCTGACCACCATCTTCTCGTTGCAACATTAACTCTCGGCCGCTTC
CCGACACCCAAATTCCAAGGAATCAACGCTAGTGCAGTCTTTATGACGCCATATAGCAGAAAAAACCGGGCAACGCAGTC
CCAACAAGACGGAATAAGCCAGCGCTAGCGCCATGTAGGCCCGAAGCATTAAAAGCTCCCAAGCTCAGCGACTGCGCTCC
TTCCTTCGTTCCCATGCGTCCTTTTGGTCTTCTCTCGGTTCCATTCGCAGGTCGCGCGCATGGCAGAACGGGAGAGGGCG
TCACCCTGCGTCATTGGCGCTGACGGACATTGAGAGAACGATTCCCCCGACGCGCAGCGGCCGCTAATAAACCGAAGTAC
CCCCCAAGTAAGTAGCTACTCCGGGACGACATATACCAACAGTACCTCTCACCATGGCGCGCTCATGCCAGTCTGACGTT
CAAAAGGGATGTCGATATGTCATAACCCGGAATTCGCTATACCCATCCCGGTGCAGCGCCCTTGCCTTGTGTACAACTTT
TACACCAGCGGTACATAACCGAGGTGTGCGAAGCATTCTAAAATTCATTATAAGGAGCTCCGATGCGTTACTTTAGTTAG
CCTTTGTGATAATCTCGATATGTGGTCATTGGTAAGAATCACGATACCGCATTCCAATGTCTAAGGTCGGCGCATCTTCA
AGTTAATAGACTCTGACTGCCCGCCATGTAGCGGCTGGGTTACTGCTATCCTCACAATCTTGCTCACAAGGTACGGAGGC
GGGGGACTATTTCCGCCGTGCATGTTCGAGTAGAGATGGTTGAAAGAAGGCATGTTTTCCATTCAACACTGTTCTCGAAT
GAGATATGGATTTTCACGCATACAACCCCGCGATTATCGAGGGGGACAACACACTGCAACGGTTGTATTGGAACCGCGGA
TGTCCGCCAACACACTTCGCATAGGTGTGCTTCCAAATTTGGAAGCTGTAGTATTGCTAACCTTCCCGTGTGCGTGCCAT
GATCATCCTTCCTGCCACGAGTGCACAACAGGGTTGGAAATGCTGCTTGCTTTCTAGCTTCGTGGCCTCTATCGTGCGTG
TATCATCTAATCTAAGCGGCAGAAACAGAACTACAGTAATCGACGACAGGCGACTAATATTAAGTCGATACAATAGCAGC
ACATGTACTGAGAGGGATGCAAGGTATAATTCAGTGAGTAGGCCATAGAGTGTATACATCTACAGAATAAGCAATGGTGT
AAGTAATGACAAACCGCACGGGGTAAAATATGAATGAGGAAACATATGGACACGTTGAAAACAACCAAGTTCTTTTTTCA
AGTTGTCCGATATACCAAAGAGTATTAGGAGAGGAGTCCGGATCAGCCGCTAGTGGTCGTCCGCACCGATGGTACCCCAT
TTTACCAATCGTACGGCGCCGTTGTTCCAGTCTGTCACCCTGCGGCGGGCCATATGCGAGAACGTGGAGCGGTCCGTCCC
CACGAACCCAATCGCCATCGACTGCACCACCGCATCCAGGATCACGGGGTACCTAGACACACAAACAGACATTCGTCAGT
GCCCCCAAAAACGATCGCCATACGCCCCACAGCCCACGGACTCACCAGTTCCCAAACCGTTCCGCCGTGCGCTCGCCGGC
ATGGTTGAGGCGGCGCCACCCGCGCTCCTCGACGGCCGCCCACCACCGCGCGTCCTTCTCGTCCCCGGTCATGACGACGC
GCGACGCGGGGACGTACACGCCGTGCCGCCGGCGGACTTCCTCCTGCACCTCGCGCACGCGCCGCGCGAACGCGCTCAGC
GGCGCGAAGCAGTCGTCCTTCGGGACGTCGCCGCACCACCCGAGGAAGTCGCCCCGGCGTGCGTGGATGACGATGAACTG
TACGAATGGGGGCGAGAAGGGAGTAAACGGAGGGCCATTACTTTGGGAAGTGAGGTGAGAGGGGGGCGAGAGGGACGTAC
GGGCGGGATGGGCGCGCCGTCGGGGAGGTGGAACGTGTGGCGGAGATATTCCTCCGCGAGCCTTTGAGGCACCGCGTTCC
AGTGCGCGTGTACCATGACTTCGCGCCACATCGGGCTGTAGTCCCGCTCAAATTCGAACGGCTAGTCAAGCGATGTCAGA
GCGGGCGGCACCGGGGATGTAGAAGTGAAACATACATCGAGCGCGCAGACGTAGTAGAGGTAGTCGTAGCACACCAGCTG
TTCGTCGGGGGGGACGGTGACGCCATTGCTGGACGGACGCGTCGGGTTCTCGTTCGGACGCTCGAGCGCCTCGGCGCGGC
CATCGGGAAACGCGAGCTTGGCAAGCGACCAGAATGTTGAGTGCGAGTCGTGCTCAAAGTTCGGGATGAGCTTCACGTTG
GCCGGTGCGCGCGTGTACGAGATATCTGCAGCGGCCCGATAAGTCACGCACTCCGCGAAGTGTCTCTCAAGAAGGGTGCG
TACCCAGGTTAAGCAGCTCCGTCGAATAGCTGCCTCGCGGGCCGGTGGACTGCATGTTGTCCACTTCCCAGATATTCCAG
CACCCAAGCTCGTCTCGCGCGTCCGGCGTCTGTAAATGCTCGAGGTCCTTGATCATGTGCCACTCGAGGATGGGCGTGTT
GAGCGCGAGGGCCATGCGCGGCACGTCGAAGATGTCGGAATATGGTAGTGGCGACGCCTGCTCGTTGATGTGGGAGGTGA
AGGGAGGGATGATGGGTATGCGCCCCGTAATCATGGATAGGTAAATCAGGTTACCCTAAGGGCACGCGACGTGAGCATGA
GCATTGGGTGCAGCAAATGGTATGCGCCATTTACCATCGTAATCTGGTCGTTTGCTATGGCGAAGGGTGAGCCAGTGTAC
AACTGAGAGAGGGTAATTCAAGCTTACTCCAGCCGGCTGACAGGAAGGATGTCATGTAGCCAGTGTCATTCCGAAGACTG
TCTACGATAATTAAAATTGCTCGTCTCTTTGCGAGAGGTCACGAAGTAAAGAGCTCACCTCTAAAATGTGCAGTGGCCGA
GAGGCCTTCCAAGTACGTATCCGGCCTTAGATGAACGGGAAGCGCGTCGCCCTCCACCGATACCACTTCCTCAACGACTA
CCGGCGGTAACGTTACCGCGGGTGGCGCCGGCGGGTTGATATCAGCTTTGTGGGGGGCACTGGGGGGCACACGTTCGAGT
TCGACGGAATTCAATCTCGAAGAAAGCAGGAGAGGCACGCCCCCGAGGATTCCAAGGAGAGTAATTGTCAGAAGCACGCA
TCTTCGGCGGACCACAGGCGGCAAAGGAAGACGAGCGGGCCACGCAGGGGTGGTGGGCGACGAGAAGGTTTCTTTTAGGG
CGCTAGGGCTCCATGACTGGAAGGGAAGCAGGGGGACACTCTGCGCTTGGTTCCCATCCTCGAAGCTCGAGTCGGATGCC
GAGTCTTCCGTATACGACGGCATGCTCCCAGTAGTTCGACTGAGCACTCTGAGATTGAAAGCGGGCGAGCGTCGTTGCGC
GCACCTGCAGCTCGAGAAACGGGGACAAAGGCGAGGCGATAGCGACAAGCAGCGATCCTTGCGGCGCACCCGGACGGGGA
CGCGCGGATATGAGCGATGGCGGACCGCCGGCCTTACCGAGAGTTGAATGTTTGTGTCGGGCTTCCCTGACGCATATTAC
AGCAAAAATCGATAAGCGGCCGAGCCGCCCGGAGGAGAAGGACCCGAAGCGGGTCTAGCGGTGGATCGTCGACAGTCGAC
ACGCACGAGCCGCGTTCTGGCGGACAATTCAGGGCGGCATTCCCCCCTCGTCGTCGCGCTGGCCAGACCGAGTCTCCGTG
CATGATAGACGAGACGAGACCCGCACCGAGGGGGATCGCGATCAGTCCGTGCAGAGAGCCACGTTTTTGATCGGGCAGGA
CGAGGAATTCCTGTGCTGGCCCGCGCTTGTTTCTTCTCCCGTTCCGTCCGCCCCTGTCGCAGTTTAGTGCAAGGCCGTCT
TGACGTGTCGTGCCTGTGGACGTGCGCAGGGTGCGTTACAAAGGTACATCGGCTTCATACATGCTCGGAGCCCTTGATGG
GTATCAAATTTGTGGAACAAACGATGCACTCACCTGTTTTGTATACCTTAATTCCTAGGACTCAAAGAGGGAGACGCGTT
CTGCTCTCACTCTGACAGTGAGCTGTCGCGACAACGTTGGGCAGTCCAGGCCACCGTCGGTCGTGTTCGGGCGACATAAC
TGGGCCGCCTAGGCGCAAAACTTGACATAAGATTAAAGGCAAGCGCACCTCCTGCCAGTACTTGATCGCGGAGGCCCAGG
CAAGCAACCAAGCTTCGAAGGGGTGGCAGCCACATTGGGGGTGTCGGGTAGTACGCACTTACCACGACAACGACCCACAG
GCCTATTACCGACCAATTATGCCTCTGCCTGGCAATCTGAGCCTAGTTAAACACCCCCTCGTGTGATAGGTGTCTGATGA
ATCATTTGACCTGGTGTCACGTACACGTGCATATATGCGCATGGCTGAGCATCCGAGTCGCGCTACTGACAATACATGAC
TCGCAAATTTTACAGGCTCTGCTTCCACCATGAAGGACTCAAACCCTACACTGTAATGCTCATCGCGAGATTGACGTCCT
TTCGCCAAATGAACGTTTCCTTCATGTCAGCCTCCACGCGCCCGACGAGCCCATCTACTTGCTGGATGCACCGCTTGATG
TTGGTTTCGTCACAGCGCCCACGGGCAACGGCCGCGGGCGAGAGCTCCGCGTGAAGCCGGGAGGCGTCCTCGAGAAACTC
CCTAACCAAGGTCGGCATTAGTGTATCGCAGCTATTCGCGCCTGCCATCCTCGCCCCTCGGAGTATAAGAAACACGCACG
CAAGACGATCCAGAGTGGACTGCGCGACTTCAAGCTCCAAATGATCGATCACCTTGAGGCGCTCCCTCTCCTGCGCGATC
ACCGTAGTCAAGTGGTTCTTCGTGCACTCGACCCCCAAATACGCGTGCGGAAGCGGACCTAGGAAGAGCATGCGGCTTTT
CGTCCTCGGCCAGGTTGTCCGCTGAGCTTGAGCGCGGAACTGGGCGTATATACGCCGCAATCTTTCCTGCATGGCGTCCC
GCTTGCCCTGGACGCGGGCCGAATACTGCTTGAACGCGTCCGCAATCTTCGTGGCAGCCTCGAGTTCGGGGGGCGACAAA
TCCATTGAAATCTGTTCGGGCGCTTCATCATCGGTATGTTCGCCCTGATGTAGATCGTCTGACGTCGAGTATTAAGTCAG
TTAAAAATTGACGACATGAACAACATTATAGGTACCTTCCGAACGGGCCAGCGCCAGGTCGTCGCCGTCTTCGGGATGTG
TCCAGACCTGCACCGCCGATCGTGCGTCCAACGTACTTCCAGGGGAGGCGGATTCCGACCCCGAGGCGACCGAGAACGAC
GCACCAAAGATCTTCAATTGGTCTGCGGTGACGAAGATTGAAACTATGTCGGAGTTCCGATGGAAGGGGATGCGGCGCAC
ATGCGCTGGCCCTGCGTCAGATTGAGGGACTGAGGTATGCCAGAGCTGGACCATCTCGTCCAGGGAGGTTCTTGTTGTCG
AGGCGCGCACGGTCTTCGCGAGGTCATTCCAAGAGTTCGCATGCAGATAACTAACCAACGGTGCAGTTAGATTGCATAGA
TGAACGTGAGATGAACAATGACCGGGACGCACGCAGAGATAGTGGGGCTGAGGATGAGCTCGCCGGCTTGTCCTACAGAG
CGCAGACACCACATGATCTCTTGCCTCAGTCCCAACGAACGAAGGTTGTACCCCCCTAGCCGTCACGCGCCAAAGGTCAG
TGAAAAGAGGGTGGACTAATGCAATATACGGATACGTACAAAGACAGAGGTTCCGGCAACTGGAATGTGCCGTGAATAAG
CGGTTCCACGTTGATGTGTACGGGATATCAATAGGATAAACTCACATTCTTGCGACGTACAGATTCCGCGTCCTGTTGAG
CCCATGTGCAGAGAGGTCGACGTTCTCAAATAGCAGATGAGCTTAGGGAAGGGCTCTTGAGCCATATGGTAGACGAAGAA
GAGAACCCCAATCACAGACCTGCATCGTTGCCGGTGTAGACCTGCTGCAGAAGCTCCGCAAAATGCAGCTTGTACTCCAC
CGAATGTCTCGTTCGTTGAACCTCGAGCATACGTATATCAGCGTGTGCGATGCGAGCGACCCAGCTCTTCGGGAGGGTGA
TAGCATGGAGGTTGCCCCTAGCGCGCAGGCGTATCGCCGCGATTAGCGAGCCACATAGATGATCCATAAAATCGCAAAGG
ACATCGATGTCGATGGGGAGACGCTTGCTAAGGACGTGGCTAAGTTTCAAAATAAATGGTCAGTTTAATATGGCACAGGT
CTACAATTAGCTCACTTCAAGAAGAGGATGCCCCTGTCCAGCGCGTCTGGATGGGTGTTTTGCATTATGCGCATGAGATC
ATGAACCACATAGGCGTCGCCCCGCCACAACATTTGCACGTCTCTTCGAATCCCGAACCGGCGTGGGGCCCACCTAAACG
CGTTCATGCTCGGAATGCGGTCCAAGTGCTTCGACGCCGTGTTGTGATCGAATAACATGGCCAGACGAGTGGCTCTCATC
AGGTTATTGAGGAACGACCTGGCAGGCTCGGTAGGGTATAACGTGTTTAGGAAGTCTTGCACCCATAGAGCAACGATCTT
GAGGCCCCGTTGCAGCTCCGGTATGGCCGCGGTAGAGAGTAAGTGAACCGAACCTAGAATGTAGTGGGATGGATAGAGAG
CCTCGTATAGCCGACGGAGCCAACCTCTTTCAGAGGACCGTAATCAGCACGTAACAACGGGGATGCGAACGCCGTAGTTC
ATACCTCTGCTGGAAAAACAGTTCGCGGGACGGGATGCCCGTCACATACAATGTGTGGTATATCATGATTTGAAGGATGT
GTATCCGAACGAAGGTGTTGTAGACCATCGAGCGGTCGCTCCCATCCTCGATATGGTATTGTGGGCAGTCATACCGAGGG
CAGCGACCGGAGGTTGCAAAAAGGAGACAAGGCCGGACGGAACGCAGCTGATGGCACATCTCATTCTGGGCCATCACTCT
GGTCGAGAGACGGTCCCTCAGCACTGTCTTGACGACCTTCTCGAGATCCCAACGGGAGATGAGGATCCCCCGCTCGTCTT
CTTGTGTCACGCTGATATCCCGCTGACGACATTGTGAAGCTATGATGCCAGTAGGCCGAAGGAGGTAGCGATCTTCGTCA
TCGGATAGCGCGAAACCGAAGAGTCGTTGTAGAGCGACGTTGTTACTCGGATCTGAATCGCAAGCGAACCGCTGGAGAAG
ACCAGCGTAATGAAGAAACTCGCTGAAACAGGCGGCGATTTCTTTTGGAGGCTTCGACTCGAGGGCCAACGGTAAAGAAA
AGACATAGTCGAGACAAACCAACTGTGCAGGAAGGTTGGACGCGCGACCAAAGCTACGGCTGAGCGGTAGAAGATTATTG
AAGTCGAGGCGTGCGATGGCTTGGAACATGGCCATCTGACAATTGTCAGAGCATGTTATGAAGGGGGCGGGAAGCTCTCA
CCTCATCACGCAGTGTGTCTTCTATGGACAACCCATTGATACCCTCTGTCACGGCCAGAAGCTCACGTAAATGGGTGTCC
TTTGACACCGCTGACCTTATGTGTTCGTATCCACTCAAGAAGGCCAGGCGCGGCCATAGAGCATCTAGAATGGTTCGTCC
CGCGCGTGACGCCGAGTCCGCATTCTCCGAGTCGTCGTCCATCAAAAAGAGTCGGACGGCCTCGAGTACATTACCTTCAC
TTAGCTGACTTTCTGCGGCCTCAGTAAATCGGCCGAGCTGTTCGAGAAGGCTTGCCCGAGGCGTCTCCAGTCCGTACCCG
GCCATGTACTCTAGTGCTTCGTCAGAAGAGTCGAAGAGCGCATGTGCTTTCCTGTTAATTTTTACACTCAGAAGTTGTAT
TTCCGATGGGCTTGACACTCACTCGACCTCGTTCTGGCGGAGGAACTGAAGTTTTGAGACAGATAGGATGTTGTCGCTCA
CGGTTCGATCGACGCTTTCGGCGTGGTGCTTAACGACTCCAACAGCCTCGTCGAACATTCCGGCTGCACGGTAGTGTCGC
GCTGCCTTCTCGTAGTCCTGTGCGAGGTAAAAGGCCTCTGCGGCGTAACGGTCATTGCCGCCGGCTTTGGCAAAACACTC
AGCAGCGTGAAGATAGTAGGACCGTTTGTCGTCCTCATCTTCGGCTTCTTGGCCAGACTTCAAGAATGCTTTGGCGGCAT
CGACCCAAGCGCATGCCTCACCAGACCCGCGCCAGCGCGCACTCCCAGCCAAGGACGCCCATGCGATGTCCCGCAGAACG
TACGCGTGTGCGACCCTCTGCTCCCTCTGGCGCCCCGCTCGTGAGAATGCGAGCTCTGCTTCAGAGTATTGCTTTTTGTG
GAACAAACTCCATGCTACCTCAGCCCATTCTTCTTTGCCGGAGGAAACAGCGAGTTGTGGAATGGGCGTGCCAGGCGCAT
GGCTCTCGACCAAGCCGGCGTTGGTCCAGAAGCGCTTGCGCTAAGATAAGTATATGGACGCCGGATGAATCAAAAACACT
CACCCGCATCGGTTCGCCTTTTCTGGAACCGTCCATAATCCATAGATTCATCCGGGCCCGAGTAATGGCGACATAAAGGA
ACTTCAACTGGTCATGAAACATGTATTAACTCGGCAGGTTGACGTTTGGGGTGCGGCAATGGGTAATTCTCACCTCACGA
CATACACCACTATGACGCGTGTCGTCAAAAACGGGGGCCGTCTCTCCAGGAATGCCATTGAGGACTACACGCCATTGCTG
ATGCTCGACCGTAGAGTCCTCAAATGGATCGAACAGCAACACCTGTCCGCCAACTTCAATCAGTAAGCGTGCTTATGGAC
TGCGTGATAATTGATATTACATCGTTGAACTCCAGGCCTTTGCTTTCCGAGATAGTTCTAAGAGTTGCGTTGGCCGATGG
GTTTTCCAAATACGCACATGTCTCACTTACAGTATAACACCGAGTTCGCCGACCTCAGCGCGCAACCTCCGCTTCGTGGC
CTCGTCGCGGACTAAGATGCCTAACATTATATGATGAGCACGGGGCCTCTGCTATATAAGGTACGAGACTTTGCACTTAC
ACTGATGAGCACCGAATTCGATCGGGCTTCCACTACGTATGAGTGGGATTTGGGTGAATACCAGTACGGCCGGGATCAGG
ACACTTAAACTCACGAGTCTTCGTGGAAGAAATGGGTGTTCCCCGGGTCGGTGTAGTTCCAGAAGAACGTGGGCTTTGGA
CCAGCCGCCATACCCTTCTCTTGAGGCAAAGCGTCAACGGAGTCAGGCCAGAACCTAGTGATCAATTCGACAATCGAAGC
GGCACAATCGACAATACCGGCGTGCGAGCGGTAGTTCGCCGTTAAATGGAACATCATTGGGTCGAGCGGAGGGTGTATCG
AAGATGACGAGGAAGGTAAATTCTGAATGATTGTCAATCTTCACGCTCGGGGCTATTACAATCCATGACGTACCGAATAA
AATGGATGAAGCGAAGCTTTCAGCTCGCTGAACCGGAATGTACTGCCTGCCGAGATCGTCTGTGCAGTGTCGCCTGCCCA
AAATATCCCGTGAGGGTTGGGGCAGAGCGCACGCATGACTATGCAACGAGGGTACTATGATCATTGGATGCTCTGGGAAA
GTAGAGGAAGGAGTACACACCAAGGGTATCGATGAGTAGGTTGTCCTGAGCTTCGTCGACATAACTTTATCACGGCATAA
AATGTTCGTCATACATATACATAGTCTCTTGATAGAAGAAGAGCGAATAACGCACAGGAAATCAACGGGGCGACCGGGAA
GGCCCCCCTCCCTCAGGGATTTCACTAACTCGAACGTTCTAGCGGAATGTAAATCGGGGAAATTCCAAGACGGAACGTCA
CTAAACCTACCTGTCAGCGGCGTCACGTTGCCAAAGTTGCTTCTTCTTCTTTCGGTACAACATGAAGAGCGCGTAGATGG
CCTCACGCTGCGTCGAGGAAGTAACGACAGTATGGCGGGTGACACTATGGTACGTCCCCTCGTCGAGGTACCCGCCTTTG
CTATCGAGAGCTCGTTCTGATCCTTGGATTGCACCTATAGGGGGTCTCATCATAAAATTGTATAACCTGGAGTACAGAGG
TACATACCGAGGAACTCGCTAAACACAAGGTCGGGATCTAGTGACCGCAGGTATGTAAGAACGCTGCACGAGCGCGGTAT
ATATATACAACTGTTCACTCACCGAGACCCTTGATCAAGTCCTGCGGGAAATGCGCCCAGTAAGTGCGCAGGAATCCTTT
GTAATCTAGGACGCTCTCCGCTTCCCGCTCCCGCCGGGATCCGCTCTCCCGTTGACGAAGTCTGAGGGCGTCTTGTAAAT
CCCTGACAGCGCCACTTCGCTTGTCGGCTTCAAGTAACATGTGGTCAAACTCCCTCTCCAGAAGCCGGCATAGCTGGACG
AGAATTAGTATCGCCCGTAGTGTATAAAGAGTCGGCGAAGGCTTACATGCTCGTACGTCAAAAACATGGGATAGTGGGCG
TCTTCTAAATCGCCATACCTCTGCGGGAGATCGGATCGTAAGAACACCTCCTCGTCCGCGTTGACGAGGCGCTGCCGCCG
GCGCTGTGCGCCCTTCGCTGCGATCTCTTTTAGCTCGGTAGATGAGCACTTCGCCGTGGCGAGGGACTGCTGCAGCTTTT
CGTAGTACTCTTCGACTTTCTCCGCGAGGACGCGGGACTGCGTAACGAAGAGCTGGCGAGGCCTCTCCATGCTTGCTCCG
GACGCTTCCCAGGACCGTTCTATACCGAGCATCTTGAACAGTATAGTTGTTTTTCTGATGCTGGGTTGGCAGCCATATAG
CATGGGTACATTACGGCACATACCCTGTTCCGCTTCTCCCTATGCAGAGCAGAGTTTTTGTATTTCACTGGTATTCTGGA
TACGAGAGTACTGACCTATCACAATGCATGAATGTGGGTGCTCGATAATCTCCTTTTCTCGTTGTCTAAACTGGTATGAG
CGTCCTGAACAATGGAGAGCATAGGATAGGACGTACGATACGCTGAAAACGTGAGCAACGTCTTGGTCTGCCAGAATGCC
TATCGAAGAGCCCCGGTCGTGTTTGCACAGCAAATCCGGTGCGCAATGTATGGAATAACTTACTGTTCAATAGCGCCTAT
GATTTTCGAAAATGAGCAGGTATAGTGGCCTGAGCTGGCGTTCCACACACCTTGGAGAAAGCGACATATCCTTCCAAACT
GACAAATTGATTTCAGTGGCATGGACGTCAGGACCGAAGTTATTATACCTACACCAGCGACCGCAGCTTATTATATCTTC
AATCAGAACAGATACGTCTCATAGAAACATTCGTCATACCTCTTCCATCTCTGCCTTCGGGAGGTCAACGGCGCTCGGTG
ACGAAGTTATCACCTCCTGTTCTGGCGCTCTCGGCGGGAACTCGCATGGCAGAACGACATTGTCGCCGCGCCGGTGGGTC
ATGCGGCTCCTGGCCGTGCAGCTGTGATACGAAGTACAACCAGTTACTTAATGATTGGCCCGCAGGGAGCAATTGTTCCG
TAACATCTTACCGCTTCTTATACTCCACCCCTTGGCATTCAAGAGTGCGGCTCATGGCATCCCAGAAGCGCCCGTCGAGT
TGAGCATGCGTATAAACGCCGAAAATCCGTATGACTACGAGGAGTTCGTTTGTCAATCACTGTGCGGAGAAACTGTGGCC
CTAGAAAATGGAAAGACCTTGTTTCTCGGTCTGCGATTGTCGTCGGTGTGGCTTCAGGAAGAGCTTATGGGTCTTATAAG
TGGATAAGACGCACATTTGTACCAAGTTGAGGAGTGCAATGAATTTGATACTATAGGTCGCCTATCAGCCTTGCTGCGAG
AACCTCAGATATGACAACGAAGCTAGCGTACCACTAGCCTCAAGTCTCTCGACATCTTCGCCTCATATATGGGCACGCCA
ATGTTCATGCCAGTCAACTTCTTGTGGTTGTCGTCCGAGAAATGCCCCCTCGAAAGCTCCCTGCGGAATTGATGGTCATC
GTCGGCCCCTTCTCCCTATAACTTCACACTCACTGGATCTTTTTCACGATTATCTTGAATTTTTTGGCGTCCTCCTTGCG
TGTCTTGCGCAGGTCTCGCTGCGCCCGCGCCGAGGTCATGATGGGCCATTCTCCAAAGCTCTCAATACCCTCGGGGAATA
GTGAAGCGCGTAACAAGTGATTCTGGGATGTCACCGGGGTAAAAACTTCGTCACTGGTATCGGTAGGTCTCCTTGGCTCT
TCTTCATTATCGTCCTTAGGAGGCGAAACGATCTTGTCGTCAATAGGGGCAGGGAGATACGCAGCCCGGAAGAAAGACAT
GTTTGGTTCACGGCGGAACGCCTTGAGACAATACTGCCAAATATCTGAGCAGAGAGGCCTCTCCACACACATAAAACAGC
ACTCACCTCTAGGATATCCTGCTGCTTTTTGAGAAGCATGCTTGCCAGTTCCGTACTCTCGGTGAGAGACTCAGGAACTT
CGACACCGTAGCTCAAGAACGGGGCCTTGTTGATCACTGGAGGGTAGATAGTCGAGGTTGTGGAAGACCGTCTGCGCATC
TGGCCCTTGCGCTTGGCGGCCCTCTTGGGGTCCACACCCTGTGCGTCCCCCGCAACATCCACGGAAAACGCCATCTGCGT
CAGAACCTGGAAAATGGCTGCCGCGTCCTGGGTCGACCGACGATAATCAACGAGCTCACGCGGGGCCTCCGAAACCCGGT
TGTACGGTAACAGAAGCGAGGTGCAAAGCTTGGTCAAATTTTTACTGTGTGGAGAAGCGGCGAACGTATTCATGTCGATG
GGGAAGGTGTCGATGAGAGAACCTTGGAGCTTCTCAAATGCATGGTCGTCGACGGCTAGGGACACGTCGACATGAAACAT
ACTAGAGGAGAGACGTTTGAAGTTACTCACATGCCAGTACAAATTCGAAAAGGAGTGGCGTGCGGGTCATTTCATTGACC
AAATCTTGTATATTCACACTTGTGGCGTACAAATAACGCTCGAACCGGATGATAGCGTCGTCGACCGCCGATGCGTCGCG
CAAGATCATTTTGTCGAAGTATGTGCTAACAAAGCTAGACTGGAAACCCTCACCACAACTTCCCTTTCTTCTCGAGTGTG
TTGGAGAGCTCATTGGGGTGGGCGAGTGAGTTGAAGGAATATTCAGAGGACGTCGATGGTGCAAAGACAGCGGGAGCTGA
GGTCAGAGTCGAGCAAATGGCTATGTCCTCACGTCCCAGAAACGAGGCCGGCATCGAGGCATAAGGTTTGCCAGTCATCG
AGGGTATTGGCGACTCCATACCACCGTGATTGCTTACGGCGGTTCAGAGTCACGCGCGGGGACTACAATACGAGCTAGTT
AGATCCTATAGCCCACTTGGTAAGTTCTCCGCGGGTTCAATGCAATCACCGACACAATGTAGGGGCTGACCTTCCTGTCG
CTTTCCATGGGGATTCCCGAGCGACCTGCGAGTCCAGCGTCAACGAGTGTGCTGCGGTAATGAGTTGAGCTTCCGAAGGT
GCATGCCAGTAGATTTCCGTTATCGTGACCGTCCCGTATGGTCACATCACGCCTTAGAAGCCTTCTAGACCTCGAAAGGC
ACTATTTCCCCTCAAGAAGGCACCTGCGCAGGCTCCAGATGTTCTTCGAGGTGAATATTTACCCTGGGGTGATGTCGGAG
CGGTCAAAGTGTCGACGTCACCCCAAAGCTCACGACAACGCCAATAGGAAATCCGAATGCCGCTGGGGCAACGTTTCATG
TGCAAGATAATGGGATGGTGGACGTCGGGGGCAGGCTCGTTGAACGCGGACAGTAAACTACACAGGCGCTGCCCGATTGG
GAAAGGTCTAGAAAACCACGTGGCGTGGCCCAAAATTCAGAGAAAGCGATCGAGATCCGGTCGGTGCCTTGGGCGCCCGA
CGCTGCGAGCTTTCTCTTCCGGCCTCGTCTCCTTCAACACCTCCCTTCCCATCAAGATGACCGCGGATTTGCATGCGAAT
GAGCACGTCGAAGCTCCACGCAAGCACAAAAAGTCCAAGAAGTCAAAGTCTGAACACGAGGTGCAACTGACTGTCGCAGG
CGGTGTGTATGTCCAGCCCTTGAGGGTGTTCCTGCATATGCTCACTGGGCGATTCACAGTGCGAGTTCCGCCCTCGGATA
AGGGAGAGAGAAAGATGAAGAAGAAGGACAAGAAGAAAAAGGACGTGCCCGCGCTTGCAGAGACATTGGACGCCGGTGCA
GACCAGGACACGGACCGGGATGGTATGGTCGTAGACGCACCAGGTGAGTGCCATTATTTGTGGTGCTTGCAATGTATAGA
CCATTTTCAATCGTTTTCAGGGATAGAGGGCGAGTCTGAGAAGAAGTCCAAGAAGAAACGCAAGCGGGAGGCGGAGGGCT
TCGGGACGGCAGAGTTAGAGACCAAGAAAGACAAGAAGAAGCGCAAAAAGGAGGTCGGGGTCGACAAAGATACGTCAAAT
GTTGCTACCGAGCCGCCCTTACCCGATGCGAAACCTCCCAAGGACAAGAAGCATAAAAAAGACAAGAAGAGCAAAGATTC
GATAAACACTCCTGAGCCCTCCTCATCCGCCGTCTCTATCGCCCCTACATCTACCCCTGTTGATATCAAGGCCTTCTTGG
AAAAACATGAGGTGACTCTGCATGTCCCGGAAGGCGCTCCTGCAGTCATTCCTATCACTGCTTTCGACCAACTAGACGTC
CCTTCAAAACTTCGTGCCGCGTTCGACGGCTTCAAGGAGCCCTCGCCGATCCAGGCCTGCTCCTGGCCACCCGCTTTAGA
AGGGAGGGATGTTGTGGGAATCGCTGAGACTGGGAGGTAAGCTACTCACGCTGGATGAGATCTCTACGGATGATTGACGT
TCTTGGAAGCGGGAAAACGCTTGCATTCGGGCTTCCTGCTCTTGCGCGGCTGTTGAAGGAACCTAAGAAGCAGAAGGGGA
CAACTGTGTCGGTTCTTGTCGTAGCACCTACTCGCGAGTTGGCCATCCAGACACACGAAACCTTCGAGAAGCTGGGCGAG
CCGTTCGGCATTGCAAGCGTCGCGGTGTTTGGTGGAGTGGATAAGGGACCTCAAATAAAGACGTTGAAAAACGCGAACAA
GGATGGAAAAACTACCAGGATCATCGTCGGCACACCGGGACGTATCCTTGACCTCGTAAACGACGGCGCCTGTGATCTCA
GCCGGTTGGTGTTCCTTAAGGATTCGGGGTGACGTGCACTGATTTATCCACGCAGGGTGTCGTATTTGGTATTAGATGAG
GCCGACCGCATGCTCGATAAAGGCTTCGAGAACGATATCCGACAAATCATAGGCCACACTATACAAGGCGCAGGGCGCCA
GACTCTCATGTGTATGTACTCTACTCTACCCGAGAATAATCGCTTACAGGCCTCAAGTCAGTGCCACTTGGCCCGACGCT
GTAAGAAGATTGGCTTCGACTTTCCAGCGGGACCCCGTCCGGGTCACCGTCGGCAGCGACGATCTAACTGCGAACAGCAG
AGTGGAACAAGGTAATGTCCTAATATCACTCAACATTGCATGCCGCTTATACTACGTCCCAGTTGTGGAGGTGTTCGATG
ATCCCCGCTCGAAGGAGTAAGTTGCCCAACATCATATGCCTCGGCGCCTCTCACATTCTAACAGCTCTCGGCTCCTCGGC
CACCTCCGCACGCTCTTGCCCAAAAAGAGTAAAGGCGTCTCAGAGGATGCGCGCATCCTCATCTTCGCGCTCTATAAGAA
AGAGGCGACGCGTGTGGAGAGTATGCTAAAGAGCAAAGGCTTCTCCGTGATGGGCCTCCACGGCGATATGTCGCAGTCCG
CGCGCATGGACGCGCTCCAACGCTTCAAGACCGGCGCGGCAAGCCTGCTTGTCGCCACCGACGTCGCTGCACGCGGGCTC
GACATCCCGAACGTCGCCGCCGTGATTAACTACACCTTCCCGCTCACAATCGAAGACTACATCCATCGGATCGGGCGGAC
GGGTGAGTCCCTGATACGTTCCTTGTACATAAGCACCTCCTCACGATCTCCGGTGTATGTGCGCTAGGGCGCGGCGGCAA
GTCGGGCAAGTCGATCACGTTCTTCACGGGCGAGGGCCACGAGCGTGCCCTCGCAGGCGAGCTCGCGCGCGTGCTGCGTG
AGAGCGGGTTCGACGCGGAGCCCCTGAAGATATTCCCGATGACGATCAAGAAGAAGGAGCACAGCGCGTACGGAGCGTTC
TTCCGTGACGATATCCCAGCACCCAAGGGCCCCACCAAAATTACATTTTGAGGACGTGGTGGTACAAACAACCGGCGTGC
GTTCGGTAGAGGGGATCAGGAGCTACAAGAAGTCTTGCTTCCATCTGTGGGGTCAGTTCACCAAGGTTATAGAACACCGA
TAGTATACTGGAATTCTGATGAAGTCGTACAGCTCTGCGGGAGACTCGTAGTTCAATCGTTCACAGCTAATGTACAGATC
GAGCAATCGGGGACTGCCGACGTATGGCCCCGCGAAATTCTTTGCTATCACAGTCACTTTGTCAACCATTCCAATGCATT
CTTGATCGCTCCAGCAATGTCGGGTTTCCCTTCACCGGAATTGATCCCTTCTCCGTCCGTTTGACCGTCGGAGGGCTCTC
CGCCTTGCTCATCCACCTCGAATCCTTGTTTGCGCATCTCTTCCTGTATCATCTGCCACTTTTCGGATTTGTCTACGTAA
TGTACGGGAATATCCTTCTTCACTCGCTGGAGGCTGCGAAGAATACTCCACAACGACCTTACGGCAAGTCGAATATTCTC
CGTAAGTGCGCCTTCGACTTCTTCCAGGTAAATCAGAAAATTGAGAAGATAGTGTATGCCACTAGCGGTGCTTATAGTGT
CGCCAAAGCTGTCCCGGCGCTGCGAGATGAATTGTTGCAAGTCTGCCGCGCTGAACAAACGCTTCTTCTCTTTGAGGAGT
TCTGTGTGGGATTTCCACGCAGTCGCAGTGTCCCGTTGAACGTATCTCTGGTAGATCACGTATAAGGCGACCCAGATAAA
GGACTCCAGGTCGTGGTAGCGGGTACGTGTCAGAGGGAGATCATGTTGAATGGCCACGAGGACTTCAGTAGCCATGAACG
TAGGCGTTCCCTGATGAGTTTACGATGAGCATCTTTCCAAAAAAAGACGTGGCATTCAAGCAGGCCCAACGTACAGTCAT
CTTTGGACCGGCCGTTGGGCTAGTTGTACTATTTTGCTTTGGGCGAGTATTCGTGGGATACCGAATGTGACGATTTACAC
GCTTGGTAGGGCTGTTTGGATCCATGTTGAGATCGGGAAGGGCAGGAACCGACGCAAACTCGAAGTCGGCTAGGAACCCA
TGGCCAGTATCGACAGGTGTGATCATAGGTCGCAGGTTTCGCCCAGATTCGCCGGCCCCCGTGCGTGGCAGATACGTTAG
TTTCCTGCGGATATACATATTTCCAGGGCTGATGTCCCGATGAAGTATGCCGAGATCATGTAGTTGGTTGAGTACTGTGG
ATATGATTATAAGTCGATGCCGATTACGTTCTACAAATTGTTATATCCGATACTGACGTACCTTCGAGAATGCAGAGCAG
AGCTTCCCCGAGTTCTTTCGTATCGCGATAATTGTGCAGCGACTCCCCGAAGTCCATGATCTCTCCGCGATGGAGTTTCT
TGTTTGAACAGCTAATTTTCTTCTCCGTGACGGCCTCTCGGATATCCTCGGGAGAGCCCACCGTAAAAACATTTTCTCGT
GAACCCCTGACTACAGGGGTGGATATTGGTAAGCCCGATCCGGGGTATGGAAAATGTACGTCGTCGCTCCGTTCTAGCCT
TGCGATTGCACTGGGAACTCGAGGCAAATTGTCCTTCAGAATACCCACGATACGTTGGTATTTGACCCCTTCGCTTGTAC
GCTCGTCCTGTCTCCACGAGCTCTTCAGTATGCGAGCTTCGAGTTCACCTTCGTGCTTTTGAGGTATCACAGGAAAAACG
TTTGTGCCACGCCCGAGGAGTGAGCGAGAAGAGAAGATAGGCGCTCCAATTGTTTCCAACAGCGCCCCGCCCGTGATCTG
CACAGCAAAACGGGGGTAATCCTGGCTTCGATCGTGCCACGTAGAACCCGGCAACAGGGAGACGTTGGGGTCATGTCCGA
GATCCTCTGTAGTCATCTCCCAAGTAAAACGGATGACCGCCTTGATAAAAATACGCAGGTCGTCTTTGTCGGCGAAATTC
CGCTGTTTGGAGACCTTGGCTCCGGAACGATCAAAGTAGGTGAAGCAAAAGCTTGCTTTCCAGACAGCAATGCCTAGAAC
ATACAGCTGGAAGGGGCGAGAGGACAAAATGGCACGTGCATAGTCCGAATTCTGCCCAAGTGTCTGGTTTCCCTTCAGTG
CGTCGACAGTACGTACAGGGAAAGGAGGATCGACGGCCAGTATACAGATTCTTCCTTCTTAGAATGTTGCTTTGGTTTGT
CGCCGGCGGTCGACCGGGGTGCCGTCTCCACTAGCAAGAAGTCCGGCTTGAGTGGGAATGGATTGTGAGTTGGATCATAG
TGCTTGAGTGGTCGGTTGCTGCTGCATACTAGACTTCTGTGATATGCTCTGTCCGAGTCCAATGGATATTGATCCTCACA
GGCCTTGTTGATACGAGCGATTATATTTTCCTACGGTGTTTAGAGGTGTACATATCAGCTTAATGCTACTCAGAATCGTG
TGCATACGAAACAGTGTTCTTACAAGCAGTGGATACATTGCTGTTCCATCACTTGTAGCCTCTTTCCCTCTTTCTGTCTT
TTCCGCTAATATCAGGAGCTGGGAAAGATCCACCTTGCAGTCGCTGCGGACAACCTCGGCAACCTCCTCAATAAAGGAGT
CGTTTTTCGAGATTTTGGTAGATGACCGGTTCTGAGGTGGTACGAGTTGTAGAGGCTCAAGAATAAAGTGTTCTAATGTA
TCGTCTTCATATTGAATAGAGTTATCCTTGAGCTCTTCGATCAGTCCCGAGCGTATACTTTGTGAGGAAACTATTGCAAA
ATCATTATGGGCGGTTATGTGAGCGGAGTAAACCTTCGAGGGCGAATTGTGAGTCATGGTAACTTGAGCGAAGGGGATTT
GTGATACGAACTGAAGGTACACTTCATGCTGGCCTCCCGGTTTTTATACGTCCGACGACCTTAGTGCGTGGCGTAGGGGT
CAGCACGAGAAAAGACGGACGTGGCAGGTAAGGGTTCAGGACGCGCCACGGCACGCGGGCTGGGCCACAACTGGCACAAC
TGGCCGGCGGCGGGTACTCTGTGGATTGATTGATTGAAAGGAAGAGGTGGCACTCACTCTGGATGGTAGAGTACACACTC
CCGGTTGGCAACTGTTACGGTTTATTATACCGTGCGGTTGCGGCCAAATAAACCGTTGTGTTTGCAACCGTCTTAGCTTG
CCCGAAGCGAAAAACATTTGCTTCGGCTGGGAATCGAACACATGACACGGACTCATCCGAAAGATGCTGGGCGCCAAAGG
ACATATCCCAGTGCGTTAGACCACTACGCCACCGACCTCCTTACACAGTTAGATGCTTTGTGCAGTATATAGGTCACCCC
ATACAATGTCTAGCGTACTTGAAGGTTCAATTGCTGATGTGCGGGCGCTTAATTGGGCACCCCAATAGGGTGCCACCAAG
CCTCCTCACGATGCAACCGCCATGCAACCGGCGCCTTAGGTAAGCGGGAGCAACTGAAATGTCTGTGCAACCGCCCGAGA
TGCCGGTTGCAGCCTTCTGCTGGCAGAGGATAGGAAAGTACAATTATTATATATCTGTTAATTATTGCGCCGTTGGTAAG
GACCTTTGGTGTAGCGGTTCCGGTGATCAATCTTTCTTTCGTTCGGCCGCTCGTTCGAATCTCGTGTGTGCCCTCTTTTT
AGAGCCCATTTAAGGAAGATATTCCCACGGCCTTTCGAGGCGCGTCTCGTTTGGGCGTCTAATATCACAGCCACCTAAGC
GCTTATTTCTCTCGGTCTAATATACCGTGAAAGTTGCCAACCGCACGGTATAATAAACCGTAGAAGTTGCCAACCGGGAG
TGTAGACGACTCCTGGATGAGGCGTGGGCAGTGTTGGTTCAAACACTTGCCAACTTCGAGCGGTGACTTCGGAAGAGGCT
CAGATTCGCAACAAGAATGAAGACTCTGATCAGAAAGCCGCGCGCCAACTAAAGATCAGTCGCGCTCGGACAGAAAAGAG
TATCTGTAGGAGGCACCTCCGTTACCGGCAACTTTCAGGGTGTTACCAGCGGTGAATAGCAGTATTTGGTGTCAAACCGC
GGACGACGACGAGACTCGGAGCCGGGTGTCCAACAGTAGCGTCCGCGAGAAGTCAAGACAACACTGAAGCAGGTTCAACG
CTCGACTGTCGTCCTCTCGAAGTTCGATACACTGGCGACCTGCACGGCGAGTCTCTGGTTGAATGAGTCTACTAGCAGCG
CCGGGCCTCGCAACGTGATAGGCTGAACGCTGCCAAGGGCAGTGCTAACGACTTGTGACTTCGAGGACGCGTGCTGGTGG
CGTAACGCTCACTGGACCATGCCCATACCGGCGGCCACAGCCTCAGTCCAGATACCCGTTTTCCCGGGTTCCCCATTTTT
CTCCAAAGCCTCACAGCACGCCACAGCCGGTCGTCGGACTATGCTCAGGCACCCGGTGTGGACTGAACTCGACACCGATA
TACATATCAGGTACTAAAGCGCGCCACCTGTTAAGCTGATACATGTGACATGATGCGTGAAGTACTGGCAATACCGACCC
GACTTGAATTCAGCCGGCAGCAAAACGCTTACTTACACTGGAACGACATACCACCGTGATGGCACGCGGGACAGAACTAC
CCGACGCGGGCCCGATGGTGTACATAGTGCACACTTAGAATGATACGACGCCGCCGACCCCCCGCCGTCGAAGCCCCAGC
GCATGTTTAAAGTGCAAATGAGGAGTCTAACACGACCACAGGCATGCCAAATTACTGTCATCCGGTGCGGGCCAGATTCA
ATTGAGGCTCGGTGCTCAATAATATGATCTACGAGTCATGATAGCGCGGGAAACCACCGCACCGGCCCTGTACGGGTGGT
ATGCACACAACAGGATGGGCTATACTTGGGGTGACCTCCACAGCATCCTCGTATGATCATTATACAAGGACAGGAATTAC
CTACTAGCACACACCATTTTTATCAGGCCACCATTTGACCAACGCCGGGCACCCACCATCTCGAAATGGCCCACAGACAG
AGTCTTCCGGTAATTGGTGGCGTGTGGGTGCAGAACAGCGCCCTAATACTGTTACGGGCGTGCGCAGGGCCGCTGGCGTA
TCGCAGTTGATTTCCAAAAACATCGAGTACCGCCGCAGCGCGACAACTTGGGCCGCAGTGGCACTGGCAACACGCCTCGA
AATTGTGATTGTCCCCTTGTAGAAGCCCCCGCTGATGGGTGTATTCCTATTGTCGTTCTGCTTTTCGGAAAGGTTAGTTA
TCTACTCGATGGCGTAGGGCCCGCCGCTAGCGCCTCATTACTAGCACCCTCGGTGGTCGTGGCCTTGCAAGGGCGCCCCA
AGGGCCAAATTCACGTCACTGGATCCCTTGACGGGGCGGACGAGGCGAATCGACGCTTGCATATCACCTGAAAGATACCG
TGGCACGGCCCCGCCAAAACGGCACACACCTACGTAACATGTCCCATGGCCACGGCCACGCCGACCTCACATTGGCGACA
ATCATATCCTGGGAGTCGGTGTGCGCCACAACGGGTGCTAGCCGCCGTCTCCTTGCCCAGCGACGTCCATCGGACACATC
GTGGCGTCTTACTGGGATGCCCAGGGCCTATAGTCACTAGTGCGCGGCGCCCCACCCCGTTATCGGAGCTGAAGATGGAC
CTACGCGCGTCCAAGCGTGGCGGGACAGCTCGCAATCATCGAGTGGCGAGACACGAGGTGCCCAGATGCCGACGGGCTCG
AGTACAACAGTCTGTGGACTGGCTGTGGAATGGGAAAAGCAGAACCCCAGTCACTTCATGGCGGCCGGGTCTGGCGCACG
ATACCTAAGCTCGAGGGTTGAGTATGAGCTCGTGAGCCGGGTCGTGTCGAGGCCATGCGGGGTCACGATCATACCGCATG
CCCCAGAAGCACTTCTCCAGACGTACCTACTATAGCACACGGCACGACGCACAGTCCGTCTTGTGAGCACGCTCGAAGGT
GCTCGGTGAGCGCTTCGACGTGTTACCAGGCCTGGAGCGGTCCAGCATCGCATGGGCGAAGGGACTGCGAAGGGGTGGAT
TAAAGAGGTCTCGAAATTTCTTGCGCGGCGTAAGCACCAAGAGACGCCAGGGGTTCCGTGTTCCTCGATCGCGTGCGGAT
GTACCGATTTTCGGGTCGCAAACTGTGGGGGACAGGGCCCAACAGCAGGGCATATCGTTGTGGGTACAATGTCAATGATG
TTGTAGGGAATCGGCCATTGGTGCACTTTCATGCCACAATCGGTGGATTTTGCGAGTGATAGCCTCTGGCAGTCGTCCCA
CCTAGTACCCAATTGCAACTTGAACGCGTCCGATCCGACAGGTTCCGAGTTCGTCGAAAAAATAAAAATGTGTTTATCAC
GAAATGTGTTGACGCATTGGACGTGCGTGGCTCGCGGTGTGCCGAGCATGTTTTCTGTAAGTACCGTGCCCCGCGGCTTC
GTCAGTCGAGTGAGCGACCCCGGACGCCGGGCAGTCTGACTTGCGATCGTTACGTCATTCGTCGGTCCTCCGTCGATACG
ACGCGTTCAGCAGCCACACTGGGCCTGTTCTGGTGTTGGATGGTGGCATTGCGTGCGGGTCGACGAGCGAGCGCAGGCGA
GGGCATTCGGGGCGGGTGGGAAGGGCAAAACAGGTGTCGGACCGAGCGGAGGAAGCTGGAAAGGGGCGACGCAGTCGGAT
GCGTCATGCCCGGATTCGTGCGGTGGCTGTGGCGCCTTGCATTGCGCCGAGCCGAGCGCACTCCCCCGTCCCCCTCCGCC
TCCTCCTCACCTCTCCCCACTCTCCTCCTCCGCGTCCACGTCTTCGGCGTCGACGACGACCTCGCACCCGTTTCCCACCT
GCAAGCCAATTAACAGCGCAATCGCTAAGCGCACCACACGCGTGCACATCGCTTTACGCAGCACCGCCTACTATTAAAGC
TGCCTCTCGCCTGATACACGCCTTCACCACCCGCTCGACTTCTGCCACGATCCAACCATGATGGGACTCTTCAACCAGGC
GGCCCAGAGGGTCTACAAGCCACGCGTGGCCTCGGAAGACGACAAAGTGCCTGACGACACCGAGCCAGACGATACATCGA
TCTTGTCCGTGCCCCCCTCCGCCCGCTATGCTCTACTTTACCGCTGCTGACCTCTGCGACGATGCCGACGACCGCAGGGA
CGAGAATGAGGGCTCCATTATTGCCTCGCTGATTTCGCAGCTGCGGTACGCCCCCCTGTCCCCTGTCGTGCTCGGTGGGC
GCACCGTCCAGTGTGGCGGGCCATCTGACTGCCGGCCTCCCGCACAGAGTCGGCATGGATCTCCACAAAGTAACCTTCCC
GACCTTCGTGCTCGAGCCCCGCTCCATGCTCGAGCGCATCACCGACTTCATGTCCCATCCTGATCTCCTCTTCGGGCGAG
TCTTTTACCTACACTCTCACCCTCTCCCTCATCTCCGCCCTCGTGTGCCGTGCTCATGTCCGCGCTCTCGAAACAGCGCG
GAAAACTGCGACGACCCCGAAGAGCGCTTCCTGCGTGTGCTGCAGTACTACCTCGCCGGCTGGCACATCAAGCCCAAGGG
CGTGAAGAAGCCGTACGTCCTTCCCTCCCCTGCGCGCGCGCTTCCATGCACAATGCACGTGCACGTGCCCGCGCCTGCCC
CCCGCCCGATCGCTGAGAACGCCGCTGCTGCAGGTACAATCCCGTCCTCGGCGAATTCTTCCGGTGCAGGTACGACTACC
CCGATGGTTCGCGCGGCTTCTACATCGCGGAGCAAGGTACGCGCGAGCGCCGCTCGTCCCAATCGCCGGCGTACTGACGG
CTCCTCCTCCTCGTCATTGTACGTACGCGTCTGTATGCGCGCGCCCTGCGTTGTAGTCTCGCACCACCCGCCCGTGTCCG
CGTTCTACTACGTGTCGCCCGCGAACAAGGTCGCCGTGATCGGCGAGCTGCGGCCAAAGTCCAAGTTCCTCGGCAACAGC
GTCTCGACGACGATGGAGGGCGAGAACCGCGTCTACCTCCTCGGGCGGCCCGAAGACAAGGGTGCGTTATTCTTGCACAC
ACACATACCGGGCGTGGACCGGGGACTGATGACGCTGTCGTACGACCGCTGCAGAGTACGTGATCTCGATGCCGAACATG
TACGCCCGGGGCATCCTGTGGGGCAAGATGTTCCTCGAGCTCGGCGACTCATGCATGGCCAAGAACGAGCAGACCGGCCA
CTTTGCCGACATCCAGTTCAAGACGAAGGTGCGCGTCTCACCACCCCTCTCCGTCCCTCCTCGTTGCCTGCTGTATACCG
CTCACGACTGATCGCCTCTCGCGCAGGGCTACTTCTCTGGGACGTACAACGCGATCCAGGGCCGGATACGCCGCGGCACC
ACCGACACGGGCGAGGTCTCTGGCAAGTGGAGCGCGGTCATGGAATACAAGAACTCCAAGGTCCGTTCAAGCTCACTTTT
CGCGCCCGCGCCCGCGCGTGTGTATGTGCCCGCCTGTGAGCTCGCGCTGACATCAGATGTAGGGCGAGCGGCGGGTGCTG
TTTGACGCGACCAAGGACGGCCAGAACATCGCGCCAAAGTGGGTCGCGCCCGAGGACGAGCAGGAGCCGAACGAGTCTCG
CCGGTGCGTCCTCCCCCCTTTTTTTTTCCCTCGCCTGTGTATGTGTGGAGCGCGCGATGCTAACGTGCCCGTGCCCGTGC
CCGTGCCCGTGCGCCGCAGGCTGTGGTCGAAGCTCACGCGCGCGATCGTCGCAAAGGACATGGACGCCGCGACGGAGGCC
AAGACGGCCGTCGAGGAGTCGCAGCGCGAGGCGCGCCGGCGGATGGACGAGCGCGGCGAGACGCACGTGCCCCGCTTCTT
CCAGGAGCGCAACGGCCGCTGGGAGCCCAAGTTGCAGTATGTACCGGCCCCCTTCTCCCGTTTTCCATCCTCTTTATTAG
CAGTGGTCGTGAACTAACGCGCGCGCGCTTCCCGTCCTGCTAGGCTACCCGCGGACCCGCAAGAGGCGATACGCGCCGTG
GAGAAGTTTATCTGGCCGACGCCCCCGCCGTCGTACGCTTCGTCCTGAGCTCCGATAGATTCCTGACGCGCACGCCATCC
CCGCATGGCGATGACGACGATGACGATGACGATAGCAACGCCGACGCCGACGACGATGTCTACTTGCTGCTGCTGCTGCT
GCTGCTGCTGCCCCGGTGTAAATTGCTCGCTCGTAATGTACGCATACCTCCACATACAGAGACAGACTCCCCACGCCTCC
CCTCGCTCTCGCTAGCGCTGCTTCCGACCCCCTCCCCCCACCATCATACAGGCATACAGGACTCCCTCGCGCGCCCCCCG
TCTGCTGCCCAACTAGCCTCCGAGTCGTCGCTTCCGAGTCCGTCGCCCAACCTTACACGCCCCAGAATAATGCAATATAT
ATTCCCAGTGTACAGTACAGCGCGGCAGACGGTGTGCACTGTGGTCCTGCGGTGGCTGATTCCGCGTGAAGGCGACTTCG
AGCTCTTACCGGGCGTCCCTGTCGAGGGAAGGGTCCTCCTGTGGATCGAGCCCTCGGGGAGGTTGAACAGTGATGGTATT
CGGCGACGATTGTCGGACAGTGATGTACGGTATGTGAGTGTGGTATAGAATGAAGCACGCGAGATAGTCAGATATATACG
ATACCAGTGGTGGTAGTGGTGGTGACGACGGTGGTGGTGATATAGTACGGGGCGGGGAGGACAGTTGTCATATGTGAAGC
AAGCTGGTGAGATGAGACGAGCAAAGGACCCTGAGAACCATGCATATGTGAGAGCAATCCGACACAATGGAAAGAATGAG
AGAGAGATTGTTGTGGGTGGATGCGGGGCGAAAAAGTATCGTGTGAGCGTACAAAGTACCGCGTCGATCAGTATAAACAA
ACAGTCCCCGTCAGTCAGTGAGTATACAATCCCATGTCTACTGCCACCAGCCGTCATCGCCGAGCGTGGGCGCCGCCGAG
ACCGTGCTCGGCGTCGGGGACGGCGCCCGGAAGTACGGATTTGAGCGGATGCCCTTCGCCGTCAGTGGCGCCGGCTGCCG
CCAAGGCGCGTGTATTGAGTCGCGAACGGACGGCTGTGGCGGCGTCGCGACGCGCACGTCGGTCGTTGTGCCGTTGACCT
GCGCCTTCGGCGTGGCGGCGCGACTTTGGTTGTAGACGGTGCTTGCGCGCGAGTCGGGGCGCGGAGGTGGATGCGTCTTG
CCGTTCTGATAGCGTGGGGCCGGCTGAAGCACGTTGGGCGTCTTCTTTACCTTGTCGACCTCGGCTTGTAGGCGTGCAAC
CTGCCCTTCGAGTGAGGCGATTTGGTCGCGCAGCTTGTTCTGCCGGTCCTAGTGGAGTTCATCTCGTGTCAGTTGGGAGT
TTGGGTGTCAATGATCCTCTGTCATACCTTGTCCAAGCGTTCCTCGGCATCTCGTTCTTCGAGCTGGAGCTTGACGAGGG
AGTAATCGGCGTCGAGTTGCGAGTGTGATTGCTCGACCTGATCGAGCTTCGTCTGCGTGACCTCCAACTGACTTTCTGCC
TCCTTTGCACGCCTCTCCCACTCCTCTGCGCGCTGCCGTGCCTGGAGGAAGCTCTGCTTGGACGTCTGAGTAAGCTTTTC
GTGGCTCGCCAACTTGTTCTCGTAGTCCTTCGCCCGGCGATGCAGCGTAGAGTTCTCACTCTCGAGCGCTTTAGCGCGGT
CGCGGATACGGCGTAACTCCTTGAGCTCTTCTTGATCTGCTTGACCGACCATGTTAGCGAGGGCTTGTATCTGCTCCGTG
GCGTGGCGCAGCTCATCCCAGCGACCTTGCTGCGAGATGAGCTCTTCGTTTTGCCTTCGTTGTACGGCCAGCTCCTCGGC
AAGGCTTTCCTTTTCCCGAGTAGCGAACGAAACGCGAAGCTCCAGAGAGTCGACCTAGTGAAGAAACCGGATGAAGCACA
ATCCCCTAGTAAAACACCACTGTTTGCGCTCACCTTCGCCTTGAGTTGGTGTTTTTCCAGCCCAGCCTCATGCTTGGCCT
TCTCCAACTCTGACAGGCGTTCCTGCTGACTTTGCGCCTGTACATCAGCGGCCTTCAACCGGTCGAGCGCCCTCGCGAGC
GCCTCCTCGAGCTCCGCGTTCTTCGTCTCCAGCGCTGCAGTCTCAGCAGCCTTGTCTGAAATCGAGTCCTGTAGCGTCTC
AACGCGCGAGTGGAGACGATCACGCTCGGCCTCCGCTGCTTTGACTCGCTCACCAAGCATGTCCTTCTCTACCCGGACCT
GACCGTGCGCACCACGGGCCTTAGCCAGCTGAACCTGAAGTTCCGAATTCGTTGCCATGAGCCTGCGAATCTCCTCAGAG
TCCTTCTGGGAGGTATCCCGCGCCGCAAAGTCCGCGTGGGCGTTCTGCAGGACCTTGGTCGCCTCAACCATAGCCTCAGG
AAGATTGTTGATGTGCTTGATGATGTCGTTGCAGAAGTCTGAGAACTCCTGGTTCTGCGACACCAGCTTCTTGTAGTCGC
TGGCAACGTTCGAGATGGCGACTTCCACACCCTGTAGAGCTTTGCTAGACCCGGCGTGAGACTCCACACGGTCGGCCCGA
GCCCTGAACTCGACCTGCGCGCTCCCGAGTGCATCGGTAGCGGCGGCGAGGCGCTGAGGGAGGTCGGAGAGCACATCGAG
GATGTCTTGCCGGACAGAAGTGAGGTCGACTTGTTGTGGGGCATGAATGGGCTGCTTAGTAGCCAACTCCTCGACTTTGC
GCTGTACATCGCTAAGGGGCGCAAGGAGGCCCTTGATGTTCTCCACGAGACGCTCGGACACTGAGTCTACGTTGAGAGCG
CGATCGCGAACGGCAAGGCGCGAGTCCAAGCGTTCGACGACGAGATCCGATACTTGCTCCTTGATCTCGTGCGCGTCAAG
CGGGCCAACGATAGATCTGAGTTCGGACGTGAGGCGACCGACAACGGCGTCGAGGTTGATGTTGGGCTGCAGCGATGGTA
GGATAGGGACAAGACGGTCCACGATGAGGCCAGCGGTCTCGCGCTTGTCCGACGCGAGGTCGATGAGCTGCGAGATGTGC
GGCTTGACAGCCTGCGCGAGCCGTCCGGTGAGCACATCGTAGTCGACTGGCTCCGCACGGAGAGCGGCGATGTGTGGGAG
AAGCTTCTGCAGGAGGTCCTGAACGATGTGGTCCTTGTTTGCGGATGGAGCACGGGTGGTCTCCATCGCCTGAATGCGCG
CCCCCAACTGTGACATTGCAGACGCGAGCGCATTAATCGTCCGGTCGCCGAGATCCTCCACAAGCTGCCTGATTTCAATG
TCCCGATCCCCAGGTGCCTGGAGGAGTGTAGAGACCTCCTGCCTTAGCGCGGCACGGGTCTCTTCCTGACTCTGTTCAAG
GATGCCCCTGAGAACCTCGAAGTCAAGCTCGCCTCTGGCATCAAGCTGGCCATCATCCAAAGCCCGGGCAGCAGATTCTT
GGAGCTGTGCACGGAAGAGTGAGACGACGTCTGCGATCATAGCTTCCGTCGAAGAGTTCAGCGCCTGTCCGCTGGGCGCC
TGTTGATGCTGCTCGAGCGCCCTCTGAACACCCTCGAATTTCTCCTCCAGTAGCCTCTCCAGCCTCTGCTCATATTGCTG
CATCTCCACACGACGTGCAAGGTTGATAGGCGGAATCGACACATCCGAGAGCGACTCCTCATCATCATCTTGACGCCTTG
GCGGCAGCGATGAACGACGTGACGGCCGACGCACGCTGAACACGTCCCCACGCTCTGGAGATCCTGGACCGTCCCGGAAG
CCAGGGTCGGTAAACAGCCTTCCGCCACGACCAATGCCGCGCGAAATCGGGGGGACGTGCAAGTCGTCGAGCGATTGTCT
TGGGCTGTGCTCGTAGATGTCACGTGAACTGAGCCGTGAGCGTACGGTGCGCCGTGTACGCTCCTCGCCGTCGTTGTTGA
CCAGAGCCTTGAACAAACCCGCAGGCACAGTATTCGTCGAGACGGGGTGCGTGAAGTCGAGGGGAATGGGCGCGCGCTTC
GGCTTCGCTGTGGGCGGGAAAGGCAGCTCTTCTGCCCCAATCTGCGGGACGGGCATCGACACCAGCGGTCGATTTTCGTC
GTTCTCTTCCTCGTCGTCGCTGAGCTCGGGTGACCGCGGCGCGGCGGGATTCTGTGCAGCAAAGGGAAGAGTGCTCGAGA
AGCCCGAGAACGTAAACGGCTTTGCGGTAGCATTGAGCCCCGAATCCTTCGTAGTTGGTGGGCTCGCAGGGGCGGAGTGT
CGTGTCGTGCGCGTGTCGTCGGGGCCGGGTGGGAACTTGAAGGATGTCATTGTATTGTGCCCGTCCTCGTCGTCGCTTGT
GATTGAGCCGCTGACGCTCCGGCGCTGCCTCTTCTCCCGACCCTGACTCGCGCGTGGAGGCTCTGGCATGGCCATAGGCG
GCGTAGGCAGCGGCCGAGCGATTTGTGTCTGCGGCTGGGGGAACGAAAGTTGAGGAACCCCCGGAGGCGGACGGAACGTG
AAACCGCCAGGCTTGAACTCCGGTGCTGCGACGTTGAGCGGCTTGCCCAAAGACGGCGCCCGTGTGTGCGTGGGCGGGGT
GGCGGCGGGTGGACTAGCGAACGCGCCAGGAGCCCATGATCCAGACTGGCGTGGGGCACCAAAGACAAACGGTTTCGCCA
GTGGATTGAGCGACTCGGAGCGGGCAGCGGTCGACTGAGGTTGAGGAGGGCGAGGCTGTAAACCACCTGGTGTGAGATAC
TGCTCTGATGAGTGCCGTGAATGTGCGAGGGCAGGATCGTGGCCGGTCTGTGCAGAGTACTGTGACCCACTACGCGAATG
AGGGAGAGGGGGAAGAGGTCGGCCCACACCACTGTCGGAGTGGGGTCGCGGGAAATAAGGGTCGACATAAGAAGCGTGCT
CTTCGTCGCTGGGGTTCGAGACGATATCGTCGTCGTGCCCGCTCTGGGTGGCGGACACAGATACCGGCATTGTTGGTGGG
CGAGGGAAGTTGGGTATCCGACGCGGAATCTCGAGCTCCTGCTTTACTTGTTTCACGCGACGCAACATACGGCGATGATT
GCGCTCCTGTCGTGCACGCTCCTCATCCGAAGGGTTTGACCATTCCCCAATGCTCTGCACTTCGATCAGCATCACAAGGA
AATACACGAGATAGAATACATGTTACCTCATCTTCCGACGTCTCAGCCCCCGTGCGCAGATCCTCCGAGCCAGTCCACTC
GCCTACAGCATCTTGATCCGCATCCAAGTCCTCTACCTCAAGCTCACCCGTAGGGCTCCGAACGGGCACGACCTCGCGTT
CCATGATTGTCGCAGACTCGTCCACCATTCCGCCGACTGACCGTAGCGAGAGCGCCACCGACAGCTTCGACACATGTCGA
GAATGAATCCGGCTCTGAGCAACCGTGCTCAGCCCGTCTTGGTCGCCCTCAAGGTCCGTCTCTTCCTCCTCCGCCGACGC
CATCGACACATCCGCGACACTCTCTGTGGCGGTAGCGTCATCGAGAGGTTCTTCGCGCGCAATCGGCACCTCCTCCGGCT
CTTCTTCTTCGGGAATTTCGACGCCGAATCCCCGCATGAAGTCTGGCCTGCTCTCCGGTCGAGATTGAGGCGCCGGAGGG
GCGAGAGACGAGAGGTTCGCCGGGACGCGACCCTGGGGGGCATGGATGGTCTCTAAAGGCGCTGAAGGCGGCGCCGGAGA
CAGACGGGGAAGAACTTGATCAGAGCCAAGCGTCGCGTTCGGTCCAAACGGATTAAACGAAGCAGAGGCGTTGAACAACG
ATGCCTGGTGAGATGGCGGCTGTGCGAGAGACATGCTATGTCCATGTCGATTCTGAAGACGAGGCGGGAGGGCATTAGGC
GATGGGGATAGTGCAGGGGGCTGCGGAGAGGTCGATAGAGAATTAGTTGCGGTTGCATTCTGAGATTGTTGGAGCTTGTT
CAATTTAAAGAAAAGAAGCGCTGGATCGGCCGGCGATGATATCTGTTCCACACATTAGATGAGACGCATGCAGGAAACGC
GTCCTACTCACCGACGCGGCTCGTGCGTGTGGTGCATGTATTTGAGGAACCGACGTTGAACTTCCGCTTCCACGCTCAAC
CCCCAGCCGCTGCAACTTCTCTTCTATAATGCTCTGCTTGATTGTATCCCAGGAAGCCTGAAAGGGCGGTGAGAGGAGCC
CGTCAGCTATAGTCTGATAAACAAACCTGGCCGGGGAGGAAGACATCCACAGTAGGAGGCAGGTGGTATCTCCATGAGTC
CGGTGGGTATAGCTCGACAGTACTTGTTTCCGGACACTTGATCTCGATTTGTTCTGGGGCCTCCGATGGCGGAAGGGGCG
TTCTAGCGAAAGACGCGCGTTTCGGAGGCTCGTCACCCTCCGCGGAGATTGTTTCTCGCGGGAAGTTGACGACGACCTTC
TTGGGCTTTTGGCCAGCAGGCGCTGCTGGTGTTGCGGCGGCCGCGGGTGGCAAGGGACTCACTTTGCGCTGTGGCCCACC
CAGAACAGCTTTCGGCGGGCCCCCTACACTCATACTCGCAGACCGTTTGCTCCTGGGGACAAAGGGTTGTGCGAAGGGCG
CAAGACCGGGAACAAGAGGCTGTGGGAAACCAGTCTGGCCCAGAGGTGTCATGGGCATACCGGGAGGGGGTATGATACCT
GCGGCAGCAAGCTGCATAACACTCGGATGACTTCTATGCATTGGCCGTCCGGGTGCGCCGGGCTGTGGTGGGAAGAAGCC
AGCTTGCATGGGGGTTTGAAGAGGGTTGCCCTGGCCTCCGAGCGCGAACGGAGGGTGCATTCCTTGCTGAATCGACGTCG
GCAATGCCGGAGAGAATAGAGGCGCATTGTCGGCAAACGACATGGGCTGCTGGGCGTTGATATTAGGTGGGATGAACAGC
CTAGATGGCTGCTGACGATGCTGCGACACCATGATGAACACGATAAAGACGCGGCGTGGGTGGTCCCTAGCACGTCGTCA
GACAAGACGAGCAGCGGCAGACACGACGGCGAGGGCGACGAGGGCGACGGGGGAGAGGGCGGAGGGGTATATGACGGTGA
GGACGCGAAGGTTGCGCGAAAGAACCTGGAAAGACTCGGGCGGCCACGACGGCCACGTGGCGCGCTTGTTCACATCGACG
GCCAACTTGGAACATCCCGCCACTTCTCTTTCCTCCATATATCACCCCGTCCTACGAGCCCAGAGTGATGCTCGCCTTTT
GCACTAAATTTCCCCTCCCATCTCATGCAGCGGAATGCCTCAAAAGGCGTGTGATATACTAGAAATAACATAGCGAGTAA
CGAGACAGTTACCCTGTCGGTGCCTTGACATCTACTAGTAGATCATCTAGGCCCCGGATGTGGGACCACCGGTGAGTGTC
AAAGCGTAGCACTAGTAGGCACCCAACCGCTTTACATGAGCAATCTTGCGAAGTGCGTCCTGAGCCTGTAGCCACTGTAC
AGCCTTTACTGCTGCAGAGCGGTTCGCGTCAACTTGAAGCAGGGCAGTCTTGCGTCTGATTCAAATTCGCAATACACCGC
AACTCTACCACTTCTACAGCGCCACGGTATGTACCTCATAATGACTGACAGATGTAACTCAGGAAGGCACACATCCGGAT
GTTGGAGCGCTTAATCATGCAACAATCGGAGGCTTCCACGAAAGATGTTCGGTTCACTGGCACCCTAACTTAGAGGCATT
GTATATATAGGCCTGGATACCACTCAACAATGACAATATCCTCCACACCCAGGCCCTAGTTCCCCCTTCCAACTCGCTCT
GTCATGGGAAACGTTCTTGCGCGGTTGATCGACGAAGCGCACCCTGCCGACCCGGATGCGATCAAGGAAGAGGTTGCGCG
ACTGCATGAGCTCGCTGAACTGCGCCTCGACGTCTTCCGCGCTCGCCTCGCCCAAACCGATCCGCTTCACTTACCTATTG
GGCACATATTCTACTCCAACTTCCGTGTCGACTGTAGCGTATCCAACGACGCAGGGAAGGTCAAGGAAACGGTCGAGGAC
TCTATCGGGTCGTTCGTCTCTGGCAAGGTCGTGGAAGGTGTGACAGCGATAACTCGTCAAGCTCTCGACATCCTACTTGG
GGACATCTCCGCCTCCTCATCCCACCAGGAGATACACGCCCTCGGCGTGGGACCTCTCGGCGGTGTCTACCGCATCGATG
CCCAGTTCTACTCCTACACCTTTAAAGCACAAACTCTCAAAACGGTTTTACAAACTGTCGTATCGTCCGCCATCGTTATT
TCTTCTGCCAATGTTAAAGACATGAAACGTAACGACGTCAAGAACCTGGTGCAGAATGCCTATAAGAGTGTTCCACTGGC
CGACCTCCAGATCCTCTACAAGGATATATGGACTTGTGAGTTCACCCCCGAATCATTATCCGCATGATATTGACAATTAC
ATAGCCATCTGCGAAGACAGAGCGGACGAGAAGGAACTCGCATTGCCCCGTGCTAAACCGGAAGAGCTCGAGCATCGAAT
GCCTATCGGCCCTGTGGTTAGGCCACCCAACCCGCTTGTAAGTGATATAAGGAGGGACGAAAAGCACGGCGCGACTTAAA
TCCGTATGCAGACCAATACGAGAGATACGCCACCCGTCGGCGGGAGTGTTGCGAGTCCTGCCACCGACGGCAACGTGGGA
TCACACGTACGTCTACTTACAGTGCCTCATATTCGGCCCTTCTATACGTTGACTGACGATACGCTTTTTATAGAGTGATC
CCAGCCCGGCGCCTGTAAGCGGAGAACACCCTGACGGTAATTCTCCAAGTGTCCCTAGTTAGCTCCGAGTCTTTGGTAGT
CATCGTAATATGATTCATGTCCTGGTACGTTTGCTGTGCTCCGAAATAGTCATTCCGTGATCCCATGAGCGACCACCCCG
ACCCCTTTTGTGGTCTTATACTGCTCGTCAGCGCGCAAGGTTACGGAACGCGCACCCAACCATTGCCTTATCAGGGGTGG
CACTATCGCACAGCCACAGAGAGCGTTGACCCCGGCATGATACTACCCTCATACTACTTCTGTAGTATCTGTACTAAGCA
ATGCGAAAGACTGCCGAACTGCTGATCGTCAACTCAGGAATAGAGTATCTTCCTGATAGGAAATTTTGAAATTGCCGCCG
AATGTACCTGCCTGCCTAAGAGTTGGCAATTCGGTCAGGCCCGGGAGACACTTGCCAGGGACACAACATTATGTCCCTAC
GAAATTTGCCCGCACAACGCATTCATAGATACGGGATCATATTCAAGACCACCAGCTACTCGTAACACTACATGAATCAG
AAGTAACGCAATTCGAGACGTTCAAGATACTTGTTCGTAGAGGTGCTCTGACCACCCTGGGTTCAGGCACCAAAGGGGAG
AGCAGGGCGACGGCTGCCACCAGCCCGGCGCACCGACCTGAACTTAGTCTCTTGCGCAGCAGGTGCTGCAGCCTCGACAT
CTGTGATCACTAGGCCATTACCGTTCGGAACGGTAGCAGGGTCGGCGATGCCGTTGACCCCCTTGCCAATTTCAAGTTCG
TCAGGGTTGGCCTTGGCAAAGGCGTCCCCGTTCGTGCCGTCAAAGGCGGCGTTGGTGTTCTGAAACGATGCATTAGGATG
TGCGGGATTACATAAAAAACAAAGTGCCACATACGGCAACGTTCACAGCGGTGGCGTCGAACCATTGACGACTGGCCGGG
TTGATCTCTGACCACTTCTCGATCCAGTCTTCGATGAGCAGAAGCGTCGAAGCGCTGTGACCCGAGATGAAAACCTTCCC
ATACGTATTCGGCAGCCGTTTGATGGCATTCAAAACGTCCTGTTCGGCCTCGTTGCCGCTAACGAAGAGAGGGAGGCCCA
GCTCGAGGCGAGCCTGCGTACTGCACACCTGAGGATTTGTCGACTGTCAGCGTCCTAGCTTTGGCCGCTTTGAAACAAGC
TACATACCTGATGAATAACTTTGATAGGATAGTAGTGCTGGACCAACTGCTTCGCGATGGCCGCTGCACCCTCGAAGGCG
AGGAGCGGGCTAGCGAACGCGAGCTCAGCAGTGTAGTTGACAGCCTAAGGTGAAGTAAATTGACGACGTTCTCTTCACGA
ATGAGATGTCCACCCACGGGGTGCTCCGTCACGATCTTTTTCTCGACTCCCTGAGCGGAGGCTGTCGCGAGGCCAGGGAA
GATCTTCGGGCCGTCCACGACGAGCCGACCGCCCTTACGGGATACGGTGAAAGTCAGGTTACTCCCCAGCGTTTTGGTAA
GGTCACCCTGCCAGAGAGGTGTGACGTTCGGTGCCTGCAGCAGCACCTGGGACTCGGTGACACCGGGGAGGTTGGCCCAA
ATGGTCAGCACTGGAGTGTGGCTGATGTCCACAGTGCTGCCATCGCTGTAGAAGAGGTTGTCGGGATCCAAGGGACAAAG
AGAGCTCTTGGCATACGTACGGAACAGAGCGCCAGACGAGTGTGGTGTTGAACTCCGTGTTGGGGTCAGAGCCGGTGATA
TAACCTAAATTTGAAGAAGATTTAGCTCGGAGGGATAGGGCATGAAAAAACCGAGTCACCAACCAGAACCGATGTCGACA
TATTTGCCTGCCCTGTTAACGACTTCCGCGGTGGTCGGGTCCTGGGAAGTGACTGGTTCCTGTATAGGTCGGGCGTTAGC
AGAAGGCTGCGCAACAACCATTGCTTGAATCCGTCGCCGCGTACCGAGAAATGGTAAGCAGGAGGTCGTCGTGTGTTGTC
AAGCAACAGGTTAGTCGTCTGGTGGAGCTGTATGCCGTATGGGATATCAGCTGTTGCACGCATTCTCGGTGTTACAGTAC
GAGCTCACCGTCACCGGCTCGTACTCGTCCGAGATAGCGGTCTCGGTGTTCGGGTTGACATCGACACGGGATCCACCGAA
CCTACAACAGGTTGGTTCAAAGCATCCACGAAAGCGCAATTTGAGCTCACACGTCGTTCCACACCAACGGGGTAGATGCT
GCCCCAAAGGGTGTGTCAGGATGATGTATAGTAGTACTCGGATTCGAGCGCTTTCAAACACATACACTTGGTTCCGCTGA
TGGTCAAGACCCTTCCCAAAGCGAACGAGTCAATAATTGGCATAATGAAGTCGCCACGCGAACAAGGTAACGTACTTCCA
GGCAATGGGGAATACCTTGTTGAAGATGTCAACGCCGGGAGGGACAAAGGCCAGGGTAAGCGTGGCCGAGTCAGACCCTT
CGAAGGCACTAGCATGTAACCCGGTTAGTTTGGGAATATCAACCCAGACAGAGAACACGGACCCTTTGAAGGTAAGAATC
CTAGAGGTGGCCATTATTGTGTGGGGGGTCGGTTACTGTAGAGTTCGCAAGAGAGGAGAGAGAGTCAGAAGAAATTGGTT
GTTGGGCAACTCGACGCAATCACCCCGTCTTATATAGCGGTCGGAACACAGTATTATGCTTGAATAATTTGTTCACGGAC
CAACTTCGTTCACCGGCGTGCGAGCTCTCCGGATCGCTTCCAATGGACCTGTCTTTCGGCGGCGGGCTAGCGTTGAAACA
CAGGCATATCCTGAGAGGACTGAATAGAGCGTTAGTGTCGGCACAAGGTTGGCCGGGTGTCTAGGTCTTCCTATACATCG
TTCGCCATTCAACGTGGAGGTCCAGTTGTTCACAGAGTGCTCAAGAGCATGTGTACCAACGAATGCCTTGTCGTCTGCGG
AAACTGTGATTCGTCGACGTCGGCTTGGGCAGCCGCGCCAGGTGATTCTCCTACTAAACCAGAAAGAGTATCATTGGAAG
AAGTGATGTCACTCGGTGAGAAGAAACAACCAAGCTTACTGTCACCAACTCGAAGTGCGCCCTCATCATACGAGGCTTTC
GACCGCCGTTCCTCCGTCGCCCGAACCCCCGCAGCGGAAAGCTGTGTCAGGTGTTTGTGAGTGTAAGATCGTCATTGGCA
ATGATTGACGTACGAACCGAGTATGGGCGCTGCTGTCCTCTAGCAGCCACAGACGTAGGCATGGAACGTCATGCCATGAC
TCCATGCATCCTTCAACGAACAGGTACCCGCACAGGAAGCTTAGTACAGCACTCATACCGGACGGGTCACACAGCGGTAC
TCTTCCATTGATACAGCACTTTTTTGTTTTGTTTTTGTTATCCTCGTTTATTGCCCTCGAGGGCCGAGCCCTACGGATAC
AGCACTTCCCTGGACTATGGGCGTGGGGCCCGGGTGAGCAGATTGCTTCGCGAGCTGGTCGAGATGTCGACGGCTTCCGA
GAGCATAGGAGCGCGTATGAATTATCGACCAACCAACCTGGGGAGCATTAGCTAGTTTGACGCGTTCGGAAGCACAGATT
CAAAGCTGCGATGGGTAGCCATCCGACTGCTCACGTCTGGACTCACCACGAAGAACGAATGTGTAGCTTATGATCTTATG
ATAGTATGTGCATTACCCAAGGAAAACCAAGTCACCCACATTTATGGAAACGGCACAATGATTCTTCATCGATTATACAC
CACGAGGTATTCCTCTAACGTTCACGTCCGACATGGGCCCGTGCCGTTCACAGAAATCAAATCTTACACATAACCCACCT
TCACGTATCTTGTACATAGTTTCCTGCATGCCATGTCAGATACCCCAAAACGAAGTAGCACTAGGTCAGCACATACCTGG
GAACACACCCGTCCTCCCGTTTAGCCGTCCGGTCCACCAGTCCTCAGTACTCTCAGTACGCTCAACGACCTCAATCCGGT
CACCCGCCTTGAAATCGAGATCCCCGTCCGCCTGGGCACTGAAGTCGTACAGCGCGACGACATACTGCACCGCCGGCTTC
GGCTTCGGCTTCAGTGGAGGCGGGGGCGGTGGCGCCTTCTTTGCAGCAAGACTGATGTTGGTGTTGGCCGCAGGGGGTGA
GTAGGGCGGCGGTGGCGCCAATGACGCGGAGCCCGGTGGAGGTGGGGGAGCCTTCTTAGAGAAGGTGGAAGAAGCGGGTG
AGCGGCTCGCCATGCTGGACGCCGAAGATAGCGTGGAGGGCGAACGGCCAATCGAGGGGCCGCCGCCTCCTGACGCGGCA
CGCTGTGCCTGTACCATTCGCGCTGAACACAGCATCAGTGACGATTTCAACCGCAGTTTGAGCTCTCGTGGACTTACAGG
TCGAGAGAATTCGCTTTGCGATGTTGAGGGCCTCGATGCGCTCGAGAGCATCACTTCGGTGCTCCTCATAGTCGGAAGCG
ATTTGGGCCGCTGGGACGGTCACCTCGAATTTGCCCTCCGCAAAGCCATTGAGCTTCTCCAGCATCAGGTAAAAGATATT
GAGTCTGGCGTCCGTCGTGGGGGGTCAGCGTGCGAATACTACCCACTGGGCCGCACAGGTACGCACTGCATGTAGTAGAA
TGAATGGAAAAGAGGGTCGATGAATTGGGTAGCCTGCACGAGGAAACGAGGAAGCTCGTTCTTCATAGCAGTGTTGATGT
AGTCGTATTCAGTGGACGCAACTTCGAAGTCCTGCTCCAACTTGAAGAGGTTCTTCTCGTCATTGAGCGTCTTCTCCTTC
TTGTCTCGGAGCTTGGTCAGGGAGTTGTTATAGCGGTCATAGTCAACGAGCTAGACGCTTCCAGATTAACGATTCCCCCG
TTATAAGGATGAGCGGAACGTGCGCACCTTGTGTTCTCGTTTGGTAATGCTCTTACGGATAGCTTTTAGTATCCCTTGGA
ACTCCTTGATGGGTCCGACGATCCTGCTCTCGATCAACTCTAGTTCGGGCACTACCGACGACTTGAGCTCCTCCATAGCT
GCAACGTAGCCATCTACATTGGTGATGGTGTGTTCCGCCTCCGGATGCTTCGATTCAAGGCCATACTCGCCGCCAAGCGG
ATGGAAGATCGTGGAGAAGTGGTTGGAGAAGTCTGCGCCGTGCGTGAAGAGATTCGTGACGGATTCCGTGTACGCCTTGC
TGTCTTTAAGAAGTTTCTCCGTTGCCTTTTCAATAGACTCGAAGCGACGCGCGTAATCGTCGAACTCCGGGTCGGTAGAC
TCTGTTGAACACGAAGGATAGGTTTAACGGATCGGCGAACGGTCGAGCACACGATTAGCAGGATTAAACAAGCCCGCCAT
AGAATACGACGCACTCTTTGTCATGCCGACCTTGGAGGACAGCATGTGCGGTGTCCTGGCATTTCATGGTAAACGTCTCC
TGTATGTGGCTCGCGTGGAGTAATGCATACCGCGCGAACGCTTTCTGTATGCCCTTCATCCTGGTGTCCTCAGTACACCT
TGCGGGCTCCTAATGCGGTTGGAGGTTTGTTAGGCGCGTCTCGCGGCCACAAAGGAGGTAGAAGGGGGACAAAAGGGAAG
AGGAGGGATGGGGAACGGCGCGCAGGCGGGAGGACTGGCCAAGTGATCGCAGGAAAGCAGGCTGTGTGTCTCCCGAAACG
GCAATTGAGTCGTTCCTGGCGGTGCCGACAATTCCGTCATTAGATCTGCACCGATCTCGACTGCTTTCCCTCTTCCTCCT
CGTCCTCTGCCTCTTCTTCATCGACCACCACGTCGAGCACGCCCGTATTCTGTCGTTAACATGCCTATCAACCAACCGTC
CAACCAGATCAAGTGTGCCATCTGTCCGCTCTCTCAACTCCGCCCTCCGAACTGCTAACATATTCTCTGCCACAGACTTA
CGAATGTCTCGATTGTCCGTCTCAAGAAGGGCGGGAAGCGCTTCGAGATTGCCTGCTACAAGAACAAAGTGCAGGAGTGG
CGCAGCGGGGTAGAAACAGACATCGATGATGTCCTCCAGATCGCGAACGTCTTCGTGAATGTCTCCAAGGGCGAGCTAGC
CAAGCACCAGGACTTGCAGAAGGCGTTCGGGTCGACTGACACAAGCACCATCGTCAAAGAGGTATGTGCTTAATGTGCTG
AGGTCACGTTGCGTTGCTAAAAGTGTGCCGTAGATTTTACAGAAGGGAGAGTTGCAAGTTGGCGAGAAGGAGCGCGAACA
TGATCTTTCTTCCGTAAGGCGGGAGATCGCCACGCTTGTCGCGGAGAAGTGTGTCGACCCCGCCACACAACGCCCTTACC
CGGTTGGCGTAATCGACAAAGCCATGACAGAAGCCGGATTCAGCGTTCGTCCTGGCAAGAACGCCAAGTCGCAGGTTCGC
CAGGCGTAGCCTAAGTGTTATTCCCAAGACACCACAATTAACTAGCCATCTCTTATAGGTGTCTGAATGTATTAAATTGC
TGCAAACGAACTCGAAACTGCCCATCCAACGTGCACGAATGCGTGTCCGCGTTTCCCTGCCGAAGGCGGATGCTGAGAAG
CTACGTGCGAAGGTCGTCGAGGGCGCCGACTCGATTGAGAAGGACGAACAAGGCACCGACGATTGGGAGGCGGTGAGCAC
GAGTATCGCGTCACCTGTACACCGACTCATAAATTTGCGGCCATTTCAGGTCTTACTCATCGACCCAAGCCAGTTCCGCA
TCCTCAACGATCTCCTGCAGAAGGAATGCAAAGGACGCGGCCGCCTCGAGACCCTCACGTTTGCCGCCACCGCTGGCAGT
TAGGTCTGTGCGCTTGCGATGCGGAACCAGAAGTGCCATTTTGTCCGTACATGTAACACCACAGTGATTGTATACGTATT
CTCTACTCGAATGTATCGCTGATTGACTGCGCTGCTCGGTGGGCTGAGCTCTTGAAGCGACGTCTAATTGCGACGGACGC
ACTTAACGCTGATACAGGATCGGGCTATAGGGTCGTTGCAACATCCTCTCCTATGAGTAACAAGTGTACAGTGGCAAGCA
GACGCGAAGCAGGCTAACCGTACATGTACTGGCTGGCCGAAGGTACCCGTACGTTATCCGACATCCACGACAGCGGCTCG
TGCCTCGAACAACGGAACCGAAAACGCATAGACATATGAGGTAAGTGTCAGTTTCCGGAGACGTCCTACTCCCGGCGCGT
GGCTCATGACAGTTGGCAGACAGGTCGGAGGCTGTGCCTTGCGCCCGTAAAGTTTGCACTTCACCAGCTTGTACAAAAGC
TTACTATGCCACGGCCGTCGAGAACACAAGCCCAGTCAGCAAGCCCCACACTCCGTGCCTGCCGTCCTCGACCTTCGAGC
GCAGTCCGTCCCAACATGGCTAACCCAGTGCCTGACTGCGACATCGCTGTCTACTTCAAGGAGAAGATGATCATTCGTAA
GTCTTCTCAGCCCCCGTGTCCCACGAAGTAGGCGAAGTAGGGCATTAGTTCATAATCACACTGAACCCCAGAGACGTGGT
CGACGCTCGGCCTGACCGAAGATCATCTTTACAAAATGGTGGACCCACTCATGGTCATCAAGGTTAAGGACGGTCAACCC
GTTCCTCCGGGACCAGAAACGTGGTATATCGAGGTTCCATCCGAGATACATGGGGGCCCGCCGTATGGTCTAGTTCCTGG
GTCTGGTACTCTCTTGGGCAGCAATAACTATGTGCTTCGTATAGTCGAAAATAGTACGTTACAAGTTGTCTCCGTCTCTA
ATCATGATGACTGAAATTTCGCTGGTAGCTGGGCTTGAAGCCTACATAAGGCCGAAAATTCAGTCTCTAAACTGGGATAA
TCGCGAAAGGACCAAACGCGACTCGACCGTACGTATCTGCTGGTTAACCGGTATCGTGTGTCTATAGTTTTAATCCACCT
GCTATAATTAGTTCTCGAAGCGCATCAGGGAAGCGTACACGCAATGTGCGATCACACAAGCCCACGCCTCCTCAGACCGC
ATCGACACACTCCAGGCAGCGCACGTCTGTCCTGTCTCCGCGAATCTGGATATGGTGAGCCTATGCCCTTTCCGCTCTTC
CCGGCCAGCGTCTGCTGCGATTCACACGTTCAATACCCGCCATATTGTAGTGGGATACATTCGCGAACCATTTCTACAAC
ACAGACACGTGCATGACCCCCGAGTTTCTCGAAAGCACGTCGAATGGCATCCTGCTCCGCGCGGACATCCACATCGCGTT
CGACATATTCGCGATTACAGTCGAAACCCTCTTAAACCATACCTCTGATAAGCCATAACCTGTGAAACCCCATAGAATTC
TGGCTTTCCCGAGTTGGTACAGGTGGAAATTGACCCCATAACCCATGAACCTGTGATATCACATAACCCATAGCCCAATG
CCCGAACAAAACCCATAAGTTTGCTTACCTAATTGCAATCCGATGACTGTAATTGGCAACCCCTGAGTGCCCCGCTACTA
TGTCCTCACATTTATTGTCGCTCAAACAGACGGAAATGAGTAAATCTTCCTTACTTTGCAGTACATTGTTCATAAAACAT
GAACATGGATCGGACAGTGGATGACAATAATGCAAAATGCTCGTTCTGAATGGGCGCTTATTCCCGTACCTCTTAGCGCC
CATTGGGCGCTCACTCAGTTATCCCATAACCCGTGAAAACCCATAACCTGGGGCCTTTCCCGACAGGTATGGGTTAAGAG
GGTTTCGACTGTAGTGTCGTTCAGGTCCCGGTACGTATCCCAAGCCCCGATGTCAGACACTTCTAACATATCCGCGTGTT
TGGCAGGGCCAATGGGCGTGGAGAGTCGTCGTATTCCACCCTTCTTTCCAGAATTACGCGAACAGTAACTTTATCATCAA
CCAACCCGCAGACGCCGCAGACCGCGAACGGCTCTTGTGCACCCTGCGGCTACACTTCGTGTACGCCACGCAGAAGTTCG
CGGGGAAGTGGTTTCCTATTTAATTCGGTTCAGACTGGGGCTGACCAGGGCTGAGGATGGTTGCGGCGGATGTGCCCAAA
CTGCCATGCAGGGTACATGAGATACTTTGAGACTTATCTGTGTCTATTATATTTCGGTTTCGACATTAAACAGTGCGCAA
TTCGAACAAACAGCATACTAGCTAGTGCACACAGCAATTGGACTATTGCAGCCTGGGCTAAGCCTCAGGCTGAAGTGCAA
AGGGCGTCATATGACAATAACTCACTGGAAAGTCACGGTGCCGCAAGGCACTCAGGCTAACTGGTATAAACCCTTGAATG
GGTCGAAGTTCCCCTCCTTTCATTGCCTCCAACCCTTGGTCATATTACACCGTCGCGATTCTCGCCCTCGCTGATTTATC
ATTGGCAGGACCCTTCCTGAACGTTGGACGGCCACGGGCCAACATGACAGCGTGTGGTGGGGTCAAGGCCAGCCCTTTGC
AAATCGCGCTTGTAGACCAGATGGCAGGCACCGCATCCGTACGACGGATCCGAGAATCGACGGTGCTAGAGTATGTAAAC
TTGAAGCAAGTGTCACTCTCGGAGACGTTGATGCACCGGCGCGTACCTCGCGTAGTTGACGGACGTACCTCGGGATTTGT
GCCTTGTGGCTACCTTGAACGTCGCTGCAGCATATTAAACCATGCGTATACGAAGCATCGCTGAGTTCCGCCAGATCTAG
CGTCCTTTCCCCCCGTTGTGTGCAGACAACTTGAAACACACATTCGGCATGGCTCACCTCGAATTAGACCCAAAAGACGT
CGCCGTGCACTATGGACATCAGGAAAAATCCGATTTCCTATTTAGCACTAATTATTGATAATGAGGGCGATTATGGCTTT
AGAGCTAATTCGGAAAGTCCCCTCCTAATGAGCTGGCATTATTTCAGATTAGTGACAGTCACAGCTCAGGGTTCACTCAT
CCATCCAAATTCAATAGATTGCACGGCATTCAAATTAACCACCAAATATATTGAGCAAGACCAAGTTACAATAGTACATT
TACAGACATTATTTACTATACTAACAGGCCTGAGCATACACAGCCAGGACACAGTACGGTCCCCGGCTTCAGCGGGTGGG
GGCTGACCTCGGGTTCAGGACAACGATGCTGAGTTGATTTTTGTCAGAGGCCGCCCCGTTTGAACCCGGACAAATCTGAG
TTCGAGTGCAAACACTTTTGACTCCCAGCACCATCAGCAAAACCGCAAAAGGCTCCCAAGCGATTCACTGCGTATTGGCC
CTTTCTAGCTTGCTGTTGTCGAGTGTGTGCGAGTCGGGCTAACAAATACTAGTAAGGTTATGGGCTATATTAGGTAGTCT
AAGTGCAGTGAGTCTCCGCGCCGTTACCACGCGCTGATGTGCGCAATAGAGCGAACACAGTTAGCAGAGGGAGGCGAGGT
TATGAGGCGAAGCAAAATAGTATGTCGGTATGGCTAGGAATGTCGAGAGAGTATAGTCCCGCGGGTGATCGAGACTGCGC
GATGCGGTCTCGCGCCCGGGGGACGGAGAGGCTGTCTCGCAATGGGGTGTCTGGGGGCGGTACTGTAAAATGACGTCATG
GAACTACACCTCCGGATGAGCATTTCAGTAGTTACCCGAGCTGAATCAGGCCAAATCCTGTCTGTCCGTGCGGGAAACCT
GCAGCTACCATTTGGTTGATACAATAAAATAAATACATGCCGAGAAATCCACACTATTATCTATGTCTATCTACGCAATT
TCCACCCACCCTTGTCCAACGCCGTCTAATATAAGCAGAGTCCCCTACCAGTGAACAATGCACTGTGTCCGACAAGGTGG
TGGTACTTGGTGAATGAGCCGGGAGGGGTGGTGCACGGGACACATCTGCACCAGCCGCCATCTGTGCAGTTCTAACTAAC
AACTCACCTTATATAACTGTATGGCAGGTGCCGATCAGTGTTACAATGCCAGCTTACCTTACAGTAGCTTACCTTGATAA
TACTTGGCGGCCCCTACCCGGAGAGAGGCTGCAAAGGAGGGGAGGCCGCGACGAGGAGAATTATATACTTTTCCCATCTG
CACGGCCGGTCCTCACTCACACACAAGCCGGCGCCGAAGGGGCCAGCTTGAGTCCGGAGCGGTGTGGATTTGCATATGTG
GTCCAGTCCTAGAAACTGGCGGAGGTACTTCGAAAGCGAAAGGGCCGATAAAGTATCGCTAAAGGGTGTGAGAAGGCGAG
ATAGGATAGCCTTGGGTGTGCGAGTGAGAGGGAGAAAGGTGAGCCTCATGTAGCACGAGAAATGTTCGAGACCAAGTCGT
ATGCCTCGGCGCTAACTAGGGCGAGGCCTTCTGGCACTGCTCACGCGAGACCCCGCGAGCCGATCTCGCACTCTCTCGCA
GACACCCTGAGCGAGACCAGACCGCTCGAACGAAACGCGACAGACTGCGAGATGGCTTCGACTTATCGCGCATGCTGAGC
ACGATCCCTCTGCGCCCTCTCTTGCACTCTCTCGCTCAATCTCGCTCTGTCTCGCATACCTTCCTGCTGGATTGGGGGAA
TACGCAGTGATTCTGGCGCTTAGAATATAACCGGCCTATTATAAGTGGTTATAAGGCCTTGCAACGTAGTCCAAGCCCGT
GCAATACCCCAGCCTAATTATGACTCCTTACGAGATTGCAGAGGCCATGCGGCACATTATATTTGATTCATTTTAAATAC
AATCTAATGAAGCTGTACGGAGCTAAGCCCAGTCGCGGGTGATATGGCCCTATAATAAGCCTGTATAATTATAGAGAAGC
TATTGAGATTAATAAGTAAGAGACGGGTTACGGGGGCCACACCATTAGAGTATACGGCAAGGAATGGAACAACACCAAAG
TATCCATAGCTTCTCGCACACAGTGTACAGCGGATGTGGCATGTTGGACACATTGAATAGCATTCAGTGCGGCGACGGCA
GCGGGTCATGATACACTCCAGATTGGGCAAGTCTTGGACCTTAAAAGGTAATATGTTAAAACTCCGCCGCAGCTTCCCTC
GGACTCCACCCGCATTTCCTTCAAAAACGGCGAGATGCGGCCTCAGTCCCTCACCTCGACTCCCCACTGCATACACTAGC
CTAGCGGAACCTTGGCATTGGCAACTGATAGTACTAGGCACACAAAGTAAGTAACTATTCCTTTCTGCGCAATAGTATAC
TGATATTTGTATTTGTAGATATCGTGCCTTCAAGCCAAGCCATCAGGCTACGCAAAATGTGTACGTGCCAGTCCACTCGG
AGCGGCCTTCCACTCGATTCCACTCTGACATCCTCCTTACTCATTTCATCTGTCTTGTCCACATGCCCCGACCCGGGCTC
ACTAGCACCTTCTCTGGTTAGCCCAGCACTGGGCCCCCGGTAAGTCTGAGGTTTCCTCGAGTAAGCACTTCATCTGACCA
CCTCGATAAGCATCCCGATGCAGCCGGTCCCAATTTCGCGACATTTGATTGCTTCCATGTATATTTCTGATAGTAGAATG
AATAATAATTGTCGATTGTTCATTACCATAGAGGGCTACTGGTATTCAACACAAGTGTGAACTTGAACAGCAGTAACCGT
ATGTACACAAGTGCTTGTAATGCATTCAAATCCTCCCAATCTCATGTAAGTCTATATAATGTCGAAAATCGCTTGCAATG
CGCATAATGCATTACATACATTGGGAGTGATTGACCTGATTATAATCGATCTCAATACCCCAGGGTATTTTATATAATGT
GGTCAGATCTATTATAAACATTATAAGTGATTCCGTCGATTATAATATGCTTATGAGCGCTTGTATTAACTTATATGTAT
TTGGGGGTTTTGCTGATGACAAACGCCACATATTACGTGATTCTGATGAATCGAGCCCTCCCGAAATGGTGCATTGTTGG
CGCCCAAGAACAGACATTTCACTCGACAACCCGACGGGTCCTACCGCACTAGTAATGGGGTGCAAGAGACTATATAATGA
TGCTATTTGACTATACACGGTAAAGGTGTGCTAAGGTAGGGAAGACAAAACTGAGAGAACGAGACTTCACATGCTCGAGC
TATCCAAAGGACGTCTTCATCCACCTTCACCTACCTAGTATTGCAAGTGATGCAGCAGCATCGGTCCGCACATCTACGAG
GGGCCGTTGGAGTTTAGCCAGACACCACATTGTCCTGCACCTGTAGGTAGAACATGTCCTTTTGATCAGTACCGGCCGCA
GGATGGGGTGTGGATATAGCTCTTACTTACTGGATCAATGCAAGGCGCCGCTTCATATTCGGGTGGTCCAGGCTTTAGGT
ATGCGAGCTTCACGCCATACAAAAGGAGTAGAATCTCCTTATTCGAGCGGCAAGACCTCTGGGAAGGAAGAACGATCCCA
TAACATTGCAAAGGTGCTTACCTTCAGCGCCTCTACCTACAAAGATGTGTTGGGAAGGTAGGTAGAAGTGATAGTAAGCT
GATGAAGGGTTAGCTTGAAAGAGACGATTGAACACAACATACCGTACACAACCTATCCCCCGAGAACCACTGCGGTAAAT
CAACAACCCATCCATGCCCAATCTTGCGCAGGATTAACATACCATGAATTACAAACAAATGCTGCACACACCTACTGTCC
ATGATCTACGCATCCGGAAAGCCCCTCCGGCCGTAAGGATTCAACGATACGATTTTGGGTCGCAAGGGGTAACGGCCATT
GTGAAGGCGTTTAGTTGGAGACTACCGTGCACGACTACACATTCCTGCCAGCCCAAGAATGAAGACGGTAACTTAGAATA
ACCAGAGAGTTATTGAGCCTGTGAGCAGGAGGACAAGCCAGCCAGGACGTGCGAGTGGGAGTGTGAGTCAGCGTCGAAGA
CGAAAGAAAACTTACGGGGAGTTAATCACCCACCAAGTTGGCTCGGCCTTTCAAACCCCGCTGTGGCTGAACCGTGCCGG
CCGTCTTATCTCTTCCGAGCGCTTATCTCAAAGACTCCCCGCGCTGCCCCCGACTGGCGCTTAGTCCCCGCCCCCCCCTG
CTCGTCGCGCGCCACGGCGCGCGCACGCTTCTCTCTCGCGCGTCCGCGCGCGCGCGCGCTTAGCTCGCTCATCTGTACTG
AGATCTCATCAATATACACACGTGGTTAGCCAGGCACCGCAGAGCTCGAGGACGCACAAGTCGAGGGCGCACAAGTCACA
CATGGACCAACAGTCGCTTTGTGGCGTTGTCGACACATAAGTACTGATCGAGGGATAAATATATTGTAAGCTACTTTTCG
GAATACATATACCCCACCAGCATGTTCGGGTCTGGCTCGTTACCTCGCCGGACATTGGTAGTCCGCATAGTCCGCCGCGC
TTCCTCGTACTCGACGGCGTTGACCCATCTAATAAGTCCCCGCAAGCGCCCTTTAGCCTCTCGAACATAACGGGGATCCG
AAAGATCCCGCGCGAGTTCTCGTTGCTGCCGAAAAAGTGTGAGGGCCCGTTTGAGAAAGGTTGTTGCATCGTCAGACGAC
AGAGAGTTTGGGTCAGGCATTAACCTGTGATCATTCCTGCAGACCCATTGAATCGTTCCGCGCAAACTGTTCCGGATTGA
GGTACGCACGAAATGCGTGTTCGGGTTTTTGGCTTGCTTGGGCAGGATGTCAGCTGCGCAGGCGATCAAACGTTCCACCT
CATCCGTATCGAGATCTTCGGCGTCCTCGAGCTGCGTGCGGGGTAGTTAGCAAAAGAATAATAAAACGGCCATTCATTTA
AATACCTCATAGCCAGCTCCTCCACCGGCACGTTCACGGAGGAGGCCATCGGGGCCCGTGTGTGGGCCTTTCCCAGGGGA
CGACGAAATCTATATGTGCATCAGCATACCTGTTAGAATGACATTATGCAAGAGCACTTACATGCGAGGATGACGCGCCG
TCATCATCGAGGTCTGGGATATCAGTACCTGTGCTGTCCGTGAAGATGAATTCCGGATCGGACACGTTCTTAGATGGTCG
ATCTCGATATGAAGGCCTGCTCGAGGTAGCGGCTGCCGTGTCGGTGGTGCGGCGGGCGGGCGGAGGGCGCTTGATGATAG
CCGCCGGCGCGAGCATGCGCGGGATCCAGGCGCGGTCGCGCATACTTTCCGGGGGTGCTGCAACAGTGCCATCCCGGCTC
GGAATGAGATAGAAAGGGGGGACGTGGTATCGTTCGACCGTAGGCCACCACGCAGGGAGCGGTTTCTTGCCTGCCGCCTT
GATTAGGTGCTTGCAGAGGAGATGGGTATGATATTTCTGAGCGCCACAGTCGCATGTCCACCGTGAAACATCTGTAATGT
AGTCGCCTTTGATTGGAACGTCGATGAGCCGCTCCCACGCATGCTTGAAGGCGGCTTGGCTGTCAGTGAGAGAAGTCGCG
CGCCCGTCGCGTGGGTTGTGCAGCATCTCAGCCAGTTTGAGCCGGTAGGATGGAAGCGCCTTTTGAACGATCATGTGCAG
GGTCATGTCGATCGGGGGCCGATTGTACTTGTGCAGTGCAGTACCTTTGATTTGCCGCCACAGAGCCTCAACAATCATTG
TGGTTCGTTTTCGGGGGACAGCGGCACCGTAGCCTGAACGAGCCCAGAGTTTCCACCGTGCGGGACTGTACCAGGAGGTC
CACAGATAAGCCCAGACCTCACGAAGGTTATTTGCCTTGCAGTGCCGATACATCTCCTCAACGGCACCTCGATAGATCTC
GTTGCCGGTGCGGAACTCCCCATGTCGTTCCGGTAGTAACGGATGAAGACAAGCGTGCTTGGAGAAGAGACGCAAAATGG
GAAGGCGATGGGCGGCAGGGCAGAACTGATAGTCAGGGTTCCGAGATTTCGGGCCACGTTCATCCGGAAGGCATGGAGTG
TCATCGATATTGCTGTTGTCTGCCTCAATGTAGACAACCTCCCGCCGAATGTCATCTTCATCGCCTGGGTCTATCTCAGA
GCCCGCCTTGTCGACCTCTTCATTCCAGCCCATCACCCTCTCCCGCCACTCTTCGTCATCCAGAACAAAACCGGCACTCT
CCTGTTGGGCCCAATATGCTCCGGAGTCACTGCCATCGGACTCCGAATCTGAGAGAGGGGGAGGGCTCGGCTCTCTGAGG
TTTGACGGGCGCGCCGCCGGAGAGGCCGCACGCGCGAGATCGAAGTTGTCCATGCGGTTTGACGGGCGCGCCGCCGGAGA
GGCCGCGCGCGCGAGATTGAAGTCGTCCGCACGGTCGGCACGCCCAGAATGCGGCCTAGGCGGGGACCCGCCTGTGAACT
TGGGCGTGCCGTGCACGTCCGGATTTGATGCGCCCGATTGGACAGGACTCGGAGTCGCCAGGTCCGGGGTCGTCAATTCA
GGCTCAGTGCTTGAATGGTTGTTGGCTAATTTGTTTGCAACCGGGGGCACTGGCTTGCCGCCCAGTGCGCTCGCGATGGT
CTGAGCGTCAAGAGTGACGCGGAGGCCTTTCGGTGGGGGTGGCGGCCGGCTATCGACAAGGAGACGAATGCGAGGCATGG
GCTTGTCGGGCGGTGTGGGAAGCTAGTACCGCCATAGCGGAAACGAAGCCAAAAGAGGTCAGTACCGTGGCTCAGTAAGC
AACATGGGCTGGACTGGGACGTACCGGGTGTTTGGACAGTTTCTTCTGTTGCCCTATGGGAACGAAATCTAGATCGATGA
AGCTAAACTCCTCACGCGCTTTGGCAGCATTGTAAGGTGCCGGTGTGTCCCTGTTCTTGCACAAACGTTGCTTGAGGGCC
CGGACTGCATGCCAGAAGCACAATTGATGTTTTGCATCCTTCCACACGGCGTGCATGGCGTTGATTTCTGACCAATCTTT
GTCAGAAAGGGTAAATTCAGGGGACACTCCCAGCTCCTTCAGCCCGCCAAGAAACCGCTCAAGTACGGCCTGTTTTGCGC
CGGGAGCCGCCTCCTTGGTTGTGCGAATGAACATGAACGCAAGCGGAATTCCCGCGCCATTTGCATCCGCGACGGCCGAA
AATAGCTCGAAGTTGCCTCGGTTGGTGTTCCCTAAACGGCCGTGATCAGAAGCCGATCGGCAGCAAGTGGCGTGTGACCC
GGGGCTCACAGGTAGAGTCCATAGCGAGCTCTTGCGTGTGTGCGCTCCACGCTTCGCAGAAGTCGGTTACGTAAAAGGCC
AGGACTTCAGTCCCAGGCTCTGGTTCAATCGGAAGGCGCTTGACATGATGTTGCTCGCCCTTCTCCTCCAGCCATTTCTC
AGCAGAACGGAAGGGCGTATTAGCCAGTCTCCAATCCTTTCGGCCCTCGCATTGCCAGTAGTAATACACAGCTTTTTGAC
GAAACGGAAGCGCTGTCCCTGGGGTAAGGACGGACTTTCCCGCCATCTCTTTGGCAACAATGTGATTCCAGATCTCAACG
ATCCAATCGGTTAGTACTTAGCTTTTTCATTTTGATGCACGATCCGCTCACCTGGCTCGGTGACATTATACGGGCGTGGT
CCTTGATGAATGTCTTCCACTCTTCCGGAAGCTCAATATCCTTGTATGGTTTGTGATGCTCCCGGTGCTTGAGCGAGACT
TCGATGACGTCGGACTCCGCGCTGACGGTCAGATGCAACCATCCATGGCACTGGAACCTTTCCATCCGCCGAGCGTCACG
GGGCTTCGGGCCCTTGGGGACCTTTGGGTTTTGTTCGCGATCTGCAGACTGAGCGCAACTGAAGGTAAGTGTCTCGGACA
CTTGGCGTTTGTGTTTGTACCGCTTCTCATAACTAACACGCCGTGTGAGCGAACACAGCAATCGTACATAAATACTGACC
ACGCACCTCCAATGAAGAAATAATACCTCCCCAATCGCCTTCGCCACCTTGTCCGCGCGTTTGCGCATCTCACTATTACG
GCCCTTCGGTGCGATCGCCTCGACGTTGACGCGCGCGCGTACCAGGTACGGAGCCTCAATGTGTATGATTGCGTCCAGGA
ACTCTTCGGCTGACATTTCTCCTAGATGGTGAGTCCCATCTTCAACCTCCTCGCCCGGACCTTCGTCCGAGCCGCCCTCC
TCCCTCGCGCGTTTGGCATCGCGTCGGGCCCGCCGCGCCTCGTTTTGCTTGTCCATGCACCGCCCGCAAACGGCCGTCGG
TTCCCCTTTGTGGACGCCCTTCACCCGTGGCCGAAATTCGTTAATGGGCCGCTCGGCCTTGCAGTTTGAACACTTCTTCG
TAGTTTCCATCGCGTCCCAGGTGAGCAGGTAATGCAAAGGTCGGTGGTAAGTCTCATCCTCTGCAATCGATGGCCCGTAA
TCTTGCACGCCTTCGAGCTCTGCGGTGCCTGGCTAACCACGTGTGTATATTGATGAGATCTAAGTACAGATGTGCAAGCT
AAGCGCGCGCGCGCGCGGACGCGCGAGAGAGAAGCGTGCGCGCGCCGTGGCGCGCGACGAGCAGGGGGGGGCGGGGACTA
AGCGCCAGTCGGGGGCAGCGCGGGGAGTCTTTGAGATAAGCGCTCGGAAGAGATAAGACGGCCGGCACGGTTCAGCCACA
GCGGGGTTTGAAAGGCCGAGCCAACTTGGTGGGTGATTAACTCCCCGTAGAAAACTTCAACCAAGTTTCCCCGTCGCCCA
CTATCTGCGCGCCTAAGTGGGCCTGAGTGATGGGGGCCAGATAGGCGCCCCATTCTAGTTGATGCGCGGGTTCGCCCCGC
CACGGGCGATGCCTGGCACCAACAGACCGCTTGGATATTTCACAAAAACTGCATAATAGCCCACGATGACACGCGGGATC
CCTGGGGTACAGAATCTCGGGTGAGACCTAGCATCGCCCTCCGAATCTGTACTTTTGCGAGACGAAACGTCTGGCCGTGT
AACCCACTCAGCGCTACCATGAATCCACCTCACCGCTGCGAGCCAATGTACTTCCACCGGGACCGTAATGTCATCGTAAG
AATAGACTGCGACCGTACCCAAACACAACACACCAGTAAAATTGCCATTCTACCAGTCTCCAGTGGACTAGCCAATAGCT
GGAGACGCACTAGTACCACGAGAGAGCCACAAGAGTCACAGGAGGGCCACACAAGACGAGAGCGCCACTATTAGAAAGTC
ACGATAGAGCTAGCATACGAGAAAGCCGCGAGAGCCACGAGAAAGCTACGACCCATGAGAGCGTCAAGCCAAGCCGAGCC
GAACCGAGCACCAGTCAGTTCCGAAGCAGAGACCCAGTTCTCGAAGCCTGAGCACAAGGGAGCCCCAGGTAGTCCAGACA
GTGAGTGCGGAGTCACAGACGAAGAGAAGGTTATGAACAAGCTTGAAGGACGAGTGCGTACACGTCGCATGCCGTATCCA
AGGTATAGGCGCCGGAAAGCTTAGGGCAGGGTCTGGGAGACTTCGCAAAAGCGAACGGTCATTGGGCGCTTCCAAAGTTC
CTGTGCGCATTTACATTGCGGACTGGCACATTCCGAACGTAGGAACATGTAGTCCATGAATAACGAGCCTGCGTAGTATT
CTCAGCGCGAGCGGGCCTTAAATTCGGCAGTTTTCTCACAATAGCTGCATTATGAGTCATTATCCCGGCGACATACATAT
TTTAGAGCTAAATAGGGAATTGGGTTTTTCCTGATGGAGGAGAGGTCATCGTCTGTAAGCGCATTCATCCTCCACTGTCA
ATCGTCTGATCGCCTGAAAATACGAGTGACTTGCAGCAACGTGGTCGTCGCTCAGCTTCACCGGGGAGCAGCTCTACAGA
ATAGTAGAGTCTATCGTTGTCGTGAAGGCGGGGAAAGGGCAGCCGCGGCTTCCCCCAGGAGAAGACACTTGGCAGCTCTT
TTCGATACCCCTCCTACGGCCCCTGGCTCCTGGGTCCATCGATCCCCTTGAAGATACCTTGTACTCGATTGGTATTGTTG
GCCTTGGTAGGTTGTAGAAGTCGGACTTACTGCCAATTGTCTGAACTACCCAATTCGTTTGTAGGGCTCCAGGTCGGCCC
CAGACCAGGGCTGCGGGAGCTAAACTGGGACAACGATGAGAAGACTAAACGCGACTCAAACGTAGGGCACGACCAACAGT
CCCACTCACGATGCTGCAATGCCTCTGATTTTTTGCACACGCGTCCAGTTCTCTACGCTCATTAGAAGCGTATATGACCG
ATGTGCCATCACCGGAGCCCTCGCGTCCCCAGACCGCGTCGACTCCCTCCAAGCCGCACACGTCTGCCCTGTCTCCGCGA
ACCGCGACATAGTGAGTTTGCTATGCTTCGAACTTTCAGTGCAGGACGTTTCAGACGGTCGGACTGACCTTATGCCGCGC
ACGCTAGTGGGACAAATTGGCAGTATACATCTGCGACACGAACGTGAACATGACGACCGAATTCCTCGAGAGCGAATCCA
ACGGCGTTCTGCTCCGCGCGGACGTCCACATCGCATTCGACGCGTTCGCAATCAGCGTCCTCCCGGCCCAGGTACGTTCC
CAGCAGCGTTGTGCTGTCGCTTGTCGTCTTCCCCCTTTCTTGGGCAATGCTAACCCATGCACGCGTCAGGGAGAGTGGAA
GTGGACCATCGTCGCATTCCACCCCTCTTTCCAGGGCTACGCGGGGAAGGAATTTGTGATCAAGCAGCCGCAGGATGCCG
GGGACTGTGAGCGGCTGGTATGCACGCTTCGGCTGCACTTCGTCTATGCCGCTCAGAAGTTCGCTGGCCCCCCTTCCCCT
GTGTAGTAGCGCATCCCTTGCCCACAAAGATGTGGCGTCTATATGCCACGAGTCAGTGGCATCTGATGCCGATATGGTGC
CACCTTAGCTCGATAGAAGGGTGGCTTGCCGGGCCTTTGTTAACGCTTTTGCAGCAGACGTAGAATACTCTTGCTTCGGC
GCTTCTCTAAAGGATTGTCTGGTCAGCCGCTACATAACGTTTCGAGATGCAGATGTGGTATACCATAGCTCCTGCACCGA
TGATACGTCACCTAGAGAAAGTTTCCAGCTGCTGCCAATGCCATCATGGAATGCGGACCTAGAGTAAGAACGCATGTGGT
GAGAACTCAGCAAGCGTACCAAATAGCCCACGGTGATAGCATGTATTTCAAAGCGAGGAGGAGGGGTGTTGAGGTAAGGA
ATACATAGGAAGACTTTCAGAAGGCACGTAGTACTCAAGCTAAGCTACGGCCTTCCATAGTAGTATCTCGATCGAATGCG
ATGAGTACCTACCACGCACCAATGAGGTACGACAGATCACCTCGTACACGGACGCCTGGCGTATAAAATACAATCAAAGA
GCAAACACCTTCGGGAACATATCAGTACAGCAGTACTCGTCCCAAACCCATAGCGTGGCAGACCCAGAAGTGGAAGGATA
TCGTAAGAGGGGCGTGATGGCATGTGGTAAAAAAAAACAAATACAGCAAAAACAGCACGAACAACAAATAATGGACGGTG
GATTCAACGAGACATCCAGGCTAGCTAGACGGACAGTCACACGCACTACGAGCAGCAGCTCCGAGCGGCTGTCCTTCCTG
CGGTACTTGCACCGGCGCTTGGAGCAGCCACAACTTGAACCGCAGCCACACTAGCATCATCTCCCTCATCCAAGCATGGC
CCACACCCGGTGCATGAATCTCCACATCCACATTGTCCCTCAGGACACCCACATCCCCCGGGGCAGCTGCACCGGAGCTT
GGGCACCTCGACCAGACCGAAGGCGGCGCCGCGCTCCCGGCGCTTCTCCGCGTCGCCGGAAAAGAGGTCGGGCGGGTAGA
CGAGCACGTTCGTCGGGTCGAGCGTGCCCGGGCGCATGCGCGAAGGCGGGGGAGGAGGTAGCGCCGCAGCACGTGCGAAA
AACGCGTCAATGAAGCTCGTGCCGGTTTTCTGGGAGTTGTTCGAGCTCTGCCCTGGTGTGGACAAACTGAGAGTGGAGGT
AGGCGAAACGGAACTCCTGCTGGTAGACGCGAAACCGCCTTGTGAGGCGGCGAACGCTGCTTCGGGCAGCTCGATACCAC
CCTCGTTGTCGACGCAAATACCACAGCTGCCTTCGGCACAGTCCTCGAAGTCCTTGGATGCGTGCGCTTCTCCACGATGC
TTGAGGCAGCCTGGGCAAGCACAATCGGTACCACAGCAACATTCGGGTGCCGCAAAAGAGGTTATAGTGCTGATAGAGGG
TATAGGCGGGAACGCGGGCGGACCCATGGAATTCCCTGCAGGTGGCTGGGATGCTGGAGTGAAGACCGGAGGGTTGGAAA
AGAAGGGAGGAGGGGCGGGTGCAGTTGACGACACCGAGTGTGTGTGGGAGCTATGTTTGGATCGTTTTGGCTTGGGAGAA
GGGGGTCGCGAAGATGGTTGGCTCGAACAGCAACCGCGGGGATGTTTGCGGGACTTGTCCTCCTCAGCAATAACCGCATT
GGGACGATCGTGAACGACCATGACCACCGGTGTTGGCGCCACAGTCGGAGGGAGCGAAGCGCTGGGGATATCGCCGCCAC
AGCAAAACATGGCCGCCTGTGCAAGTGCCGCGAGGCCTCCGGTCGCGGATGCGGAAAGGGGTGGAGCCCGGTCATGGGCA
CAAGTACATATTGAAGCGTCCTTGCCACCACAACGACACAGGTGAACGTTACCGGCGCTCGAAGGCCCTGGCGTCGGGGG
AACGATGTCTTTGATACCATTGGGGAGAGCAGGCGCGATAGGCTTAAACCGACGAGCTACGAAACTTAGACGGCGACAAT
ACACTAGATGGGCAAGGTACTCACTCTTCCCCTTAGCAGTTGCACCGTCTGCGGCGCCTGCCACCTTTGACGCCTGTGCC
TGAGAAGACGGGCCAGCTTCGGAGGTCGACGTGGAGGAACATGTGCACTTGGAGTGCATGCGCTTCGTCTTTCGCAGCTC
GCGACATTTCTCGCATTGCGATACCGGCCTGCCTTTCTTCTTGATCTCGAATAAAGGCCGGTCCGTGTGTTGACAGCTCG
ACGAGCGATGGCCCTTTATACAAGATTCGCTGCGATCCCGGGAGAATTCAGCGGTCTATCAAGCGCGGCAGTGCCAAGAA
GGTTGTGTACGAACCAGGCGAACTTCTTGTCATTGACATACACCTGGATGTTATCCGTGAGCGGCTGAAGGCGCAGAATC
ATGGGGCTGAGCTCACCATTGAACGTGGATCCTGATTCGACGACTTAAGCTCGGCCCCTGTAGGGTTCCCACTGAATTCC
GGTAATAGCTAGGTGATTTGGTTGATCCGCAGCTCTCTTAGAAGGACAGTTGCTTGAAAAGGACGCTTTCGTGGCATCGG
GTGTACTCACGTTGGTAGAAGCGGCCCCGCAAATGAAACAGGCCGCTGTCGCTGTAAAGCTCCGCGATGCCGAGTCTAGA
TCAAGATAAGAATCTGAGCCAGCGCCTGCAGGGAGATGAAGGCGTGCGAGGGCCGCGAGGGAGGGTCACAGGCCGGGGCA
GCTGGGGCGACCGCACAAGTCTGGGGGAAAGGCTTGGGGCGGTGGGAGGAGATGGTGGTCAAGAGGAGAGCCTATAAGAG
CCCGTCGAAAGCAGCACTTGCCGCCCTCCCAAGACCAGCACTGCTGATGGCGACTTGGGAGGTACCTGTCACGCCCCCTC
GTGTCACACTACGTTCGCTCACGCTGCAGCCAACAGCGAATGGGGCTCGCACGCGCGTGAACGCAGATCCCGCGGGCATC
GGATATGAGGTTTTCGAGTTCTACATGTCGCACAGCACCTCTGTGGATAGATTACAGGTTTCCTCTACGGATGGCCGAGT
CCGTTCATAACAACACTACCGCCCGTCAAATGCCAACACGACGCCGGGGCGTTGCGCTCACCCGCGCACCCGCGCCGATG
CCGGTATGGCGCGGCGTGCCAGGGACGATGATCTTCGAACTGCCGCTGGCAGTCTTGGACGCCAACGCCTCCTCCTGAGC
CTTTTTCGCGCTCCTATACGCGAGGCAAATTAGCGGGAGGCCCGCACAAGCATTAGGTTTGATCGGTGACTCACTCCTCG
CGCTGTCGCGCCATTTCCGTCTCGAGCTCTGCCTTCTTCGAGAACTCGCGGTCTGCTTTGCGACGGTTGCCGCGCTCGTC
GAAGTTCTTCTCCTTCACGGAGTAGAAGACCGATCCTAGTTCGGCTGCACGGGGAGAACGAATGAATGACAGCCTGTCGG
TGGACGGCCAGCCGTTACGTACCCAACCAGTACGCATCGACGGCGGTAACCTGCGTCATGTACTCCTTCGATGTCAGGAT
GAGCTCGTGGTATACCACATACGTAGGGGTGTCTGCAAAAACGGTAAGGGTCGACGCTGAAACACCGAACCACGACACAC
TCACAGCCCAGTCCATACAGAGCGCTCGTGGGGTGCAGATGTGTAGGAAGGCCCGTCCGGATGTTCACGAACTCGCCAAT
ACCCTTTACGCGCGCCGCCTGGTGGAAGTAGCCCGCGGTGATTGCTTTCCTGCACCACATAGTTAGTCGCCCGTGCCGCC
AACGAGCACAAACATAGTGGTATCCATACCTGATCACGTCAAAGTCCGTCCCAGCAGAAATGATCTCCATCTTCTGGAAC
TTCATGATGTCCTCGAGCTGTGCGCGCACCTCGCGCGCCTTCCTAAGCAGTTTCGGGTGTAAGAAGTGGCGCAGCGCCCA
GTCGTCGCGGAACCCATGGCTCTTCCACTGGTTGAACACGTTCAGGAGCGTGAGGTGGTCGCTCTCGGGCACGTTGAACT
TCTCGCGTGCTGCGTCGGCCTCCTCCTGACGCTCCTTCGGGCGGTAGAACACGCTCGGCACAGACAACATGGACACGATG
GTCAACATCTCCCCAGAGCACCGGTACTCGACCGACTGGATGAGCATCTTCGCCATGCTTGGCTCCATCGGGAACTCGCT
CATCTTGCGCCCATTTGGAGTCAGGTCGCCGACGTTGTCCAGCGCACCGAGCACCCACAACTGGTACATCGAGTTGAGCA
TGTTCGCCTGTGGTGGCGGGTCCATGAAATCGAATTCGAGCAAGTTCTTCACACCAAGGGACTTGAGCAGCAGCACCGTG
TTCGCCAGGTTCGTCCGCTGGATCTCGGGAATATTGTTCGGGAACATCTCGTTCCGGTACGCCATTTCCGTATACAACCG
GTAGCAGAACCCACTACCGGTCCGGCCAGCTCGACCAGTACGTTGGTTGGCGTTTGCCTGACTGATAGGGGTGATTTGCA
GCGCGTCCATACCAACCTTCGGGTTGTACACCTTCAGCTTGGAGTATCCAGCGTCAACCACATAAAGGATACCATCAACT
ACAACGCTGTGAGCACCAACCGGAGATCAAAGGCGGCATTGTGCGTACCAGTCAGGGAGGTTTCCGCAATGTTGGTTGCC
ACAATGACCTTCCTACGACCGTCAGGCGTGGGCTCGAAGATCTTAGCCTGCAGGTCGGCAGGCATCTGAGAATAGATCGG
TAGAACGGCGAGAGGTGCAGGGTCATCGAGCTGTGAGAGTCGTTCTAGAGCATGCGCATCAGCGAAAGGGGAATGGCTGG
AAGGCTGCTGTGCTTTTTACCCTGAACGACTTGACAAGTGATTTCGATATCTTCTTGACCGGTCATAAAGACTAGAATGT
CGCCGGGAGGGAGCGACAAGTGGATCTGCAGGACCTGCTTGACCGCACTGTCGACGTAGTCCTCACAGGGTGACTTCGCG
TGGAAGATCTCGACGGGGAATGTCCGTCCAGGGATGGTGAAGCAAGGGGCGTTACCGTAGAACTGCGAGAACTTCTCCGC
GTTCATAGTGGCGGAGGTCACGATGAGTTTTAAATCTCGTCGACGCGACAAAACTGATGAGACGATGAGTTATTGCGACA
AGAAGCGTGTACACTGTCGCACTTACTCTTCCGCAGCAGACCCATGAGTACGTCGGTACTCAGTGAACGCTCATGGGCCT
CGTCCAGTATGATGACGCTGTAGCGGTCCAGATCTCCCTCGTTTAATGACTCCCGCAATAGTACACCATCCGTCATGTCT
GCGAAACTCGAATGAGCAGAGACTATCCCCGAGAGCACTGGAGGGCTGCCTACACTTGATCTTCGTCTCCGGACTTGTGC
AGTCCTCGAAACGAATAGCATAACCGACGGTACCCCCGAGTTTGCACTATGCATCATCCTTGAGCCTCGTGGAGTCATCA
TGCAGGGCGCACTCGACTCACCTCCATCTCCTCGCTAACACGCTTCGCGACCGACATCGCAGCGACACGACGAGGTTGTG
TGCAGCCGATGATTCCATACGAACAGAACCCATCCTCGTACAAAAATTGTGCGAGTTGGGTTGTCTTCCCTGAGCCCGTC
TCACCGACTACAACAATAACTGTGTGCATCTGTCAGTATTGAGAGTTCATATGCCACTTAATTTGAACCTACCCTGGTTG
TCACGGATGACCTTCATGAGCTCCTCGCGACAAGCGAAGGCGGGAAGGTATTCCCTCTGTTCTTTCAGCGTCCTCGAGCG
AGCGAAGGCACTAACACCAGCGCCGGTCTTCAAGTGAGAAGCGAATTTGGAGTCTCCCTTGTAGTCCTCCTCCTTCTCGG
TCTTCGCCTTAGCTTCCGCCTCGGCTGTACTCCCACCCCACCAAACACAGCAGCAAAGCGAAAGCAGAAACAGAGACTAC
GTGAACGTCCAATCCAACTACCGAGGCATAGAACGCGAGAATGGCACTTACCCTCAGCCGCCGCATCCTCGTCTTTCACA
CCCATAATGTTGCCTAGCTGGGTGCCGCCGAGTGCAGCAAGCTTCGCTGCCGCTTTCGCGCGCTCCGCCTGCTCGCGCTT
CTCCTTGACGAGAGCGCTACCCTTCCGCGAGAAGACAGCCATGTCGCTCGTCGGGTCGCGCACAGGGTTGATCGGCTCCA
GTTGCTTCGTGAAGACAGTGCGGCCGTCCAGAAAAGGTGGCTTGAGGTCGTGCACCATGACGTGCACTGTCGACTCCGAC
TCGTCCTCAAAGTCGAGGTCGATCTCCCGCCGGGTGGCGACGCCGGATGTAAGCATTCGGTTGGCCTCCCAAAGGTCGTT
GTCTGCGTTCTGTGGAGACCAATGTAAATACCGTATCGCATAACACATTGAAGGTTTGACGTACGTATTGAGCTTGCCGT
GCGGAGATCTTCTTGACCTGTTTCTTGGCAAGCTGCTCCTCTTTTACCGCAGCCAAGTCATCGTATTGAGAGAGAGGGTT
GTACTCTTCGTCCCCGACCACACCACTCTCCTCCGCACCCATATACCAATCTCGGTCTAGGCGAATCTGCTCTTCTTCCC
ACTCACGCGCGTCGATCCCAATCGCTCCGTCGCCTCCATCCGAACCCGGCGAAGCACCACGGCGCGGAGTGGGAGCATCC
CACCCTCTATTACGAGCGACACTAGGCCCTCCTCTTGGTGAAGATGGACGTCGGGGAGTGGCGTCCCACGACGCGTTAGG
TATACGGACACTGGGCATATCTTCTCCCTTACGACTCCTCTCGGAGCGAGGAGTAGCATCCCAGCCACGCCGGTCCCCAC
CATTGTTATCACGACGGTCCCGGTCCCGCCTGTCGTAAGGCTGGTCACGATTTAGGCGTCGCTGGAAGTCTCCTAGTCCA
CGGGGACCGTCATTTGGACGGTCATTCTTGGCGGTGATACCCTCTGAGCACCTTTGTTATGCGCAGTAGCAGAAAAATGG
CAAACCAGAACATACCTCTCGCGCGTCTGCGTTCTTCAAGTTTCTGGCGCGCAGCGTCTGAGAGACCACCAGGATGAGAA
GGAGTTTCTTCCCCTCGCTGACGCATATTGGCCATCCTGGACGCGGGCATCGAGGGAACTAGAGTATATTAGGATGGCAA
AGGGAGGCACCAGCAGCTGCTACGTACCCTTAAAGTGTGGTTCATCTCCGTCATCGTCCAGTCTTGCCCTCTTCCTACTT
CCTTCACCATTAGCAGCAGCCGCTGCCGCGCGTTTCTCTTGGGCAAGGCGGTCTAGACCGAGAACTGACGCGCGAGGAGT
GGGTGGAGGGAGTGGTTGGACGGGCTTGCGGAAAGCATGTACCTATCCACGGCGGAGGCATGTTCAGTCCGGAGAGCGCA
AAGATCAGCAGAGGGTCAGCTCACCGCGTCTTTGCGCATCAAGCCACCCTGCCGGACAGGTTCCGGGGCCATAACGTCGC
TGTCATGGACGACAATGCCTTGCACGGGTTGCGCTGCTTCACCTGTGGCTTCCTGCTTCCCGTGCGACAAGATTTCTGCA
TGTAGTTCTGCAAGGAAAGAATCTCTGAACTTGCCGAAAGACTTTGCCGCTGTTCCCGCCCACAAATTTGAGAACCACGC
AGCCACGCTCGCGTTCATGTTTCACGTACCTGCAATAAACCCGTCCACCGAGTTGGTCTTTGCGATGTCCTGGACGCGTT
GCGCAAGCAAGTCGTTCGGGTTGACAAGATTCAGCACTCTCGATAGCTTGATCGCAATTTGATGAGTAAAGTCATCCTCG
CCATGAGATGTAGAAGCCATAGACCAGTGCGTAAGATTGTGGATAGAGCACAACAGCCTCACCTACATGCCGCCCCCGCT
CATGGCACCAGGCGCCCATTGACACTTGCGACCAAATATAGGTAAACACGTCCGCATATATATTGCTTGAGACCGAGTTT
TTGGATCCTCAATGTCTTTACCCGTCTCCGCCATAGAGTCACTTGCTTCCTAGATATCCATCCTTTGGGAAATGCAGGCG
CTCGCGGGGACGCAGAGAATCCTTCTCGCTTGACCTGCCCGTCGATTGGTGCCAGATGTCTCGACCATCTCGCGACGAGG
TTAGGCGAGGGACAGATTTGCATGGTCAGCTGCGTTTCGTACGTCGATTGATGTACTTTTCTCTTTCGTCTAGTCGCGAT
GTTAGTAGAGTTAGAAGTGTCAATAAAGCGATATGCGCGATAATCTCAACTCACGATCATATTCAGACGGTGCTCATGCC
TAACACAATGGAAGCTACAACATCGCATATTTCATATCGTACAAGTACACTTTCTATTACACTGCGTGAACCCCGAAGCC
CGTTATGCATCCACCTTCTTGTCGTTTGCCTTGGCCTGTTCAATTTTCTTCGCCCTGTCCACGTTGATATCGTCCAAGAT
CGCCTTCGCGCCCGTCTCTAGCAACACCTGCGCTAGCTTCGCCCCAATCGCCTCCGCCTCCTCGACCGAATGCACCTCCG
CCTCGATTGAGTGCTGGACATGCGTCTCGCCCCCCAGCGAGGTGACCGCGCCCACGATCTGCAGCCGGCCCTTGCGTACG
TCCCCTTCGGCGGGTTCGAGGTGTGTGTGCACCCCGACGGGCACGCTGCATCCGCCCTCGAGCACGCGCAGGCACGCACG
CTCTGCGTAGCACGCCCACTCGGTCTGCCAGTGCGTGATCGAGCGGCAGAGTGCGCGCGCGGCCTCGTCGTCCGAGCGGA
TTTCGATCGCGAGCGCGCCCTGCGAGACAGCATACAGGAGGGTGGGGGGCCCAAGGTCCGCTGTGATGCGATCGCCCCAT
CCGAGACGGACCATCCCTGCTTTCGCGAGGATAATCGCAGCGTAGGGGCTGTCGGGCGCGTCCAGCTTCGCCAAGCGGGT
GTTTCTGGGAGGATTTTAGGCGGGTTCGCGCGTGGTAGTATACATATTCACTTACAAGTTACCTCGCTATTGACGCGAAA
AGATTGTGAATTACGAACCGCAGTAAGACAAAGTACTGTACAAGACACTCACGACATCCTTGAAGACCAGCTTCGGGAAC
AGCCTCTTGAGCTGCGCGACCCGGCGCACGCTGCTCGTCCCGACCACGCTCCCGTCCGGGAGCTCCTCCAAGCTCTTCCA
GGTCGCGCCCTTGCGCACGATCAAGCTGTCCACAGGGTCCGCCCTTTCCAACACGCCAGCAATCTCGCACCCGTCCGGCA
GCGCGGTGGGTACGTCCTTAAGGCAGTGTACGAGCATATCCACCGCGCCCTCGCGCATCGCGACCTCGAGCTCCTTCGTC
CAGAGCGCCTTCCCGCCGAGGAGGTACAGCGCTTGCGACTGATTGTGGTCGCCACCAGTGGTCATGAATGAAGTATCGAA
GGGGATGTCGGGGTGCAGCGCCGCGAGGGAGTCGCGCACGGAGTTCGTCTGGATCTGTGCGAGCTCAGAGCTCCGCGAGG
CGAGCGTGAATTTGCGCGGGGAGGCCATAGTAACACGGAGGGTGGGGGGAAGAGAGAATTGTGGAATTGGCCCTCGCACG
AGCCAGACTATATGAACACTTGGGAAGCAGTGGGAGACGGAAAGCAAGCAGCCGGGCTCGGGAGTACTGTCGGGAGTAGG
ATCGCACACGATAGATGCTGCTTGATGCACCCGGCAGGCGCCGGTAAGACGCGCAACCCGACGGGCCAAAGTGTACACTC
AAACGCTCACACGTTGGCGTATTCACACATGTAGTAGGACGTGAGAGAAGATTAGGATTGTGTTCCCGTAGTGAGAAAAT
TAGGTAGGATGTACAGGTATATCTACACAGACATGTACTGCGCCATGCTAGGTGCCGGAAAGCGGTTTGCATTAGCGCAG
AACGCGGAAGGGAAAGGCCGGGGTAAATAGGTCACCTCGAGTCTTTCTTCTTCCCAGGACTATGCTCCTTAGCCAGTCGG
TCCTCGAGCTTTTGGAACTCGTTCAGGGCAATCTCCTCTTCTTGGTCAAGAACCTGCGGCACACAGCATGTAAGTCACAC
GGGCAGTCATTGGAGACGTTTTACATACCTCCTCGACGCCCTTCACCTCCGGAATGTAGTGCATGAGCATCCGTTCGATG
CCGCTCTTCAGCGTAACAGTACTTGACGAGCACCCTCGACAGCTACCCTTCAACTTCAGCTGAACGACACCCTCGTCTGA
GAAGCCTCGGTACTCGATGTCGCCTCCGTCCTCCATGATTGCAGGCCGTACGCGGGTCTCGAGAAGTTCTTTAATCATCG
CAACCGTCTCCGAGTCGGTGTCAAGGATGCGCGTGTCTTGGGGCCCTGCTGACTCTCTATCCTCTTCTGAGCGGAATAGC
GGTTCCCCAGCAGAGAAGTGCTCCATGAGCATGGCGTAAACCTCCGGCTTGATCACAGACCAAGACGTCTCGGAATCCTT
GGACACGGTGACGAAGTCGGGGCCGTAGAAGACCTCTGTTACGCCCTCAATTCCCATGAGACGAAGTGCGAGGGGGGACT
TGAAGGCCGACTTGATATCTAAAAATTCGGCGGTGCCTTCGCCCATAACAGATACACCCGGGATGAACTTGAGAGAGTCA
TCGTTCGGTGTGGTCTCCGTCTGAATGAACATGGAACGGCCTGCGTTTCGTCAGACCACATTGTTCGCAGTTGAGTAGGC
CGATCAACTTACTCTGTCCTGTCCGCCTTGAGCTCGCGGGGGTACCCGAGACGCGAGTAGGCGAAGCCATAGACAAGACT
GGCCCATGGTGCTGTATTGCGCTTGCACAGCGCTTTGAAGAGGACGCGAAGTGCCGTGTTGCGACCCTGCGCGAGGCTTG
GCGTACGTTCTGAGAAAGGTGCTCCCGCGGGGCGCGAGCCAGTGCTCGCAGCGACGACGAAGCAAAAGACGACGAAGAGA
GCATGGCGGTCGGTGGCCAAGAGTGTACTTACGTCCACTCGGCCGAGCAGTCCTCCTTACGCCAATTAGTCAGGCCGCTG
CTATTGGCTGGTGACATCACCTGCCTTTTCCGGAAAGCTTCGGACGCGCTACATGACGCGCGCGTGTGCTCACCACGGTT
CTGCCACACGATGAGCACCATGTCCCACACAGCGAGCGCGGATGTGGCCCCGTCGCTGGGCGCGGTGGTAAAACTGCTTG
CATTATCTGCTTCTGTATACGTGCTATGGCGGGTCTACTCGGCGCGATCAAGGCCAGAGTTGCGAACGGTCGCTATTCTA
GTGCTGGGCGATATTGGCCGCAGTCCACGGATGATGTACCATGCGGAGAGCTTTGCGACGAATGGCTTTTTGACTTATCT
TGTGGGCTATGGAGGTGAATGTTCCTGCTGGCTCTGGGGTCCATGCGCTAACGCGCAGCCGTCGTAGGCTCAAAACCCAT
ACCCTCCTTACTCTCACTCCCTCGCGTCCGAATACTACCTCTCAACGAACCGCCCAGTCATTGGCGACGATTCCCCTTCG
TTATCTCGGGACCCCTGAAGGTTCTGAATCAAATCTTTGAAATATTTCACACACTCGTGGTACACATACCACATCCACCA
GAATTTATCTTGGTACAGGTGCGCATGGCAATTGTGTCGACAACCTCTGAAAAGGACTTTAGAGTTGACAGGCTTGAAAG
CCAGAATCCCCCTAGCATCCCCACTCTTGCCATCGTATGGCTCGCGTCGCGGATTCGAGGAAGCAAAGTCATCATCGACT
GGCATAACTTGGGCTACAGCATCCTTGCTTTGAAGCTAGGAGATCATCATCCCTTCGTAAAGGTTGCCAAATGGTGAACA
CGACGCCTGCACTTACTCAGCGGCATCGCTAATGAGGCCGTTCGTACCAGGTTTGAACGTTACTTTGGGCGATCTGCGTA
CGCGCATCTGTTCGTCACCAAAGCTATGAAAGAGTTTCTAGCCAAGGAGTGGGACTTGCAGTGAGTATCTTTCTTGATGT
TTCCTCGCCGTCGCTAATATGCACGAAGGGGTCACAAGGTCGTGTTGCACGACCGACCACCTGAGCGTTTCCACCGTGCG
TCGCCTTCGGAGACGCACGAATTGTTCCAAGAGCTATGCCCCAAGCTCTCGAGCACGAGCTTGACTTCGTTCCTCCCCAG
CTCAAAGCCTCCTTACTCGACACCCTTCACTTACATCCCACCTTCCGGACGATCTTCAGCGTCCGGTGCCACCCTCGACC
TCAGCTTGGACGTGAACGACCTCTCGCCTCTTTCCGAGAGCATCTCAATGCCAGAACTTCGTTCGGACCGGACCGCTCTT
CTTGTGTCAAGCACGTCCTGGACCCCGGACGAAGACTTTGGCCTCCTTCTCGAAGCGCTCAAACAATACGAGCTGCGTGC
ACGAGCGAGGGAGGCAAAGCCTGCAGGAGAGCGGCTGCCGAAGGTGTTGATGGTCGTGACGGGCAAGGGGCCCCTGCGCG
AGCAGTATATGAAGGAGGTTGAGCGCTTGCAAGCCGGCAGAGGCGAGGAAGTGGTCGGCGTATGGAGGTTTGTGCGATGC
GTCAGCCTGTGGCTGGAGGCGAAAGACTATCCGCTGTTGCTAGGTGCGTCCTTCCATTAACACATGAGGGCTTCGCTTAT
GCAACACTCAGGTTCTGCGGATCTGGGGATATCGCTGCATTCGAGCTCGTCTGCGCTCGACTTGCCAATGAAGATAGTCG
ACATGTTTGGGTGCGGGCTTCCCGTATGCGCACTCGGCTTCGCATGGTCGGTATTGTGTGTTTTCATTATGACGCTTTCT
CGTGCTGATCCCGCAACAGTTTGGACGAACTTGTGAAAGACGGGGTGAACGGCCTCGTGTTCCATAACGCAGAACAGCTG
GCAAAGCAGCTCGAGGTGCGTGCGGCACCCGTCACTATTTACTACACTGTAATGATGCGTAACAGAGTCTGCTCCGTGGC
TTCCCATCTGCGCCCGCCCTTTCGGCTCTCCGCACATCGTTCCGGCAAGTCTCGCCTCTCGCAGCTACGAACACGAACGC
GAGGGATTGGGAATGGGGGACGTGGGCAGAGAATTGGAACCATATCATGCGGCCTCTGTTGTTGCACGACGTCGCCACCG
AAGCGTCCCTGTAATCATTTGCGATGTATCACCCTATCAATGCGGATCGTTTTCACTGGACTGTTCTGGTTGCAGACACG
GGGAGTACCTTTTGTACTCCTGCTTATTGCCTTCGAGGGCTGAGCCCCATGACAGTCAAAAACAGTGCAAGTATCTACTT
GTTGGAATGTGGGATCAGGATACTTGTTCTGAAGTGCAATGGTCATGAGCGACGTGCACTGGGACATCGTCAAGTACCGT
GCCGCGTGGAGTCAGCCTCAAGACTGAACGGGCATATTTATGGTGCAGGGTCGCCGCAACCCTCACCGGCGGAACCCATG
CACCATACTCACCGGATGCACGACACGTAGAGTGGACTCACACGAAAGGAGCGCACCAACCAAGCATACACTTACTATCG
TTTTCGGTCCTCAAGCTTCACAAACGGACACATCCACGGAAGGTGTAAGCATGGATGGTCATCTGTATTCAGCAAGCAGA
CACCTACAAGAACGAGTATGCCATCCCCTTTTCACACACCATTTCGCGTGCCGCTTCACGCTAGTTGGCTTGATTTTAGC
GTTGAGCAGGGAGCATGTCCTCATCAGCTTCGTCCTCGGCACCATCCTCCTGCTCCTCGTCGTTCGAGTGCTCTACAGCG
CCGCGTTGCCGTGATTCGTTGCGACGAGACTGTCGGGATGAAACATGGTTAGTCACACAAACGGGAAACAAGAGTTATAC
GAGGACGTACATGATACACGGCAGTCCAGTATCCGCTCCAGTACATCGCCGTCATCGCGCGCGAGAACGCCTCGTCCTGG
CTTACCATCGCCATCTCAGCACCAGCACCCAACGCTTCCGCACCTCCCGCCGCAGGTCCGACCAGCGCAGAACCAGCGGC
GGCGAGCGACGGGTCGTGCGTCGGGACGTAGGTGTCGAAGTTGAGCGGGATCGAATCAGAGTCGGCGGCGACGCCGTTGG
TGGCGGCCGCCGTTGCCGTGCCATTTGGTGCGGAAGGGGTGCCGGAGGGACCAGCTTTCGGCTTTGGAGTGACTGCAGGA
GGTACGTTGTACCAGCTGAGGTAGGATGAGCATCGGTCGGCATCGCGAAGACGCGTTATGAAGGGAAGGGGATACTAACA
GGGGTGATTTCTTGACGGGCTCATCTTTCCACTTCTTTCCAGGTCCGTGGAACGCCTGTGTCGGGCGAAGTCTCACTGAG
CTCAGTCCTCTTGCAAGGACGACTAGACCAGACGTACCTCATACTCGGCCGCTGCGCTGTTCCACGCGTCGATCAACGCA
GAGTCATCCCATATCTCATCATGGGAAAGCTCCCTGCTCTCTTCTTCCTCCTCTTCTTCGTAGTGTTCCTCGACGCGTCC
CCCACTGCCCCCCGCGCTCGTGCCTGCGACGGTGGCAGAGCCCTCGTCATACGACATCTGCGGTTCCTGAGCTCCCGGAT
CGTCCCAGTCCTGCATAGCCTGATGGCCGCGCCCGTTGCTTGAAGAACCGTGTCTCTGTGTAGCGGGGTTTGGCTTGCGC
TTTTTCGCGGGGGGCGCCGCGGACGGAGTGTTCATCGGCTGCTTTTGCGGTGTAGGTGCGGCTTCGGGCGCGACTATGTC
GTCGTAGGAGACGATTGGGCGCATTTTTAGAAGGAAGGCGAGGGATAAGAATCGGGTGCTAGATAGCTGAGATGTACAGC
GAAAGGCAGAGTCGAAGTCAAGGGAGGATTAGATGTAAGTTGCTGCGGTACCAGGGTGCGGCAATTGCTGTAGTATACAA
GACCAAATTCACACAAATATTGGACTTGTGTTCAAACCACCATTGGCGTCATGAGCCCTCTCTCAACACACCTTTGCTAA
CCCCCGTTATCATCATAACCCTGCTGAGCTGCTGCATTCGAAGCTGAACAATGTTAATAGTAGACTTCATTGCCATGGAA
TAGTCCAGCGATGTTGCCATTTGCGGAGTCAGGAGCTGTAGCCCGAGCTTTTCCGCCATCGTATACGTCAATTGGTACGC
ACGTCTACGCTGGGGATTGTGCATCTCGCAAATCGGTCGCAAGAATGGTGGTTGTGCAACACCGCTCAGAGCTTACTTAT
GCCTGCCCCCGGACGCGCGCAACCCTTCGTTTTATTCCGAATTTGGCGGCGCTGCGCATCACGCATGCGTCCTACCGTAA
CGGACACGCCCGGAGAGCTACTATGCAATCCCTCGACGCGCGCCCAAGGCAGATTGTGACGACGTCCTCGGCCGTTTCGA
AGGATCCCACATCCGGCGCACGACCACTTAGAATACCTAAGCCTCGTGGTAGAGGACTGGACTCGGACTCGGAAGATGTG
GATCGGAGGCTACGCAGATACCCCTGGGCCGTCGAAGTCCTGGTAAATGACGCGTTGCCAGGCGTGCAGCTCCAGGGGTA
CTGTGAAGAGCTGGCTGGTGGTGAGGTGTTAGGCATCGTCGGATCGGGGGTATGTGCTCTCCGTGCATCGGTGCCTGTGT
ATGTGAGTGTCTCTTTTAGTGCTACTTCGTGGCTAGTTACCAGCAGCGCTCACACTTCGTATCGTTTGCCCAGAGTATTC
AAGGGAGTAGCCCGTCGGCTTCGATACCGCTCTCGAATGTTGACGAGTTACGAAAGGGAGCCCGAGGGCTATGTGACGTA
GCCACCAACAGTGGTCTGCTGCCCATGATTACAAGATTCTCAAAAATCCTCGTCGTAGCCGGTAGCATATCCGGCACTCA
AGGATGTTTGCCGTAATCACAGGCTAACCACGATCCCTATGCCCAGATCGACACCCTTCGCAAGCTTCCCATCCTAACTT
CCGCGCGGCGTGTTTGAGAGCTCCCTCCATCCAGCACATTTTACACATCGTGCGATCGCGAAAATGCCACTGCGAACCCC
ACTTGCTTCGCAGCACTAGCGGCCTGCATGCATACAACACACTTCAGAGCTCGCCGCATTAAGCAGGTGAGTCCCCGGCT
TATAGCCCCCGTGTTTTTCGCGCTCAGCCGTTCCGGCCTTTCGCAGTCGTCCGACTCGCTTCGCAATTGAGGCGCAAACC
CCTCGTGCGGCTTTGCTAGTTCGAAGTACTAGGCTGTGCGTTCACACTCGGACTTGGGATCTCGCTTGCCGGCTCGCGCG
ACTATAGCGCCGTTTCGCCTCCGGTCTGCACGGGCCAGCACACGCCACGCGCCATACAAGTACTCTTCCACGTGAGAGAA
ACTGTGTATCCCAGTATCCCAAGAACTCTGAAGAAGCAGCCGCGGAGGTTGGACGTTGCCTGCGAGCGTCCGCGGGCACT
CGACCAGAGGTCCCGGCCGAGAGGTAAGTTCGGGCGCCACGCTGTTAGTCGTAGGCTCCGTCCGCACGCCGCTCGAAGTC
GGGGCCATCGTTCAATGCACTGACAGTGACGTGCGCATCCGAGTCGCTGTGCGATAACAGCGATATGGTGCGCACGTTCG
CCCGGGCTGTACTACGTATGTGGCGCGGTGCGGCTGCTGTCCGCGTCATACTTTGCTTTATGGTTTGCATCGTGTATGGG
CGGTGCCGGTAGGTTTCCCGAGATGACTGCTAGCCAGTGGCCCAGTGCGGCGCTGGGGTACGCAGTAAGCTCTTACTTGA
GCTTCTTGAACGCGGCGTGATATCTGGCTGACCGCGGTTTGCACTTAACAGGCTCGTTGGGCTATCGAGGCGGCGGAACC
GATGCATCAAACTCAGTACGGAGTCGTGCGAGCCTCCTTCAATGGCCAATGTGCGTTCGGCGTCCTCCGAGCCGGGGCGC
TGCGAAGGTACCGTCAGTTGCGCGGCGTTCAAGATTCCGGGTGCGTGCGTACAACTCCTGAGCAATCTCGAAGAGGTAGA
ACATGTGTAGTACCAGACCGTACCTCGGGAGACTTCGGAGCTCTGTTCAAACTTTAGTATACTGGTGTTCACAGCTTCGC
GCTGATCGCTGCTAACAGGTGCAGGCTGAACTGAACCTTCGACGCCGTGCGGTGATCTCATCAGGCTTGCATGTTCCCGT
GGCGTCGCGATAACATGAATACGTATGTACTCGCCCACCGCCTCAAAGCGCACTGAAGATTTTGAACTGTACATAGGTAC
TCGGACCTCGGTTCATGATCCTCACACGAGCAATGACAGGTGTCCACCCACCTATTCCACCTCCCTCGCGGTCGGGATCA
GCCAAACGTTGATGGGCTCATGAGGTTTTCGTGGGGCGCGACGACCAGTGCTGTTCAGTAGTCCCTCCTAAGTCCCGAGC
CCTGAGTGACTGAATCCCGAGTCCCGACATCGTGCACGCCGCCACACCATCATCTCGCCGTCGCGGTCCGGCCATCGAAA
TCGCAGATGCAGATGCAGATGCAGCGCGGAGCCTCCCCGGAGAAGGACGTACGCGCCGTCAGCACCGCCGCGTCACCGTC
ACCGTCGGGTTCGCTCGCATCTCTCCAACTTGAACCTGCAGAGCGTGCTGCTCTGATGGGGGCGAGGCACGAGCGCGCAG
CAGAGCCAAGTCTATGGGCAAGGCATGACGGGCGCTTCGGGACTCGCTTCTTCCCATTTCGTGTCGCTCGTCACCTACTG
CCTTGCCCTCCTCGCCGTAGTTCAGAAAATCGTCTGTTAAAGCTTAGTCGACCACCAACTAATCTCATCTATGGCTGACG
ACGGCTTACACCCTCCGGGCCAAGAACAAAACGGTCAACCCCAGCCGCGACACGAGGAACAACCGCCACAGGTCAATAAC
CACCCGGGCCAACCTCTGGTCGAAGCTCGCAACCCGTTCCGCGTGCAGCGTCCCGATTATAGGGCGTTCGAGTGGGACGA
CGAGAGGGAAAGGCTCGTCCAAGAAGGAACGGCAGCGAACGAAGAGCAAGCGGTAGCCCGCCTAGAGGAGCAGTGGCAGG
AGAAGATTCGGCGGGCAAAGGAGGATTGGATCAGGAGAGGAGGCGCAGTACCTCAGCAGGAGGAAGGAGAGAACAGAGGG
AGAGATGCAATAAGGGAGGCAGGTCCCCAGTCCAGAGCTGCGTCTCCCACCATCCCAAGCGAGCACGGAGATCCCTCACT
GCTCACAGATCCAACCCCCAAGAAGAAGTACATTCCCATTCAGAAAGAGAAAATGGGCCCCGATACCTTCATCGACCCGC
CATCTCAATTCGCGCAGAGCAAGCTTCAAAAGTGGGACTACGTCGAGTTAAGTTACTTTACGATACAGGAGCGCGAAAGG
GCGAAACGGCAGCAACTAGCCTCCAACGACGACGTCCTCTCCATCGAAAAGGGCGGGAATTCTCTAACTCTATCGTCGGC
GGCGCAAGCATCGAAGAACGCTCGGAACGACGCCGAGTTATCGTGGGAAGAGGTCATGCAAGCACGGGGCCCCTACATGG
AGTGGCTGGAAAAGTTGGGTTGGCCAGGAGAATACATCGAGATGCACGCAACCTTTTTCTGGCGTTTAGACACTCACGAA
ATGCGAAGTCAGAAAGGGGGAACCGACGCGCTCGTCCGGTACCAAGCCAAGTACAGGAGAGAATGGCACTTGTCCCTAAA
GAACAAGGAACCGTTCAACCTGTCCATCATCAACGAGGATGGCCTGGCGGGGATAAGAGCCGAACTCCTAAGGGAACAAT
TGGAGGAGTCGGTCCTATCGGTAAGCCCCCCCCCCTTTTTTTTCGTCCGAAGAACGGGTACAACTGACAACTACTCTCTT
TCCTTCTATTCACCCACCTTTCGTTTCTCTACGCTGCATTCCCGCAATCGGCACGCGCGCGTCACTTCACGCGGCGTCCC
CTCGCGATGCTCGGCATTTCTTCCGAAATCGTATCGCGAATGTCCGCGAACTGCATTTCGTATCGTACGCAATACGCCGG
GCAACCTGCGACCATCGCGTCCCGACCTGCGTCTTATCCCGCGTTTTTCGGGCAACGCGGGCTGCGTACGGTGTGTGGCG
TTTTTGCGCCCTGCGTCCCACGTCCCACGTCCTGCGTCACGCATCTAAAACATGCGTACCACATCCTGCGTCCCGCATCC
TGCGCCCTGCGTCCTGCGTTCTGCATCCTGCGTCCTGCGTCCTGCGTCATGCGCCCCGCGTCCCGTGCCTCGCGTCCTGC
ACCTTGCACCCTGCGCCCTGCGTCCCGCGTCCCACACATTGCGCACTGCGTTCTGGGTTGTCGCCCGTACAACTTGTTTT
TGCATCGTCCACAGTTCCGCATAGAGCGCGAAAACTTCCGAGCGGAGCGAGACAGCTTCCGAGCAGAGCGCTCAGAGTCA
AAACGGCGAGCAGCCAGCCCGTCGACGCCTTCCTCGGTTCTGAAGAAAGGGAAATGGCAGCAATCGACGACGCGCTTTCC
GTCACGGCGCGACCATTTCCCGGGTGTAGCGCCCGCGGGGTCGTCGTCGAAGGCTTTTCGATCAGGCGCAGACTCGTCGG
CCCCAGTGGTCTGCGCCATCTGTCTCGGTCGACACCCCCTCAACGAAGTGGCCAAATGCTATGCTACCACCCTCTGGAAC
GGGAAACCAGCATTCTCATCGCGCGCCGGACGGCAGATCATCACCAGGGAGGGCCTTCCGGTCTGCCTCGACTGGCAGCG
CGAGGGAGGATGCTCGAGCGCTCGGCACCCGGAGAGGCACCGGTGCTCGGGTTGCGGAGCCAGTGGGCATGGAGCCTACC
GCTGTTCTTCTGCACAGAAGAACTAATCCACGCACCCCACTTCGAGCAGACGAATGGGAGTACGCCCTGCGGGAGGCAGG
CATTTTCGATACATATCATTCTATTCCCTTTTCTTTACGACACGGTTTCGTCTCGGGCATCCCCAAAATCCATCAAACTT
TCATTCCTCCCAATAGTCCTACTCTACTTGACCATGCGGACGAGTTCAATAGAATCGTTAGACATGAGTTTGACATGCAG
CGTTACATCGGCCCTTTCACACAATCAGAGCTCGAAGCTCTTATTGGTCCTTTCCAGACATCTCCCCTATCCCTCGTTCC
CAAGCCTCACAAAGCTAATGCTTTTCGTCTCGTTCAAAACTTCTCATTCCCGCACACCCCCTCGAAACTTATTTCTTCCA
TTAATTCCCACATCAATTCCGACGACTTCCCATGCACCTGGGGAACATTCAACGCCTTCTCGCTTCTCTGTGGTAGACTT
CCCCCAGGTTCTCAAGGAGCAGTGCGCGACGTTGCGGAAGCTTACCGGCAAATCCCTTTGTCGCCGTCGCAGTGGGCGGG
AGCAGTCGTACGTCTCGGGGATGAAGTCTTCACAGTCGACGTCTGTGCCGCTTTCGGAGTACGTTCGCACGCGGGACTGT
ATGGACATCTGGGGGACGCTCTCGTGGACATCCTGCGCTCCAAGGGCTTGGGCCCGCTCACCAAGTGGGTCGACGACAAC
GTCTTCATCCGCACTCGGCGCGAGCATCTGCAAGACTTCAATAGGAGGAGGCGCGACTGGCGGAGTCAAGCTCTCAGCAA
CGGAGGACAGAAGCAGGATGGGGGGTGTTTGTGGTGGAGCGGAGGCATGCTCCCGGATGGAAGGACGGACGAGTTCTTCG
AGGATTTTGCGTTCCCAATTCGAGACTTATCTGGACAATCCCCCCGCTCGTCCGAAGACAAGCAATTTACCTATTGCATC
GAAGACATCGATCGCATCACAGAGCCGCTGGGACTTATCTGGCAGCACGAGAAAGATGTCCCGTTCTCCTCTTGCTTTCC
CTTTGCAGGTTTCGAGTGGAATCTGGGGTCGTACACAGTGGCAATCCCTCGCAAAAAAGCGGAAAAGTATCTTCGCGCGA
TCGAACACTGGGTCTCGCATCGGACGCACACGCTACGGGAGGTACAGAAGTTACACGGCAAACTCTGGCATGCATCACTC
GTGGTTCAACGCGGCCGAGCGTATCTCACGTCACTGGAGTCCATGCTGGGAATCTTCCACGATCGTCCTTTCATGCCACG
CACCCCCCCTACCTCCCTGGCTGCCGATCTCCAATGGTGGCAGCAAACCCTTGCCGGAGACGCCCTCCATCGACAAATCC
CGGGTCTGAGACCAGTATGGGACCCGCAAGCCTTTTCAGACGCCAGCTCAAGTACCGGAGTGGCGATCGTCATCGCGGGA
CGATGGCGCGCATGGCGTCTCCTCCCGGGATGGAAAGCGGACGATCGCGACATTGGTTGGGCAGAAGCAGTTGGCACCGA
GCTCCTCATCTTATCACTCTTGGCGCTCCATGCCACTGATGCCCCTCACCCGGACTTCAAAGTCTACGGCGACAACAAGG
GAGTCGTTGAGGGATGGTGGAGAGGTCGGAGCAGGAACAGGCAAGTTAATCGCATTTTCAGACGTCTCGCAGCCACTCTG
GAAGCGCACGGAGTCCGAGCTCACACGCGCTATGTGGAGAGTGCGAGAAACCCAGCCGACGGCCCTTTGCGAGGCAAGTT
CCCGAGTAGAGGCCTCCTTCTACCCCCAATCGAACTTCCAGCCGAACTACAACCATTCTTGGTCAACTTCGACGCCGCCC
TCTCCGCAGAAGAAGGTCGGCTTCAAAAGCAAGGCATCTCTCCGCGCGCATTGGCGAAACCACCCCTATCGGGTCCCGAA
GCCAACAGACGCCGTCTCAAGGGTCTCGGTTTCGAAGACTACGAGCTCTGGAGGGGCTCGTATTGGCTCGACCAGGAAGA
ATCGACTTAGCCGTCCATTGCCAGCAACCGGACAAGAACGCGGCCCCGCTCCGGCTTACAAACCTGGCTTGACCCCTATT
CCGTCGACTCTACGCCCCCACTGCTTCGCTAGCGAACGCCTACGTCGTTGGCTGCCCAGCGTCTCACGGCGTCCGGTCGA
TGCGTGTGGCATCCCTCTACCTCTCTCCCCCGCAGATATCGAGAGGATTTCGGAAGTGACGGCGTATGCGTGGGCGGACT
CCACGGCAGCAACGTATGGCTCCGGTTTACTAGTATTCCACATATTCTGCGACGAGTGAGCCATCCCCGAAGAGCAGCGT
GCCCCGGCCGATGAAGTACTAGTGCTCTCTTTTGTCTCTGCCCTTGCGGGCTCCTACGCCCCATCTGCGATCGGCAACTA
CGTGAACGGCCTCCGAGCTTGGCATATCGTACACGGCCTTGATTGGGCAGTCAACCATGACAGGCTGGTGAGCACCCTTA
AAGGCGCGTCGAAGCTGACCCCACCATCCTCAAAGCGAGCCAAGCGAGAGCCGATGACAACGGAGCTCCTCGTAAAGCTA
GCGGAACGATTCAATATGAACGTCCCGCTCGACGCAGCGGTCTGGGCTTGCTTAACATTGAGTTTCTTTGCACTTGCTCG
TCTCGGAGAGCTGACGGTCAACAACCTCCACGCTTTCGACCCCGAGAAGCACCCGTCACGATCGAACTTTCGCCTGGAAA
AACATCGGGACGGGAGTGAGGTGCGAGCGCTGTTTCTGCCACGCACCAAGACAGCACCTACGGGCGAAGATATCTGCTGC
ACCAAACAGTCCTTGCCGGCGGACCCATGGACAGCACTTGACAACCACTGGCGTATCAACACTCTCCCGGAATCCAGTCA
CGTCTTCGCCTACAAGAAGGAAGGTGCAGAGGGCCTCATCGGCATTCCTCTCACCAAACGTACCTTTCAACGTCGCCTGA
AAGCAGCGTTGTCACTCACACCCTCAGCCCCGTTAATCCACGGGCACAGCATGCGGATAGGTGGAACGTTGGAGTACCTA
CTGCGGGGCGTATCCTTCGAAACCGTGAAGGCCATAGGACGTTGGAAGAGCGACGCTTTCACGTTATACCTTCGGCGTCA
CGCCCAGGTGCTGGCACCGCACTTGCAAGAACACCCTACGGCGCTAGCGGAGCTGACTAGATGCACATTGCAACCAACCC
CAGCGCTTTAGCACGCATCCTGGTACGCCCTGTTCTCCTAATGCACCGGGAATCTGCGAGCATCGCACCTGCGTCGCTCA
GGGCTCCTAGAACCTGGGAATGTGCGGCTGACTCTCATTTCCCGTTTTCAGATCCCGGAGACATGTGCGCTCGTGCCGGG
AAGCTTTGTCCGCTTGGGCGGGCAGGGCTTTCGCCCGTTTTGCAGTTGTGTTAGCTTACCTGGTCGCATGTGGTTTTGTA
ATCAAATGCAAATGTGCTTTTGAGCCTGCGCAATACATCGGAGCGGGAGTCTCCGCAGAACATAGAGTGCTGCTCTGATG
GGGGCGAGGCACGAGCGCGCAGCAGAGCCAAGTCTATGGGCAAGGCATGACGGGCGCTTCGGGACTCGCTTCTTCCCATT
TCGTGTCGCTCGTCACCTACTGCCTTGCCCTCCTCGCCGTAGTTCAGAAAATCCCCTCCCACCACACCCTATTAAAAGAC
AGAGCAGGAGTCTGCATGTTCACCAAGCTGTCTTATACAACCCATTCTGAAGCGTACAGGACAGAGCTCGTTTGTCTAAA
GTACCATCACTCGCTTAACTCGCGTAATCGCATTCTTCACTACTTGCCAGGTTTATGTTTGGCCAACAATCAGAACTCTC
CACCCCTTTTCCCATGCTAGGAGCGGGTATCCAGTGTTGTTCACTTGTTCCTGAAGGGTCTGGGTCAATCCAATAACTCG
TCAGCATTGAACGGGTGGGGCGCAAGAGCCGCCTCTTGACCCACCAAGACCCTCGTCAGCCTTGGATCCCCTGCAACCCT
TTTCACCCTACAGTCACAACTTCTCCACTATGCAGAAGGAAGAAAGCATCCCCGTCACTGCCTACCCACAATCTATAGGC
CTCAATGGCTGTCCCGACACTTACTATGTGGTCGATTTTCCACGACGCACAAGCCGCGTGGGTAGTGGCACCCTCTTGAA
GATGCTGGTGATAGGTCTGAATGGGGCCGAGGCTACATACTTCGTCGCATTGGACCAAATCAGGGTGAGGGGCAGAGAGG
TAGTCGAGTTCCTGGGACGGTGCGAGGAGTTTGTTCCGCATGGCCTTGGATTCATCCAAATGCACGTCCTAAGAGCAGTC
AAAAGCCGCTTCGCCTTCGTGGATTTCCTCCTTGGTCGTCTGTCACTCACCGACCCCATTCCGCCATGGAATTCATTGGT
GACCCGCCCTCTGCCAGTCGAGGACGGGATGCCGGGGCTAGCACGTCTCAAGCCCGTGACGCAGCCCCGCACGGAGACGC
CATCTATTGAAGACGAACTACGGACCCTGGAATCCCCATCCAGGCCTCTCGGACGTTTCTCTTGGGGGTCGAACTCGGCC
GAGTCCGCGGCCGGAGGAAACAACAGCCCCAGCATCATTGTGGGAGTAGAAACCCGAGTAAGCTTCTCGGGGGTAAGCCG
AAAGTGAAGGTGCGATTACAGCGTCTGTTAGAGTTCTCGCTCACTGATATCTTACGGTTCTGTCAAATTACAAACCTTAG
CACAGCAGGACAAGCGTGTGCTCGCACAGAGGGGTTTTTAACCTCATCCGGGCCCGTCGTAACACGAGGGTCGTTCGAGC
AGAACCAATTCCGAAACCGTAACGACACTGCAGGGGCTCCGGAGCATCCCGTCGGATTGAGAAACCTCTTCCCTTTCGTC
CGGGCCTTTTCTTTTGTCCTTCATCACAGTTCTCTTCAAGTTCCGCCACCGTTTCTTTCAGGGTATCGACGCACACCCCT
CCCCGGGACCATACACCACTCAGAGGCTCGCACACGCAGCCCCCCCTCCCTCCACTTCCAGTCATCAATCTCAACTATAG
TCTCAGCCCTCCCGCCCGTGCGGCTGACTCTCATTTCCCGTTTTCAGATCCCGGAGACATGTGCGCTCGTGCCGGGAAGC
TTTGTCCGCTTGGGCGGGCAGGGCTTTCGCCCGTTTTGCAGTTGTGTTAGCTTACCTGGTCGCATGTGGTTTTGTAATCA
AATGCAAATGTGCTTTTGAGCCTGCGCAATACATCGGAGCGGGAGTCTCCGCAGAACATAGATTGCAGCCGGTGCCAGTG
TCAGTATCGGTGAGATGGGAGATGGGATCGTGCCCCTGGCGTTGACAATGACGATCGGTGCAATTGACTTCGCCCCTACC
AATCCCGACGTTCCGAGTGTGCGAGCCTGTGTCTGATGATGCTCCCCGCGCCGCGCGTTCCCCTGTCCCTTGCCAGTGTC
AGAAGTTGCTCAACTTGAACGTCCCTCCCCGACCGGCCCGCCACTAGTATTGCCACTGCCTCCTCCCCCTTTATCCGTTA
CCCGTTATCCGCTGTTATCCGTGTCCCGACACTGTTACATAGCCACTCCCGAATCCAACACCTCGGCAACCAAGGCTCCA
GCGACGACGGTCCGACGGACATGCACCGCGACATGACGACGCGACTCACGCCAATATCACCACCTGGACCAGCATCACCC
CGCGCGCGGGGGGAGCCCTGGCGAGCCAGACCCAAGGGCCAAGTTGGCCCACCGCACGTCCGCAACGCAATCACTCGCAT
CAACGCTAAGCACCAACTTGGGGTGCCCCCTTTCTACATACCGGGCTCTGAGACAGAGTTGTCCACGCCACAGGCGCGCT
CCGCGCGCGGGCATGTGCTCGTCGCCTCGGATGCCCGTGCTAGCATGGGAACTGGTGCGCGGTGCGAGGTGCGAGTACGT
CACGCTGTCTGTGCGCGCGGTCGGGCGACCCGTGTGCACCGTGCAGTAAGTATTAAATGTTAAACCTTGAAGCAGCCTCA
GGACGTCTGCGCGCAGATCCGTATGCCGGCTGTGGGCCAGCGCGCAGGCGGGTGATATTCACGAGCCCGACCTAGGGACG
CAGGGGGATCGATGACGTTCAACGGTCTGCGTTGTTTGTACTTACCTGTGCGCACAGATGCGCTTAGCCGGTCGCGATCT
CTGCGCGAGCCCCGACAGCCCCGACCCTCTCGATCGCGAAGTTGAACAGACCGCTGCGGCTATCGGCTGGTCATGGGCTC
GCGCACCACACTGGCAGAGGCAGTCGTCTCGGACTTGTTTGCATCCTGAGTCCTGCTCGTCGAGTTAGGAGCTCGGGCTT
ACACTGCGCATATACCGCGTCCGTGTACGGGTACGGGCGTACACGTACGTGCGACGAGCCGCGATAATCATACCGTGAAC
GCGCAGTACATATCGCCCCGCCCAGACTCCAGATACGTACACACCTGCAGAGCGCTGTTGTACCAGCAACACCAGTAGAA
TGCACCGTGTGCGCACATGCAACTGCAACGCGCACGATCCGTGCGCACGACGAGATCTGCGCGCGCGACAAGACAATCAC
CCAAGTCTGGGAGGTGGGAGGGGGACTCGGAAGATCGGGAAAGAGGCCCGGACCCCGTATACGGCATAGACCCCGACAGC
CTCTTCGACAGGCTACAGCGCGGAGCCTCAGGCCTCAGGCCTCAGCCTCAGCCTGGCACCCACTGCACGTCCGCGCAGCG
CACCACGAGAGAAGTCCGCATTCTCTCTCTCTCTCAGCGAGGCGAGGCGAGGCGATCGCAAGCTTGCGATTGCGATTGCG
ATCACGTCCGGCGAGCAAGCAGGAAGGATGTCGATGAGGAAGGGGGCCCGGGGTCTGGGGAGGGGAGGGGGTGCTTCGCG
ATCGCCGGGAGCTTGATCGCGACACTAGTACTCAGCTGACTCTGAGGTTCTGGACTGTGGACCTAGTGGGCTGGGGCTCG
GGGCGCGGGGCGCGGACATGAGGCATGACGCGACGCGGGCGAAGGCGGTTCAACTTCAAGACATGCGTGAACGCAGGGAA
GCGTGTGCGGTTCCAGAACGCGAGCGAGAAGTCTAAGAGACAGAGACGGCTTCATGCCATGCCATTGCCAGCGCCATATA
CCGGTTCATACGCGTACGCACACTCACGATAGGGAGGGGGCCCGCCACTTGGACTTAGACACAAGCTGAAAGTCGAGAGG
AGACCACAGTCGATAGACACACACGGAGGGGACAGAGACATATAACGGGGCTCTATTGGCATATGTTTAATCGATAACTG
GCAGCGATCGTACAAAACACAACACAACACGACACGACGCGTACAGAACTACGCAGGATACCGACGATGACCGTGAACGT
CTCCTGTAAGAACCGATCGCACGCGCGCGCGCGTCCCTCCTCTCCCTCGGCCTGCCAGCAGAAGAGAGGAATGCGGAATG
GCGGGGTGGGTGGCATGGACGAAGGCGCGAGGAAAGACAGGGAGAGGAGGGGGTAGCGCGGCGGGGGTGGCGAGGGGAGC
ATGTAGGGGGGGTTACGAGGCACGGGCACGGGAGAGGAAGGAGAGAAAGCGAGCGAGCGGGAGACCAAGAAGCCATTAAC
CGGCAGGCGGGTCACTATAGAACAGAGGCATCTACAGTATGGCGCGTCGTCGAGACGGCGCACGGACGGGGTGCAGGAGA
AGCTGGGGCAGGGGCGGGGTCGGGATCGGGAGAGCGGGGCTCGAGCCTGGCGAATTATAGCTAGTGAGTCCGAGACGTCG
AGTCCAGTCCGACACGGAGGAAGCGGAAGCGGGAGAAGAGTGCCCTGCGTGGTACGGCAGAAGGGTAATGGAGGGCCGGC
AATGGGGGGGATGGGTGGTGGTGGAAAGAGACAAGGTATAAAACGGGCAGCGGAGGGTAACAAGGAGGAAGGTATCGACA
GTAAAAGCACATATAACGCACTAAACGGCACATACGTACGGCGGCGGTGGAGGCGCGAGACGGGGCGGATAATAATAAGA
ATACACAGCATAGTCGCACACGGACGGACAGGCACAGACGGGCGCGGGGAGGAGAGAGGGAGACGACAGGCGAGGAGAGT
GGGCGGAAGCGAAGAGTGCAGGGGCGAGGCAGCCAATGGGGGCACGCGGTGGCCCTGACGTGGCCGCACTCAGAAGGTGG
AGAGCGTGATGGGGCCCGCCGGCGAGCGCGGCTCGATCTCGCGCGGCACACGAAGCTGGAAGTCTGTCAAACGCGCCACG
GCGCCCGTCAGCCCGCCACTCCCACCCCAACAGAAGCCCCCGCGCCAAGGCGGGAGCGCGGGCACTCACCTCCATCCTTG
ATGACCGGGTTCGCGCGGCGCAGCGCGCGTTCCGCCGCCTCGCGCTCGAGCTCCAGTTCGTATGCGGCCTTGCAGCCGGG
CACGCGCTTCGCGACGTATGCGGGGAGCTGCTTTGGCTCCCAGCGTCCACCGCCGGTCGCCTTGCAGATGCTGCTTGCGC
GCCGGAGGGGGTACGCATCGAGCTCGCCCAGGGAGAGCTCCGCGTCGGAGATGAGCGCGCCAGAGACGGCCATCGACTGC
GGGACAGGGGTGGTGGAACGGAGAGGCGATGCCGGGATGCGCGGGGAGGTGTGGGTGCGCTTGAAGCCCGGTCGCGAGGG
CAGAGAGGAGAGAGGGGAGCAGTCGGGAGGGGTCCCGAGGGAGGAGGATGCGGGCGAGGAAGAGCCGGAGCCAGAGCTCA
CGCTGCTGTCCGCGTCGCGCACCAGTGCAATAGGGTTGGAGAGCTTCGCCAGCACCGGCGAGCGGGGGCTCTTGCTGCCA
TGGATCTGATCCCAGCAGTCGTCGCACACCCGCGCGTCCACGACCGGGGACACGGGCGAGTTGAAGATGGTGATCGGCAC
GTTCCGGGGCGGGTACAGGAACGAGAGGTTCGAGGCGTCGAGCAGGGGCGTCGTCCTGCTTGAACACTCGCCGCAGTACA
CGCCACCGCACTTGCGGCAGTGCTGTGGGGAAGCGAACAAGATACGATACGATGAGCTCGGAGGGATCAGGCTGTGGCAG
CGGGCGGGCGTGTGCTTACATGTCTGCGCTCAAAGATGGAGAACGCCTTACGGCAGAGGAAGGTGTCGCAGTGGGCAGCC
TGGGAGTCGGGCTGTGCGCGCGCAGAAAGCACCGTCAGCGTCAATCACGTGCGGATGTGGACGAGTGTGTGGCAGGAGAG
GCGCCGGCGCGATGGCAACAGAACAGAGATGCGGGGATGTGGTTGGACAGGTGTGGGTCCGCAGGCGGGCGGAAGTGAAT
AGACATACCTTCCAGCGGCACTTCGGGAGGAGCACGGCGAGGTGTTCGTTGGGTCTGGGGCGAAGCACGGAAGACGTGCC
CGACGGAGACGAGGAGGAGGGCTCCGAGTGGCAGGACCGCGTGTCGAAGGAGGAGCTCGTGGAAGACGCGCCGAGCGAGA
TAGGGACATCTGTGTGGCGCGCATGTGGCTCAGCACGGACGCGTCGCGGGTTGGCACGCGCGGGGTTGGACTCACCCTCG
GAGATGATGCTGGATGCGTCGTCGAGGATGCGGGCGCGGTGGGCAGAGTTGAAGCGGGAGACGAGGGCCTGGGTGAGGGC
CATGGTGGCTGGGCTAGATCGACGACGGGAGAGGAAGAGGCGGAGAGGGACGGGACGGGCGGGACGGAGGAGGAGGAGGA
GAGGGAAGCGTGTGCAGTGGCAGCCTCTGAGCGGAGGAGTCGCGAGCAGGACGGGGATCCATCCGGATCGTTAAATACAT
GCGCACGCGGACGCGGGCAGGGAACGCGGGCGCCTGCTTCCGCCCTGTGGGTCCGCACCTGCCATATCGAAATAAACTTT
GCCATCATCCGTCGCCCGTCGCTGTTTCAGCGCAACTTGCCGTTTTTCGGGCAAACTGTCGGAATATCCCTCGAGTTTCC
CCGGGTCGTCCGGCGCTGCTGCTCCTGGCGGCCTTCCTCAGCCCTGCCTCCCTGCCCCCGCCAATCGCCGTCGTCCTGTT
GGGTTCACCCGCCCCTCCTTCCGCTGAGCCCCACAGCAAAAGCTCCCCCGGGGCTCTTCGCCCCGTCTTTGTGCCCCTAT
TCAAAGCCTATCAACAAAGCCTCTTTCGCGCTGAATGCACCCTCTGTTAGTTACCCAATGCCACCCGGGCTCATAGCACA
CAGCCCTAGCCGACCGCCAGGCTCCCCCTTGGCCATGGACACGGTGCAGCATGCAGCTGCAGCACGCGTACGCCGGCCCG
CGGTCGGTCGACCGTCTCCTGGGCACGGTCGCCGCCGCGCCGACAGCGGTGGCGCAGCACGGCACCGGCCATGTGTCTGC
ATGGCCATTTGGCTCCGTCGGCTATTCGATCGCAAGACCGTTCCTGCAGAAACCTGTTTGCCGGTCGCCCCGCGCGCCTG
CCCGATCGGGCAGGAACGCAGCTCCAGGCTCTCCAGCCAGTCACTGTCGTGTGCAGCCCGCCCCTGGAGCTGGGGCGTGC
GCCTTCCCACGCTTCCACGCTCCCACCGATCGCAGGCCTGCCTTTGCTGGGTTGGGTTGGGTTGGGTTGGGGTCCGAATT
CGAGCGAGACGAAACCCCCGCGCTGGTTGCGTGCACGTCAGTCGACGGCGATCGGACGCGTGTGCGGGCCCGCGCTCGAC
GTGCGCGGCACCCCAGGAGCTGCTCTCGGTCTTTTCGGGTGCGCGAGGGTGGCGCGCGAGTCGCGGGCGATTCACTTCTA
GAGGCGGGGCGGCGTGGCGCGCGCGCCCCTCAAGCCCCGCACGGACTGCGCGCGCGAGGGGCGGCCCCGCCGCGATCAGC
CACGCTCATTGGACGGCGGGTGGTGTCCGCTTGGTCCTTGGAGTCGCGCGGCGCGACGTGGCGGGGGAGCCGAAGGCGCG
ACGCGGGGAAGAAGCCAATCCGGGCAAGACGGGTCGCTGATGACGCATGATGTCACCGACGCCATTGGACGAGGGAGTCG
GACAGACTGGGGCAGACGAGTATTTTCGCTCTCTTTTTTCGAGGGTTTTCTTGTCGGGGAGGATCGTGGGCAGGGATCGT
CGCCGCGGTCGCGGGCATCGGGCGCCCCTGAGGGCATTGATGCGCTCCTGGTCGCCTTCGGGGGCCTGGCTGTTCCGCAC
CGGAGGCCTGAAGCGTATTCATTTCGCCCGTTTGATGGCGGTGCCCAGCAACGCCGCCCCCGACGCCAGCCGACGCGAGC
ACGGTCCACGTCGACAGTGGGTCGGTCGTCGGCTGCGCGCCCGGCCGGCCCGCGGCGCCGTCACGCGTCGACATCAGCCT
GCTGGTGCGCTTGACGACGCCGTTTCGGGCTGGCTGTTTGAACGTCGCCTCTGCAAGCGTGTTCCGTCAGGTCCCCGGGC
GGGGAACATTGATCACGTATTTGTTGAGTTTGAGTCTTGACGGACAGCGTCACGCTTTGCGCTTGCACCTTACGACACGC
TTTGCCTGCTCTGAACTCGGAGCGAGCGTAGCTACTGGATGGGACGTCGGAGGCGAGCAACTGCCCACGACGGGCTGGCC
GGTGACTTCCAAAAGGGTTCCCTCGAGGCAGCGAGACACGTCGTATGCAGGACGCGGAGCTGCGGAGGTAAATGCGAAGG
TATGTATGTAACGACCTCCCCCCGCGTTTGATCCATCAACGTAACTCTCAGACCCCAATCCGCGGATTCACAATAATGAA
GTAAGTATCACCGTTACAGCCGGCCCGCGCACCACCATCGCAAACACGTCCCCATGCTCGAAGCTTCAACGTTCGCCCCT
CGGGCCCTCTCCCCATGGCCAGGTGCCCACAATCATCACGGTTCTCGACCAGCGCAGTCCCTCTCGACACCCCACCCACA
GACCGACACATCAAAACGCGCAAGCAAGCACCCACCGAGATCCCGCTGCATCTGCACATCCTCACAACACACGCCCACCA
TCCAGACATCCCGCCCTCGCTGAGCGCTAGGAGGCCAGAGCCCGATGCTGTCTGTCATACGCTCTGACCGCCACTTCGCA
CACCCGCGCTCGCCCGACTCTAACCAAACCCGCGTAGATAACCGGCCGCCACTACGTCCACGTCCACGTCCACGGCGTCT
CGGGTCTCGCCCCTCCTCCGAATCCGCCCACGGCTTCTCAAGACCTCGCACTGCAGAGCGCGCGTCGCCCGCGAGCGCGA
GCCCCAGCCAGCCAATCCTTGGCCAATTCAGTGCGCCCAGGTCCCCGCACCAGCGCGAATTAATGCAATGTAGCCGTCGC
GCGCGCGGCCATCATCATCGTTATCATTGGCATCGGCCCTCCCCCCGAGCGAACGCTCCCGCTACGTTCTAATGCCGCGC
TGGGAGCGCACGCGTGCGTACGCGGTTCCCCCAAATGGGCACCGCGCTACGGCGCCGGCGCGTCCTCGACTCCTCGGGCC
TCGAGGCTCCAGATCTCCCAGGCCCACGCTCGCGCTCAGGCTGTTTGATTTCCAAACCCCGCGGATCCGGAGCTGCTGCT
GCTGCTGGACCCTGGCGGCGGTGGCAGGTGCAGTACCGTATTTCCCCCGAGGCGGGCGTCCGGAGGTCAATTAACGGTCG
GCACTCGGGAGGGGGACGTTGCATGTACCCGGACGTATGTATGTGCCAGTGACAGCACGGCTCCGCCGCACTAACGCTAT
GTAGCGTCCTCGGCTCTGCCGTCGTGAGGTGGGCAATGTACATATGCCGCAGCCGCGTGCGCATTGTCACTGTGCGCCGT
CTGACCCCAGCGCTGTTCCATCATAGATATCGAGGTGCGCGGGAGCAGTACTAGTCCTAAGCCTGCGTTACGGGAGGTGC
CACTCCCCCGCCCCGCTCGCATCTTCACGGGACGGGATTGAATGACGACGATGTCGAGCATCCACCTGTGCGCATGCGCA
TGCACCCCCAACCCCAACGGCCGCTCCGAAGAAGGCAGCTAGCGAAACCAAGCGGGTTAGAGCTCGAGGCGCGGAGCGAC
GCAGGGTTGGCCCGCCGCGAGGCAGCGAGAAACAAACCCTGTTTCTCGCTCCTCCCCCGAGCCGCTATTATTCGGTCAAG
ACTCTGACCCCAAGGTTCGTTGTCGGCGCAGCAAGCACTAGCCTTCTTACTCGGTGCGCCCCTTCGCTGGAGAGCAATCC
ACTAACGCCTTATGTAGGTAACGGCCTGAGACGGACGGTGAGACCACCTGTGGAACGACGGACGACGTCCCGCTTGCTGT
CACCGCGACGGCGCAACCCGTCCATCTTGGGTGGCACCCAGCGCCCCGGGGTGCCAGGACGCGAAGTACGGCGTCGGGCG
GGGTGAGCATTGTACTTCAAGATGCAAGATGCAGGCTACCCTGACCCGCACGACACATTCCACTGTGCAAATGGCCGCGC
GTGAACTTCACCGGGCGCGGGTGGGAAAAGCCGATTTCAGCGCTCGTGCGGCTGAAAAGCGTTGAGAGTGGCGACCGGAT
GACAAGGCTATGAATGTAATCGCGAGTGTATTTCATCTATAAATGGCTACTATGCAGCTTCATCCAGTAGCATGCACGAC
[truncated: 37,502,091 more chars]
