# Supplementary material for: Comparative Analysis of Peniophora lycii and Trametes hirsuta Exoproteomes Demonstrates “Shades of Gray” in the Concept of White-Rotting Fungi
Source: Int J Mol Sci. 2022 Sep 7;23(18):10322. doi: 10.3390/ijms231810322 (PMC9499651; doi:10.3390/ijms231810322)
Supplement: Supplementary file 1 [file ijms-23-10322-s001.zip › Supplementary Materials/1)Supplementary_Files/2)Supplementary_FileF2-Trametes_hirsuta_LE-BIN_072_GFF3.gff3]

##gff-version 3
chromosome_1	GenBank	gene	146	1881	.	-	.	ID=FUN_000001;
chromosome_1	GenBank	mRNA	146	1881	.	-	.	ID=FUN_000001-T1;Parent=FUN_000001;product=hypothetical protein;
chromosome_1	GenBank	exon	1813	1881	.	-	.	ID=FUN_000001-T1.exon1;Parent=FUN_000001-T1;
chromosome_1	GenBank	exon	1677	1752	.	-	.	ID=FUN_000001-T1.exon2;Parent=FUN_000001-T1;
chromosome_1	GenBank	exon	1309	1634	.	-	.	ID=FUN_000001-T1.exon3;Parent=FUN_000001-T1;
chromosome_1	GenBank	exon	588	1239	.	-	.	ID=FUN_000001-T1.exon4;Parent=FUN_000001-T1;
chromosome_1	GenBank	exon	146	519	.	-	.	ID=FUN_000001-T1.exon5;Parent=FUN_000001-T1;
chromosome_1	GenBank	CDS	1813	1881	.	-	0	ID=FUN_000001-T1.cds;Parent=FUN_000001-T1;
chromosome_1	GenBank	CDS	1677	1752	.	-	0	ID=FUN_000001-T1.cds;Parent=FUN_000001-T1;
chromosome_1	GenBank	CDS	1309	1634	.	-	2	ID=FUN_000001-T1.cds;Parent=FUN_000001-T1;
chromosome_1	GenBank	CDS	588	1239	.	-	0	ID=FUN_000001-T1.cds;Parent=FUN_000001-T1;
chromosome_1	GenBank	CDS	146	519	.	-	2	ID=FUN_000001-T1.cds;Parent=FUN_000001-T1;
chromosome_1	GenBank	gene	22641	28300	.	-	.	ID=FUN_000002;
chromosome_1	GenBank	mRNA	22641	28300	.	-	.	ID=FUN_000002-T1;Parent=FUN_000002;product=hypothetical protein;DBxref=PFAM:PF00566;
chromosome_1	GenBank	exon	28184	28300	.	-	.	ID=FUN_000002-T1.exon1;Parent=FUN_000002-T1;
chromosome_1	GenBank	exon	27569	27622	.	-	.	ID=FUN_000002-T1.exon2;Parent=FUN_000002-T1;
chromosome_1	GenBank	exon	24884	27519	.	-	.	ID=FUN_000002-T1.exon3;Parent=FUN_000002-T1;
chromosome_1	GenBank	exon	23388	24826	.	-	.	ID=FUN_000002-T1.exon4;Parent=FUN_000002-T1;
chromosome_1	GenBank	exon	23106	23334	.	-	.	ID=FUN_000002-T1.exon5;Parent=FUN_000002-T1;
chromosome_1	GenBank	exon	22979	23052	.	-	.	ID=FUN_000002-T1.exon6;Parent=FUN_000002-T1;
chromosome_1	GenBank	exon	22641	22927	.	-	.	ID=FUN_000002-T1.exon7;Parent=FUN_000002-T1;
chromosome_1	GenBank	CDS	28184	28300	.	-	0	ID=FUN_000002-T1.cds;Parent=FUN_000002-T1;
chromosome_1	GenBank	CDS	27569	27622	.	-	0	ID=FUN_000002-T1.cds;Parent=FUN_000002-T1;
chromosome_1	GenBank	CDS	24884	27519	.	-	0	ID=FUN_000002-T1.cds;Parent=FUN_000002-T1;
chromosome_1	GenBank	CDS	23388	24826	.	-	1	ID=FUN_000002-T1.cds;Parent=FUN_000002-T1;
chromosome_1	GenBank	CDS	23106	23334	.	-	2	ID=FUN_000002-T1.cds;Parent=FUN_000002-T1;
chromosome_1	GenBank	CDS	22979	23052	.	-	1	ID=FUN_000002-T1.cds;Parent=FUN_000002-T1;
chromosome_1	GenBank	CDS	22641	22927	.	-	2	ID=FUN_000002-T1.cds;Parent=FUN_000002-T1;
chromosome_1	GenBank	gene	29409	32860	.	-	.	ID=FUN_000003;
chromosome_1	GenBank	mRNA	29409	32860	.	-	.	ID=FUN_000003-T1;Parent=FUN_000003;product=hypothetical protein;
chromosome_1	GenBank	exon	31311	32860	.	-	.	ID=FUN_000003-T1.exon1;Parent=FUN_000003-T1;
chromosome_1	GenBank	exon	30925	31238	.	-	.	ID=FUN_000003-T1.exon2;Parent=FUN_000003-T1;
chromosome_1	GenBank	exon	29477	29598	.	-	.	ID=FUN_000003-T1.exon3;Parent=FUN_000003-T1;
chromosome_1	GenBank	exon	29409	29411	.	-	.	ID=FUN_000003-T1.exon4;Parent=FUN_000003-T1;
chromosome_1	GenBank	CDS	31311	32860	.	-	0	ID=FUN_000003-T1.cds;Parent=FUN_000003-T1;
chromosome_1	GenBank	CDS	30925	31238	.	-	1	ID=FUN_000003-T1.cds;Parent=FUN_000003-T1;
chromosome_1	GenBank	CDS	29477	29598	.	-	2	ID=FUN_000003-T1.cds;Parent=FUN_000003-T1;
chromosome_1	GenBank	CDS	29409	29411	.	-	0	ID=FUN_000003-T1.cds;Parent=FUN_000003-T1;
chromosome_1	GenBank	gene	39415	39890	.	-	.	ID=FUN_000004;
chromosome_1	GenBank	mRNA	39415	39890	.	-	.	ID=FUN_000004-T1;Parent=FUN_000004;product=hypothetical protein;
chromosome_1	GenBank	exon	39499	39890	.	-	.	ID=FUN_000004-T1.exon1;Parent=FUN_000004-T1;
chromosome_1	GenBank	exon	39415	39457	.	-	.	ID=FUN_000004-T1.exon2;Parent=FUN_000004-T1;
chromosome_1	GenBank	CDS	39499	39890	.	-	0	ID=FUN_000004-T1.cds;Parent=FUN_000004-T1;
chromosome_1	GenBank	CDS	39415	39457	.	-	1	ID=FUN_000004-T1.cds;Parent=FUN_000004-T1;
chromosome_1	GenBank	gene	46777	47385	.	+	.	ID=FUN_000005;
chromosome_1	GenBank	mRNA	46777	47385	.	+	.	ID=FUN_000005-T1;Parent=FUN_000005;product=hypothetical protein;DBxref=PFAM:PF00400,PFAM:PF12894;
chromosome_1	GenBank	exon	46777	47385	.	+	.	ID=FUN_000005-T1.exon1;Parent=FUN_000005-T1;
chromosome_1	GenBank	CDS	46777	47385	.	+	0	ID=FUN_000005-T1.cds;Parent=FUN_000005-T1;
chromosome_1	GenBank	gene	47473	48862	.	-	.	ID=FUN_000006;
chromosome_1	GenBank	mRNA	47473	48862	.	-	.	ID=FUN_000006-T1;Parent=FUN_000006;product=hypothetical protein;
chromosome_1	GenBank	exon	48206	48862	.	-	.	ID=FUN_000006-T1.exon1;Parent=FUN_000006-T1;
chromosome_1	GenBank	exon	48051	48147	.	-	.	ID=FUN_000006-T1.exon2;Parent=FUN_000006-T1;
chromosome_1	GenBank	exon	47473	47999	.	-	.	ID=FUN_000006-T1.exon3;Parent=FUN_000006-T1;
chromosome_1	GenBank	CDS	48206	48862	.	-	0	ID=FUN_000006-T1.cds;Parent=FUN_000006-T1;
chromosome_1	GenBank	CDS	48051	48147	.	-	0	ID=FUN_000006-T1.cds;Parent=FUN_000006-T1;
chromosome_1	GenBank	CDS	47473	47999	.	-	2	ID=FUN_000006-T1.cds;Parent=FUN_000006-T1;
chromosome_1	GenBank	gene	51086	51613	.	-	.	ID=FUN_000007;
chromosome_1	GenBank	mRNA	51086	51613	.	-	.	ID=FUN_000007-T1;Parent=FUN_000007;product=hypothetical protein;
chromosome_1	GenBank	exon	51086	51613	.	-	.	ID=FUN_000007-T1.exon1;Parent=FUN_000007-T1;
chromosome_1	GenBank	CDS	51086	51613	.	-	0	ID=FUN_000007-T1.cds;Parent=FUN_000007-T1;
chromosome_1	GenBank	gene	52447	53975	.	+	.	ID=FUN_000008;
chromosome_1	GenBank	mRNA	52447	53975	.	+	.	ID=FUN_000008-T1;Parent=FUN_000008;product=hypothetical protein;
chromosome_1	GenBank	exon	52447	52571	.	+	.	ID=FUN_000008-T1.exon1;Parent=FUN_000008-T1;
chromosome_1	GenBank	exon	52636	53198	.	+	.	ID=FUN_000008-T1.exon2;Parent=FUN_000008-T1;
chromosome_1	GenBank	exon	53249	53481	.	+	.	ID=FUN_000008-T1.exon3;Parent=FUN_000008-T1;
chromosome_1	GenBank	exon	53547	53975	.	+	.	ID=FUN_000008-T1.exon4;Parent=FUN_000008-T1;
chromosome_1	GenBank	CDS	52447	52571	.	+	0	ID=FUN_000008-T1.cds;Parent=FUN_000008-T1;
chromosome_1	GenBank	CDS	52636	53198	.	+	1	ID=FUN_000008-T1.cds;Parent=FUN_000008-T1;
chromosome_1	GenBank	CDS	53249	53481	.	+	2	ID=FUN_000008-T1.cds;Parent=FUN_000008-T1;
chromosome_1	GenBank	CDS	53547	53975	.	+	0	ID=FUN_000008-T1.cds;Parent=FUN_000008-T1;
chromosome_1	GenBank	gene	54152	56888	.	-	.	ID=FUN_000009;
chromosome_1	GenBank	mRNA	54152	56888	.	-	.	ID=FUN_000009-T1;Parent=FUN_000009;product=hypothetical protein;DBxref=PFAM:PF00883;note=MEROPS:MER0001235;
chromosome_1	GenBank	exon	56555	56888	.	-	.	ID=FUN_000009-T1.exon1;Parent=FUN_000009-T1;
chromosome_1	GenBank	exon	56146	56357	.	-	.	ID=FUN_000009-T1.exon2;Parent=FUN_000009-T1;
chromosome_1	GenBank	exon	55950	56019	.	-	.	ID=FUN_000009-T1.exon3;Parent=FUN_000009-T1;
chromosome_1	GenBank	exon	55864	55886	.	-	.	ID=FUN_000009-T1.exon4;Parent=FUN_000009-T1;
chromosome_1	GenBank	exon	55505	55560	.	-	.	ID=FUN_000009-T1.exon5;Parent=FUN_000009-T1;
chromosome_1	GenBank	exon	55355	55451	.	-	.	ID=FUN_000009-T1.exon6;Parent=FUN_000009-T1;
chromosome_1	GenBank	exon	55086	55297	.	-	.	ID=FUN_000009-T1.exon7;Parent=FUN_000009-T1;
chromosome_1	GenBank	exon	54959	55029	.	-	.	ID=FUN_000009-T1.exon8;Parent=FUN_000009-T1;
chromosome_1	GenBank	exon	54839	54905	.	-	.	ID=FUN_000009-T1.exon9;Parent=FUN_000009-T1;
chromosome_1	GenBank	exon	54740	54785	.	-	.	ID=FUN_000009-T1.exon10;Parent=FUN_000009-T1;
chromosome_1	GenBank	exon	54552	54677	.	-	.	ID=FUN_000009-T1.exon11;Parent=FUN_000009-T1;
chromosome_1	GenBank	exon	54357	54491	.	-	.	ID=FUN_000009-T1.exon12;Parent=FUN_000009-T1;
chromosome_1	GenBank	exon	54247	54299	.	-	.	ID=FUN_000009-T1.exon13;Parent=FUN_000009-T1;
chromosome_1	GenBank	exon	54152	54191	.	-	.	ID=FUN_000009-T1.exon14;Parent=FUN_000009-T1;
chromosome_1	GenBank	CDS	56555	56888	.	-	0	ID=FUN_000009-T1.cds;Parent=FUN_000009-T1;
chromosome_1	GenBank	CDS	56146	56357	.	-	2	ID=FUN_000009-T1.cds;Parent=FUN_000009-T1;
chromosome_1	GenBank	CDS	55950	56019	.	-	0	ID=FUN_000009-T1.cds;Parent=FUN_000009-T1;
chromosome_1	GenBank	CDS	55864	55886	.	-	2	ID=FUN_000009-T1.cds;Parent=FUN_000009-T1;
chromosome_1	GenBank	CDS	55505	55560	.	-	0	ID=FUN_000009-T1.cds;Parent=FUN_000009-T1;
chromosome_1	GenBank	CDS	55355	55451	.	-	1	ID=FUN_000009-T1.cds;Parent=FUN_000009-T1;
chromosome_1	GenBank	CDS	55086	55297	.	-	0	ID=FUN_000009-T1.cds;Parent=FUN_000009-T1;
chromosome_1	GenBank	CDS	54959	55029	.	-	1	ID=FUN_000009-T1.cds;Parent=FUN_000009-T1;
chromosome_1	GenBank	CDS	54839	54905	.	-	2	ID=FUN_000009-T1.cds;Parent=FUN_000009-T1;
chromosome_1	GenBank	CDS	54740	54785	.	-	1	ID=FUN_000009-T1.cds;Parent=FUN_000009-T1;
chromosome_1	GenBank	CDS	54552	54677	.	-	0	ID=FUN_000009-T1.cds;Parent=FUN_000009-T1;
chromosome_1	GenBank	CDS	54357	54491	.	-	0	ID=FUN_000009-T1.cds;Parent=FUN_000009-T1;
chromosome_1	GenBank	CDS	54247	54299	.	-	0	ID=FUN_000009-T1.cds;Parent=FUN_000009-T1;
chromosome_1	GenBank	CDS	54152	54191	.	-	1	ID=FUN_000009-T1.cds;Parent=FUN_000009-T1;
chromosome_1	GenBank	gene	57574	58706	.	+	.	ID=FUN_000010;
chromosome_1	GenBank	mRNA	57574	58706	.	+	.	ID=FUN_000010-T1;Parent=FUN_000010;product=hypothetical protein;
chromosome_1	GenBank	exon	57574	58191	.	+	.	ID=FUN_000010-T1.exon1;Parent=FUN_000010-T1;
chromosome_1	GenBank	exon	58250	58343	.	+	.	ID=FUN_000010-T1.exon2;Parent=FUN_000010-T1;
chromosome_1	GenBank	exon	58394	58591	.	+	.	ID=FUN_000010-T1.exon3;Parent=FUN_000010-T1;
chromosome_1	GenBank	exon	58690	58706	.	+	.	ID=FUN_000010-T1.exon4;Parent=FUN_000010-T1;
chromosome_1	GenBank	CDS	57574	58191	.	+	0	ID=FUN_000010-T1.cds;Parent=FUN_000010-T1;
chromosome_1	GenBank	CDS	58250	58343	.	+	0	ID=FUN_000010-T1.cds;Parent=FUN_000010-T1;
chromosome_1	GenBank	CDS	58394	58591	.	+	2	ID=FUN_000010-T1.cds;Parent=FUN_000010-T1;
chromosome_1	GenBank	CDS	58690	58706	.	+	2	ID=FUN_000010-T1.cds;Parent=FUN_000010-T1;
chromosome_1	GenBank	gene	61307	61817	.	-	.	ID=FUN_000011;
chromosome_1	GenBank	mRNA	61307	61817	.	-	.	ID=FUN_000011-T1;Parent=FUN_000011;product=hypothetical protein;
chromosome_1	GenBank	exon	61791	61817	.	-	.	ID=FUN_000011-T1.exon1;Parent=FUN_000011-T1;
chromosome_1	GenBank	exon	61519	61743	.	-	.	ID=FUN_000011-T1.exon2;Parent=FUN_000011-T1;
chromosome_1	GenBank	exon	61428	61465	.	-	.	ID=FUN_000011-T1.exon3;Parent=FUN_000011-T1;
chromosome_1	GenBank	exon	61307	61376	.	-	.	ID=FUN_000011-T1.exon4;Parent=FUN_000011-T1;
chromosome_1	GenBank	CDS	61791	61817	.	-	0	ID=FUN_000011-T1.cds;Parent=FUN_000011-T1;
chromosome_1	GenBank	CDS	61519	61743	.	-	0	ID=FUN_000011-T1.cds;Parent=FUN_000011-T1;
chromosome_1	GenBank	CDS	61428	61465	.	-	0	ID=FUN_000011-T1.cds;Parent=FUN_000011-T1;
chromosome_1	GenBank	CDS	61307	61376	.	-	1	ID=FUN_000011-T1.cds;Parent=FUN_000011-T1;
chromosome_1	GenBank	gene	63229	67518	.	-	.	ID=FUN_000012;
chromosome_1	GenBank	mRNA	63229	67518	.	-	.	ID=FUN_000012-T1;Parent=FUN_000012;product=hypothetical protein;
chromosome_1	GenBank	exon	67150	67518	.	-	.	ID=FUN_000012-T1.exon1;Parent=FUN_000012-T1;
chromosome_1	GenBank	exon	66971	67102	.	-	.	ID=FUN_000012-T1.exon2;Parent=FUN_000012-T1;
chromosome_1	GenBank	exon	65204	66922	.	-	.	ID=FUN_000012-T1.exon3;Parent=FUN_000012-T1;
chromosome_1	GenBank	exon	64945	65154	.	-	.	ID=FUN_000012-T1.exon4;Parent=FUN_000012-T1;
chromosome_1	GenBank	exon	64790	64881	.	-	.	ID=FUN_000012-T1.exon5;Parent=FUN_000012-T1;
chromosome_1	GenBank	exon	64332	64731	.	-	.	ID=FUN_000012-T1.exon6;Parent=FUN_000012-T1;
chromosome_1	GenBank	exon	63812	64282	.	-	.	ID=FUN_000012-T1.exon7;Parent=FUN_000012-T1;
chromosome_1	GenBank	exon	63229	63759	.	-	.	ID=FUN_000012-T1.exon8;Parent=FUN_000012-T1;
chromosome_1	GenBank	CDS	67150	67518	.	-	0	ID=FUN_000012-T1.cds;Parent=FUN_000012-T1;
chromosome_1	GenBank	CDS	66971	67102	.	-	0	ID=FUN_000012-T1.cds;Parent=FUN_000012-T1;
chromosome_1	GenBank	CDS	65204	66922	.	-	0	ID=FUN_000012-T1.cds;Parent=FUN_000012-T1;
chromosome_1	GenBank	CDS	64945	65154	.	-	0	ID=FUN_000012-T1.cds;Parent=FUN_000012-T1;
chromosome_1	GenBank	CDS	64790	64881	.	-	0	ID=FUN_000012-T1.cds;Parent=FUN_000012-T1;
chromosome_1	GenBank	CDS	64332	64731	.	-	1	ID=FUN_000012-T1.cds;Parent=FUN_000012-T1;
chromosome_1	GenBank	CDS	63812	64282	.	-	0	ID=FUN_000012-T1.cds;Parent=FUN_000012-T1;
chromosome_1	GenBank	CDS	63229	63759	.	-	0	ID=FUN_000012-T1.cds;Parent=FUN_000012-T1;
chromosome_1	GenBank	gene	67781	70526	.	-	.	ID=FUN_000013;
chromosome_1	GenBank	mRNA	67781	70526	.	-	.	ID=FUN_000013-T1;Parent=FUN_000013;product=hypothetical protein;note=TransMembrane:1 (o405-422i);
chromosome_1	GenBank	exon	70345	70526	.	-	.	ID=FUN_000013-T1.exon1;Parent=FUN_000013-T1;
chromosome_1	GenBank	exon	70037	70275	.	-	.	ID=FUN_000013-T1.exon2;Parent=FUN_000013-T1;
chromosome_1	GenBank	exon	69809	70002	.	-	.	ID=FUN_000013-T1.exon3;Parent=FUN_000013-T1;
chromosome_1	GenBank	exon	69382	69760	.	-	.	ID=FUN_000013-T1.exon4;Parent=FUN_000013-T1;
chromosome_1	GenBank	exon	68932	68951	.	-	.	ID=FUN_000013-T1.exon5;Parent=FUN_000013-T1;
chromosome_1	GenBank	exon	68787	68868	.	-	.	ID=FUN_000013-T1.exon6;Parent=FUN_000013-T1;
chromosome_1	GenBank	exon	68229	68731	.	-	.	ID=FUN_000013-T1.exon7;Parent=FUN_000013-T1;
chromosome_1	GenBank	exon	67851	67994	.	-	.	ID=FUN_000013-T1.exon8;Parent=FUN_000013-T1;
chromosome_1	GenBank	exon	67781	67798	.	-	.	ID=FUN_000013-T1.exon9;Parent=FUN_000013-T1;
chromosome_1	GenBank	CDS	70345	70526	.	-	0	ID=FUN_000013-T1.cds;Parent=FUN_000013-T1;
chromosome_1	GenBank	CDS	70037	70275	.	-	1	ID=FUN_000013-T1.cds;Parent=FUN_000013-T1;
chromosome_1	GenBank	CDS	69809	70002	.	-	2	ID=FUN_000013-T1.cds;Parent=FUN_000013-T1;
chromosome_1	GenBank	CDS	69382	69760	.	-	0	ID=FUN_000013-T1.cds;Parent=FUN_000013-T1;
chromosome_1	GenBank	CDS	68932	68951	.	-	2	ID=FUN_000013-T1.cds;Parent=FUN_000013-T1;
chromosome_1	GenBank	CDS	68787	68868	.	-	0	ID=FUN_000013-T1.cds;Parent=FUN_000013-T1;
chromosome_1	GenBank	CDS	68229	68731	.	-	2	ID=FUN_000013-T1.cds;Parent=FUN_000013-T1;
chromosome_1	GenBank	CDS	67851	67994	.	-	0	ID=FUN_000013-T1.cds;Parent=FUN_000013-T1;
chromosome_1	GenBank	CDS	67781	67798	.	-	0	ID=FUN_000013-T1.cds;Parent=FUN_000013-T1;
chromosome_1	GenBank	gene	72175	73520	.	-	.	ID=FUN_000014;
chromosome_1	GenBank	mRNA	72175	73520	.	-	.	ID=FUN_000014-T1;Parent=FUN_000014;product=hypothetical protein;DBxref=PFAM:PF00400;
chromosome_1	GenBank	exon	73254	73520	.	-	.	ID=FUN_000014-T1.exon1;Parent=FUN_000014-T1;
chromosome_1	GenBank	exon	73058	73199	.	-	.	ID=FUN_000014-T1.exon2;Parent=FUN_000014-T1;
chromosome_1	GenBank	exon	72863	73013	.	-	.	ID=FUN_000014-T1.exon3;Parent=FUN_000014-T1;
chromosome_1	GenBank	exon	72750	72806	.	-	.	ID=FUN_000014-T1.exon4;Parent=FUN_000014-T1;
chromosome_1	GenBank	exon	72372	72699	.	-	.	ID=FUN_000014-T1.exon5;Parent=FUN_000014-T1;
chromosome_1	GenBank	exon	72175	72315	.	-	.	ID=FUN_000014-T1.exon6;Parent=FUN_000014-T1;
chromosome_1	GenBank	CDS	73254	73520	.	-	0	ID=FUN_000014-T1.cds;Parent=FUN_000014-T1;
chromosome_1	GenBank	CDS	73058	73199	.	-	0	ID=FUN_000014-T1.cds;Parent=FUN_000014-T1;
chromosome_1	GenBank	CDS	72863	73013	.	-	2	ID=FUN_000014-T1.cds;Parent=FUN_000014-T1;
chromosome_1	GenBank	CDS	72750	72806	.	-	1	ID=FUN_000014-T1.cds;Parent=FUN_000014-T1;
chromosome_1	GenBank	CDS	72372	72699	.	-	1	ID=FUN_000014-T1.cds;Parent=FUN_000014-T1;
chromosome_1	GenBank	CDS	72175	72315	.	-	0	ID=FUN_000014-T1.cds;Parent=FUN_000014-T1;
chromosome_1	GenBank	gene	81987	83067	.	-	.	ID=FUN_000015;
chromosome_1	GenBank	mRNA	81987	83067	.	-	.	ID=FUN_000015-T1;Parent=FUN_000015;product=hypothetical protein;
chromosome_1	GenBank	exon	83029	83067	.	-	.	ID=FUN_000015-T1.exon1;Parent=FUN_000015-T1;
chromosome_1	GenBank	exon	82921	82970	.	-	.	ID=FUN_000015-T1.exon2;Parent=FUN_000015-T1;
chromosome_1	GenBank	exon	82486	82797	.	-	.	ID=FUN_000015-T1.exon3;Parent=FUN_000015-T1;
chromosome_1	GenBank	exon	81987	82215	.	-	.	ID=FUN_000015-T1.exon4;Parent=FUN_000015-T1;
chromosome_1	GenBank	CDS	83029	83067	.	-	0	ID=FUN_000015-T1.cds;Parent=FUN_000015-T1;
chromosome_1	GenBank	CDS	82921	82970	.	-	0	ID=FUN_000015-T1.cds;Parent=FUN_000015-T1;
chromosome_1	GenBank	CDS	82486	82797	.	-	1	ID=FUN_000015-T1.cds;Parent=FUN_000015-T1;
chromosome_1	GenBank	CDS	81987	82215	.	-	1	ID=FUN_000015-T1.cds;Parent=FUN_000015-T1;
chromosome_1	GenBank	gene	89020	90438	.	-	.	ID=FUN_000016;
chromosome_1	GenBank	mRNA	89020	90438	.	-	.	ID=FUN_000016-T1;Parent=FUN_000016;product=hypothetical protein;DBxref=PFAM:PF00270,PFAM:PF04851;
chromosome_1	GenBank	exon	90184	90438	.	-	.	ID=FUN_000016-T1.exon1;Parent=FUN_000016-T1;
chromosome_1	GenBank	exon	89410	90124	.	-	.	ID=FUN_000016-T1.exon2;Parent=FUN_000016-T1;
chromosome_1	GenBank	exon	89020	89057	.	-	.	ID=FUN_000016-T1.exon3;Parent=FUN_000016-T1;
chromosome_1	GenBank	CDS	90184	90438	.	-	0	ID=FUN_000016-T1.cds;Parent=FUN_000016-T1;
chromosome_1	GenBank	CDS	89410	90124	.	-	0	ID=FUN_000016-T1.cds;Parent=FUN_000016-T1;
chromosome_1	GenBank	CDS	89020	89057	.	-	2	ID=FUN_000016-T1.cds;Parent=FUN_000016-T1;
chromosome_1	GenBank	gene	90804	92307	.	+	.	ID=FUN_000017;
chromosome_1	GenBank	mRNA	90804	92307	.	+	.	ID=FUN_000017-T1;Parent=FUN_000017;product=hypothetical protein;DBxref=PFAM:PF00400;note=TransMembrane:1 (i368-388o);
chromosome_1	GenBank	exon	90804	91070	.	+	.	ID=FUN_000017-T1.exon1;Parent=FUN_000017-T1;
chromosome_1	GenBank	exon	91125	91266	.	+	.	ID=FUN_000017-T1.exon2;Parent=FUN_000017-T1;
chromosome_1	GenBank	exon	91311	91461	.	+	.	ID=FUN_000017-T1.exon3;Parent=FUN_000017-T1;
chromosome_1	GenBank	exon	91518	91574	.	+	.	ID=FUN_000017-T1.exon4;Parent=FUN_000017-T1;
chromosome_1	GenBank	exon	91625	91952	.	+	.	ID=FUN_000017-T1.exon5;Parent=FUN_000017-T1;
chromosome_1	GenBank	exon	92009	92108	.	+	.	ID=FUN_000017-T1.exon6;Parent=FUN_000017-T1;
chromosome_1	GenBank	exon	92162	92307	.	+	.	ID=FUN_000017-T1.exon7;Parent=FUN_000017-T1;
chromosome_1	GenBank	CDS	90804	91070	.	+	0	ID=FUN_000017-T1.cds;Parent=FUN_000017-T1;
chromosome_1	GenBank	CDS	91125	91266	.	+	0	ID=FUN_000017-T1.cds;Parent=FUN_000017-T1;
chromosome_1	GenBank	CDS	91311	91461	.	+	2	ID=FUN_000017-T1.cds;Parent=FUN_000017-T1;
chromosome_1	GenBank	CDS	91518	91574	.	+	1	ID=FUN_000017-T1.cds;Parent=FUN_000017-T1;
chromosome_1	GenBank	CDS	91625	91952	.	+	1	ID=FUN_000017-T1.cds;Parent=FUN_000017-T1;
chromosome_1	GenBank	CDS	92009	92108	.	+	0	ID=FUN_000017-T1.cds;Parent=FUN_000017-T1;
chromosome_1	GenBank	CDS	92162	92307	.	+	2	ID=FUN_000017-T1.cds;Parent=FUN_000017-T1;
chromosome_1	GenBank	gene	93798	96543	.	+	.	ID=FUN_000018;
chromosome_1	GenBank	mRNA	93798	96543	.	+	.	ID=FUN_000018-T1;Parent=FUN_000018;product=hypothetical protein;note=TransMembrane:1 (o257-274i);
chromosome_1	GenBank	exon	93798	93979	.	+	.	ID=FUN_000018-T1.exon1;Parent=FUN_000018-T1;
chromosome_1	GenBank	exon	94500	94515	.	+	.	ID=FUN_000018-T1.exon2;Parent=FUN_000018-T1;
chromosome_1	GenBank	exon	94564	94942	.	+	.	ID=FUN_000018-T1.exon3;Parent=FUN_000018-T1;
chromosome_1	GenBank	exon	95463	95537	.	+	.	ID=FUN_000018-T1.exon4;Parent=FUN_000018-T1;
chromosome_1	GenBank	exon	95593	96095	.	+	.	ID=FUN_000018-T1.exon5;Parent=FUN_000018-T1;
chromosome_1	GenBank	exon	96330	96473	.	+	.	ID=FUN_000018-T1.exon6;Parent=FUN_000018-T1;
chromosome_1	GenBank	exon	96526	96543	.	+	.	ID=FUN_000018-T1.exon7;Parent=FUN_000018-T1;
chromosome_1	GenBank	CDS	93798	93979	.	+	0	ID=FUN_000018-T1.cds;Parent=FUN_000018-T1;
chromosome_1	GenBank	CDS	94500	94515	.	+	1	ID=FUN_000018-T1.cds;Parent=FUN_000018-T1;
chromosome_1	GenBank	CDS	94564	94942	.	+	0	ID=FUN_000018-T1.cds;Parent=FUN_000018-T1;
chromosome_1	GenBank	CDS	95463	95537	.	+	2	ID=FUN_000018-T1.cds;Parent=FUN_000018-T1;
chromosome_1	GenBank	CDS	95593	96095	.	+	2	ID=FUN_000018-T1.cds;Parent=FUN_000018-T1;
chromosome_1	GenBank	CDS	96330	96473	.	+	0	ID=FUN_000018-T1.cds;Parent=FUN_000018-T1;
chromosome_1	GenBank	CDS	96526	96543	.	+	0	ID=FUN_000018-T1.cds;Parent=FUN_000018-T1;
chromosome_1	GenBank	gene	96806	101095	.	+	.	ID=FUN_000019;
chromosome_1	GenBank	mRNA	96806	101095	.	+	.	ID=FUN_000019-T1;Parent=FUN_000019;product=hypothetical protein;
chromosome_1	GenBank	exon	96806	97174	.	+	.	ID=FUN_000019-T1.exon1;Parent=FUN_000019-T1;
chromosome_1	GenBank	exon	97222	97353	.	+	.	ID=FUN_000019-T1.exon2;Parent=FUN_000019-T1;
chromosome_1	GenBank	exon	97402	99120	.	+	.	ID=FUN_000019-T1.exon3;Parent=FUN_000019-T1;
chromosome_1	GenBank	exon	99170	99379	.	+	.	ID=FUN_000019-T1.exon4;Parent=FUN_000019-T1;
chromosome_1	GenBank	exon	99443	99534	.	+	.	ID=FUN_000019-T1.exon5;Parent=FUN_000019-T1;
chromosome_1	GenBank	exon	99593	99992	.	+	.	ID=FUN_000019-T1.exon6;Parent=FUN_000019-T1;
chromosome_1	GenBank	exon	100042	100512	.	+	.	ID=FUN_000019-T1.exon7;Parent=FUN_000019-T1;
chromosome_1	GenBank	exon	100565	101095	.	+	.	ID=FUN_000019-T1.exon8;Parent=FUN_000019-T1;
chromosome_1	GenBank	CDS	96806	97174	.	+	0	ID=FUN_000019-T1.cds;Parent=FUN_000019-T1;
chromosome_1	GenBank	CDS	97222	97353	.	+	0	ID=FUN_000019-T1.cds;Parent=FUN_000019-T1;
chromosome_1	GenBank	CDS	97402	99120	.	+	0	ID=FUN_000019-T1.cds;Parent=FUN_000019-T1;
chromosome_1	GenBank	CDS	99170	99379	.	+	0	ID=FUN_000019-T1.cds;Parent=FUN_000019-T1;
chromosome_1	GenBank	CDS	99443	99534	.	+	0	ID=FUN_000019-T1.cds;Parent=FUN_000019-T1;
chromosome_1	GenBank	CDS	99593	99992	.	+	1	ID=FUN_000019-T1.cds;Parent=FUN_000019-T1;
chromosome_1	GenBank	CDS	100042	100512	.	+	0	ID=FUN_000019-T1.cds;Parent=FUN_000019-T1;
chromosome_1	GenBank	CDS	100565	101095	.	+	0	ID=FUN_000019-T1.cds;Parent=FUN_000019-T1;
chromosome_1	GenBank	gene	102507	103017	.	+	.	ID=FUN_000020;
chromosome_1	GenBank	mRNA	102507	103017	.	+	.	ID=FUN_000020-T1;Parent=FUN_000020;product=hypothetical protein;
chromosome_1	GenBank	exon	102507	102533	.	+	.	ID=FUN_000020-T1.exon1;Parent=FUN_000020-T1;
chromosome_1	GenBank	exon	102581	102805	.	+	.	ID=FUN_000020-T1.exon2;Parent=FUN_000020-T1;
chromosome_1	GenBank	exon	102859	102896	.	+	.	ID=FUN_000020-T1.exon3;Parent=FUN_000020-T1;
chromosome_1	GenBank	exon	102948	103017	.	+	.	ID=FUN_000020-T1.exon4;Parent=FUN_000020-T1;
chromosome_1	GenBank	CDS	102507	102533	.	+	0	ID=FUN_000020-T1.cds;Parent=FUN_000020-T1;
chromosome_1	GenBank	CDS	102581	102805	.	+	0	ID=FUN_000020-T1.cds;Parent=FUN_000020-T1;
chromosome_1	GenBank	CDS	102859	102896	.	+	0	ID=FUN_000020-T1.cds;Parent=FUN_000020-T1;
chromosome_1	GenBank	CDS	102948	103017	.	+	1	ID=FUN_000020-T1.cds;Parent=FUN_000020-T1;
chromosome_1	GenBank	gene	106076	107291	.	+	.	ID=FUN_000021;
chromosome_1	GenBank	mRNA	106076	107291	.	+	.	ID=FUN_000021-T1;Parent=FUN_000021;product=hypothetical protein;
chromosome_1	GenBank	exon	106076	106722	.	+	.	ID=FUN_000021-T1.exon1;Parent=FUN_000021-T1;
chromosome_1	GenBank	exon	106778	107291	.	+	.	ID=FUN_000021-T1.exon2;Parent=FUN_000021-T1;
chromosome_1	GenBank	CDS	106076	106722	.	+	0	ID=FUN_000021-T1.cds;Parent=FUN_000021-T1;
chromosome_1	GenBank	CDS	106778	107291	.	+	1	ID=FUN_000021-T1.cds;Parent=FUN_000021-T1;
chromosome_1	GenBank	gene	107520	112178	.	-	.	ID=FUN_000022;
chromosome_1	GenBank	mRNA	107520	112178	.	-	.	ID=FUN_000022-T1;Parent=FUN_000022;product=hypothetical protein;
chromosome_1	GenBank	exon	112138	112178	.	-	.	ID=FUN_000022-T1.exon1;Parent=FUN_000022-T1;
chromosome_1	GenBank	exon	111805	112082	.	-	.	ID=FUN_000022-T1.exon2;Parent=FUN_000022-T1;
chromosome_1	GenBank	exon	111563	111754	.	-	.	ID=FUN_000022-T1.exon3;Parent=FUN_000022-T1;
chromosome_1	GenBank	exon	111397	111511	.	-	.	ID=FUN_000022-T1.exon4;Parent=FUN_000022-T1;
chromosome_1	GenBank	exon	111050	111349	.	-	.	ID=FUN_000022-T1.exon5;Parent=FUN_000022-T1;
chromosome_1	GenBank	exon	110606	110993	.	-	.	ID=FUN_000022-T1.exon6;Parent=FUN_000022-T1;
chromosome_1	GenBank	exon	110519	110545	.	-	.	ID=FUN_000022-T1.exon7;Parent=FUN_000022-T1;
chromosome_1	GenBank	exon	110192	110460	.	-	.	ID=FUN_000022-T1.exon8;Parent=FUN_000022-T1;
chromosome_1	GenBank	exon	110104	110135	.	-	.	ID=FUN_000022-T1.exon9;Parent=FUN_000022-T1;
chromosome_1	GenBank	exon	109736	110049	.	-	.	ID=FUN_000022-T1.exon10;Parent=FUN_000022-T1;
chromosome_1	GenBank	exon	109526	109682	.	-	.	ID=FUN_000022-T1.exon11;Parent=FUN_000022-T1;
chromosome_1	GenBank	exon	109411	109472	.	-	.	ID=FUN_000022-T1.exon12;Parent=FUN_000022-T1;
chromosome_1	GenBank	exon	109143	109360	.	-	.	ID=FUN_000022-T1.exon13;Parent=FUN_000022-T1;
chromosome_1	GenBank	exon	108455	109087	.	-	.	ID=FUN_000022-T1.exon14;Parent=FUN_000022-T1;
chromosome_1	GenBank	exon	108058	108404	.	-	.	ID=FUN_000022-T1.exon15;Parent=FUN_000022-T1;
chromosome_1	GenBank	exon	107520	107851	.	-	.	ID=FUN_000022-T1.exon16;Parent=FUN_000022-T1;
chromosome_1	GenBank	CDS	112138	112178	.	-	0	ID=FUN_000022-T1.cds;Parent=FUN_000022-T1;
chromosome_1	GenBank	CDS	111805	112082	.	-	1	ID=FUN_000022-T1.cds;Parent=FUN_000022-T1;
chromosome_1	GenBank	CDS	111563	111754	.	-	2	ID=FUN_000022-T1.cds;Parent=FUN_000022-T1;
chromosome_1	GenBank	CDS	111397	111511	.	-	2	ID=FUN_000022-T1.cds;Parent=FUN_000022-T1;
chromosome_1	GenBank	CDS	111050	111349	.	-	1	ID=FUN_000022-T1.cds;Parent=FUN_000022-T1;
chromosome_1	GenBank	CDS	110606	110993	.	-	1	ID=FUN_000022-T1.cds;Parent=FUN_000022-T1;
chromosome_1	GenBank	CDS	110519	110545	.	-	0	ID=FUN_000022-T1.cds;Parent=FUN_000022-T1;
chromosome_1	GenBank	CDS	110192	110460	.	-	0	ID=FUN_000022-T1.cds;Parent=FUN_000022-T1;
chromosome_1	GenBank	CDS	110104	110135	.	-	1	ID=FUN_000022-T1.cds;Parent=FUN_000022-T1;
chromosome_1	GenBank	CDS	109736	110049	.	-	2	ID=FUN_000022-T1.cds;Parent=FUN_000022-T1;
chromosome_1	GenBank	CDS	109526	109682	.	-	0	ID=FUN_000022-T1.cds;Parent=FUN_000022-T1;
chromosome_1	GenBank	CDS	109411	109472	.	-	2	ID=FUN_000022-T1.cds;Parent=FUN_000022-T1;
chromosome_1	GenBank	CDS	109143	109360	.	-	0	ID=FUN_000022-T1.cds;Parent=FUN_000022-T1;
chromosome_1	GenBank	CDS	108455	109087	.	-	1	ID=FUN_000022-T1.cds;Parent=FUN_000022-T1;
chromosome_1	GenBank	CDS	108058	108404	.	-	1	ID=FUN_000022-T1.cds;Parent=FUN_000022-T1;
chromosome_1	GenBank	CDS	107520	107851	.	-	2	ID=FUN_000022-T1.cds;Parent=FUN_000022-T1;
chromosome_1	GenBank	gene	112757	117386	.	-	.	ID=FUN_000023;
chromosome_1	GenBank	mRNA	112757	117386	.	-	.	ID=FUN_000023-T1;Parent=FUN_000023;product=hypothetical protein;DBxref=PFAM:PF10334,PFAM:PF10337,PFAM:PF13515;note=TransMembrane:11 (i97-114o120-137i149-169o189-213i222-243o249-273i746- 764o798-818i827-847o853-870i891-908o);
chromosome_1	GenBank	exon	117018	117386	.	-	.	ID=FUN_000023-T1.exon1;Parent=FUN_000023-T1;
chromosome_1	GenBank	exon	116685	116706	.	-	.	ID=FUN_000023-T1.exon2;Parent=FUN_000023-T1;
chromosome_1	GenBank	exon	116550	116637	.	-	.	ID=FUN_000023-T1.exon3;Parent=FUN_000023-T1;
chromosome_1	GenBank	exon	115178	116491	.	-	.	ID=FUN_000023-T1.exon4;Parent=FUN_000023-T1;
chromosome_1	GenBank	exon	114972	115125	.	-	.	ID=FUN_000023-T1.exon5;Parent=FUN_000023-T1;
chromosome_1	GenBank	exon	114776	114914	.	-	.	ID=FUN_000023-T1.exon6;Parent=FUN_000023-T1;
chromosome_1	GenBank	exon	114547	114726	.	-	.	ID=FUN_000023-T1.exon7;Parent=FUN_000023-T1;
chromosome_1	GenBank	exon	114446	114496	.	-	.	ID=FUN_000023-T1.exon8;Parent=FUN_000023-T1;
chromosome_1	GenBank	exon	114376	114397	.	-	.	ID=FUN_000023-T1.exon9;Parent=FUN_000023-T1;
chromosome_1	GenBank	exon	114217	114324	.	-	.	ID=FUN_000023-T1.exon10;Parent=FUN_000023-T1;
chromosome_1	GenBank	exon	114010	114154	.	-	.	ID=FUN_000023-T1.exon11;Parent=FUN_000023-T1;
chromosome_1	GenBank	exon	113882	113953	.	-	.	ID=FUN_000023-T1.exon12;Parent=FUN_000023-T1;
chromosome_1	GenBank	exon	113787	113827	.	-	.	ID=FUN_000023-T1.exon13;Parent=FUN_000023-T1;
chromosome_1	GenBank	exon	113513	113735	.	-	.	ID=FUN_000023-T1.exon14;Parent=FUN_000023-T1;
chromosome_1	GenBank	exon	113401	113459	.	-	.	ID=FUN_000023-T1.exon15;Parent=FUN_000023-T1;
chromosome_1	GenBank	exon	113219	113349	.	-	.	ID=FUN_000023-T1.exon16;Parent=FUN_000023-T1;
chromosome_1	GenBank	exon	112988	113165	.	-	.	ID=FUN_000023-T1.exon17;Parent=FUN_000023-T1;
chromosome_1	GenBank	exon	112757	112922	.	-	.	ID=FUN_000023-T1.exon18;Parent=FUN_000023-T1;
chromosome_1	GenBank	CDS	117018	117386	.	-	0	ID=FUN_000023-T1.cds;Parent=FUN_000023-T1;
chromosome_1	GenBank	CDS	116685	116706	.	-	0	ID=FUN_000023-T1.cds;Parent=FUN_000023-T1;
chromosome_1	GenBank	CDS	116550	116637	.	-	2	ID=FUN_000023-T1.cds;Parent=FUN_000023-T1;
chromosome_1	GenBank	CDS	115178	116491	.	-	1	ID=FUN_000023-T1.cds;Parent=FUN_000023-T1;
chromosome_1	GenBank	CDS	114972	115125	.	-	1	ID=FUN_000023-T1.cds;Parent=FUN_000023-T1;
chromosome_1	GenBank	CDS	114776	114914	.	-	0	ID=FUN_000023-T1.cds;Parent=FUN_000023-T1;
chromosome_1	GenBank	CDS	114547	114726	.	-	2	ID=FUN_000023-T1.cds;Parent=FUN_000023-T1;
chromosome_1	GenBank	CDS	114446	114496	.	-	2	ID=FUN_000023-T1.cds;Parent=FUN_000023-T1;
chromosome_1	GenBank	CDS	114376	114397	.	-	2	ID=FUN_000023-T1.cds;Parent=FUN_000023-T1;
chromosome_1	GenBank	CDS	114217	114324	.	-	1	ID=FUN_000023-T1.cds;Parent=FUN_000023-T1;
chromosome_1	GenBank	CDS	114010	114154	.	-	1	ID=FUN_000023-T1.cds;Parent=FUN_000023-T1;
chromosome_1	GenBank	CDS	113882	113953	.	-	0	ID=FUN_000023-T1.cds;Parent=FUN_000023-T1;
chromosome_1	GenBank	CDS	113787	113827	.	-	0	ID=FUN_000023-T1.cds;Parent=FUN_000023-T1;
chromosome_1	GenBank	CDS	113513	113735	.	-	1	ID=FUN_000023-T1.cds;Parent=FUN_000023-T1;
chromosome_1	GenBank	CDS	113401	113459	.	-	0	ID=FUN_000023-T1.cds;Parent=FUN_000023-T1;
chromosome_1	GenBank	CDS	113219	113349	.	-	1	ID=FUN_000023-T1.cds;Parent=FUN_000023-T1;
chromosome_1	GenBank	CDS	112988	113165	.	-	2	ID=FUN_000023-T1.cds;Parent=FUN_000023-T1;
chromosome_1	GenBank	CDS	112757	112922	.	-	1	ID=FUN_000023-T1.cds;Parent=FUN_000023-T1;
chromosome_1	GenBank	gene	122750	123575	.	+	.	ID=FUN_000024;
chromosome_1	GenBank	mRNA	122750	123575	.	+	.	ID=FUN_000024-T1;Parent=FUN_000024;product=hypothetical protein;
chromosome_1	GenBank	exon	122750	122864	.	+	.	ID=FUN_000024-T1.exon1;Parent=FUN_000024-T1;
chromosome_1	GenBank	exon	122926	123575	.	+	.	ID=FUN_000024-T1.exon2;Parent=FUN_000024-T1;
chromosome_1	GenBank	CDS	122750	122864	.	+	0	ID=FUN_000024-T1.cds;Parent=FUN_000024-T1;
chromosome_1	GenBank	CDS	122926	123575	.	+	2	ID=FUN_000024-T1.cds;Parent=FUN_000024-T1;
chromosome_1	GenBank	gene	124288	126136	.	-	.	ID=FUN_000025;
chromosome_1	GenBank	mRNA	124288	126136	.	-	.	ID=FUN_000025-T1;Parent=FUN_000025;product=hypothetical protein;DBxref=PFAM:PF10337;note=TransMembrane:6 (i97-114o120-137i149-173o193-215i224-245o251-275i);
chromosome_1	GenBank	exon	125768	126136	.	-	.	ID=FUN_000025-T1.exon1;Parent=FUN_000025-T1;
chromosome_1	GenBank	exon	125653	125674	.	-	.	ID=FUN_000025-T1.exon2;Parent=FUN_000025-T1;
chromosome_1	GenBank	exon	125518	125605	.	-	.	ID=FUN_000025-T1.exon3;Parent=FUN_000025-T1;
chromosome_1	GenBank	exon	124350	125456	.	-	.	ID=FUN_000025-T1.exon4;Parent=FUN_000025-T1;
chromosome_1	GenBank	exon	124288	124297	.	-	.	ID=FUN_000025-T1.exon5;Parent=FUN_000025-T1;
chromosome_1	GenBank	CDS	125768	126136	.	-	0	ID=FUN_000025-T1.cds;Parent=FUN_000025-T1;
chromosome_1	GenBank	CDS	125653	125674	.	-	0	ID=FUN_000025-T1.cds;Parent=FUN_000025-T1;
chromosome_1	GenBank	CDS	125518	125605	.	-	2	ID=FUN_000025-T1.cds;Parent=FUN_000025-T1;
chromosome_1	GenBank	CDS	124350	125456	.	-	1	ID=FUN_000025-T1.cds;Parent=FUN_000025-T1;
chromosome_1	GenBank	CDS	124288	124297	.	-	1	ID=FUN_000025-T1.cds;Parent=FUN_000025-T1;
chromosome_1	GenBank	gene	127299	128440	.	-	.	ID=FUN_000026;
chromosome_1	GenBank	mRNA	127299	128440	.	-	.	ID=FUN_000026-T1;Parent=FUN_000026;product=hypothetical protein;
chromosome_1	GenBank	exon	127911	128440	.	-	.	ID=FUN_000026-T1.exon1;Parent=FUN_000026-T1;
chromosome_1	GenBank	exon	127299	127842	.	-	.	ID=FUN_000026-T1.exon2;Parent=FUN_000026-T1;
chromosome_1	GenBank	CDS	127911	128440	.	-	0	ID=FUN_000026-T1.cds;Parent=FUN_000026-T1;
chromosome_1	GenBank	CDS	127299	127842	.	-	1	ID=FUN_000026-T1.cds;Parent=FUN_000026-T1;
chromosome_1	GenBank	gene	132155	133701	.	+	.	ID=FUN_000027;
chromosome_1	GenBank	mRNA	132155	133701	.	+	.	ID=FUN_000027-T1;Parent=FUN_000027;product=hypothetical protein;DBxref=PFAM:PF03443;note=SECRETED:SignalP(1-19),CAZy:AA9;
chromosome_1	GenBank	exon	132155	132281	.	+	.	ID=FUN_000027-T1.exon1;Parent=FUN_000027-T1;
chromosome_1	GenBank	exon	132596	132756	.	+	.	ID=FUN_000027-T1.exon2;Parent=FUN_000027-T1;
chromosome_1	GenBank	exon	132824	132977	.	+	.	ID=FUN_000027-T1.exon3;Parent=FUN_000027-T1;
chromosome_1	GenBank	exon	133031	133101	.	+	.	ID=FUN_000027-T1.exon4;Parent=FUN_000027-T1;
chromosome_1	GenBank	exon	133158	133316	.	+	.	ID=FUN_000027-T1.exon5;Parent=FUN_000027-T1;
chromosome_1	GenBank	exon	133372	133701	.	+	.	ID=FUN_000027-T1.exon6;Parent=FUN_000027-T1;
chromosome_1	GenBank	CDS	132155	132281	.	+	0	ID=FUN_000027-T1.cds;Parent=FUN_000027-T1;
chromosome_1	GenBank	CDS	132596	132756	.	+	2	ID=FUN_000027-T1.cds;Parent=FUN_000027-T1;
chromosome_1	GenBank	CDS	132824	132977	.	+	0	ID=FUN_000027-T1.cds;Parent=FUN_000027-T1;
chromosome_1	GenBank	CDS	133031	133101	.	+	2	ID=FUN_000027-T1.cds;Parent=FUN_000027-T1;
chromosome_1	GenBank	CDS	133158	133316	.	+	0	ID=FUN_000027-T1.cds;Parent=FUN_000027-T1;
chromosome_1	GenBank	CDS	133372	133701	.	+	0	ID=FUN_000027-T1.cds;Parent=FUN_000027-T1;
chromosome_1	GenBank	gene	135790	137730	.	+	.	ID=FUN_000028;
chromosome_1	GenBank	mRNA	135790	137730	.	+	.	ID=FUN_000028-T1;Parent=FUN_000028;product=hypothetical protein;DBxref=PFAM:PF00172;
chromosome_1	GenBank	exon	135790	136416	.	+	.	ID=FUN_000028-T1.exon1;Parent=FUN_000028-T1;
chromosome_1	GenBank	exon	136483	137186	.	+	.	ID=FUN_000028-T1.exon2;Parent=FUN_000028-T1;
chromosome_1	GenBank	exon	137253	137730	.	+	.	ID=FUN_000028-T1.exon3;Parent=FUN_000028-T1;
chromosome_1	GenBank	CDS	135790	136416	.	+	0	ID=FUN_000028-T1.cds;Parent=FUN_000028-T1;
chromosome_1	GenBank	CDS	136483	137186	.	+	0	ID=FUN_000028-T1.cds;Parent=FUN_000028-T1;
chromosome_1	GenBank	CDS	137253	137730	.	+	1	ID=FUN_000028-T1.cds;Parent=FUN_000028-T1;
chromosome_1	GenBank	gene	139040	140801	.	-	.	ID=FUN_000029;
chromosome_1	GenBank	mRNA	139040	140801	.	-	.	ID=FUN_000029-T1;Parent=FUN_000029;product=hypothetical protein;note=TransMembrane:3 (i224-244o299-320i435-462o);
chromosome_1	GenBank	exon	140769	140801	.	-	.	ID=FUN_000029-T1.exon1;Parent=FUN_000029-T1;
chromosome_1	GenBank	exon	140499	140711	.	-	.	ID=FUN_000029-T1.exon2;Parent=FUN_000029-T1;
chromosome_1	GenBank	exon	140368	140439	.	-	.	ID=FUN_000029-T1.exon3;Parent=FUN_000029-T1;
chromosome_1	GenBank	exon	139982	140317	.	-	.	ID=FUN_000029-T1.exon4;Parent=FUN_000029-T1;
chromosome_1	GenBank	exon	139581	139906	.	-	.	ID=FUN_000029-T1.exon5;Parent=FUN_000029-T1;
chromosome_1	GenBank	exon	139306	139522	.	-	.	ID=FUN_000029-T1.exon6;Parent=FUN_000029-T1;
chromosome_1	GenBank	exon	139040	139243	.	-	.	ID=FUN_000029-T1.exon7;Parent=FUN_000029-T1;
chromosome_1	GenBank	CDS	140769	140801	.	-	0	ID=FUN_000029-T1.cds;Parent=FUN_000029-T1;
chromosome_1	GenBank	CDS	140499	140711	.	-	0	ID=FUN_000029-T1.cds;Parent=FUN_000029-T1;
chromosome_1	GenBank	CDS	140368	140439	.	-	0	ID=FUN_000029-T1.cds;Parent=FUN_000029-T1;
chromosome_1	GenBank	CDS	139982	140317	.	-	0	ID=FUN_000029-T1.cds;Parent=FUN_000029-T1;
chromosome_1	GenBank	CDS	139581	139906	.	-	0	ID=FUN_000029-T1.cds;Parent=FUN_000029-T1;
chromosome_1	GenBank	CDS	139306	139522	.	-	1	ID=FUN_000029-T1.cds;Parent=FUN_000029-T1;
chromosome_1	GenBank	CDS	139040	139243	.	-	0	ID=FUN_000029-T1.cds;Parent=FUN_000029-T1;
chromosome_1	GenBank	gene	143110	144279	.	+	.	ID=FUN_000030;
chromosome_1	GenBank	mRNA	143110	144279	.	+	.	ID=FUN_000030-T1;Parent=FUN_000030;product=hypothetical protein;
chromosome_1	GenBank	exon	143110	143247	.	+	.	ID=FUN_000030-T1.exon1;Parent=FUN_000030-T1;
chromosome_1	GenBank	exon	143317	143638	.	+	.	ID=FUN_000030-T1.exon2;Parent=FUN_000030-T1;
chromosome_1	GenBank	exon	143695	143918	.	+	.	ID=FUN_000030-T1.exon3;Parent=FUN_000030-T1;
chromosome_1	GenBank	exon	144013	144279	.	+	.	ID=FUN_000030-T1.exon4;Parent=FUN_000030-T1;
chromosome_1	GenBank	CDS	143110	143247	.	+	0	ID=FUN_000030-T1.cds;Parent=FUN_000030-T1;
chromosome_1	GenBank	CDS	143317	143638	.	+	0	ID=FUN_000030-T1.cds;Parent=FUN_000030-T1;
chromosome_1	GenBank	CDS	143695	143918	.	+	2	ID=FUN_000030-T1.cds;Parent=FUN_000030-T1;
chromosome_1	GenBank	CDS	144013	144279	.	+	0	ID=FUN_000030-T1.cds;Parent=FUN_000030-T1;
chromosome_1	GenBank	gene	145680	146489	.	+	.	ID=FUN_000031;
chromosome_1	GenBank	mRNA	145680	146489	.	+	.	ID=FUN_000031-T1;Parent=FUN_000031;product=hypothetical protein;note=SECRETED:SignalP(1-20);
chromosome_1	GenBank	exon	145680	145929	.	+	.	ID=FUN_000031-T1.exon1;Parent=FUN_000031-T1;
chromosome_1	GenBank	exon	145988	146112	.	+	.	ID=FUN_000031-T1.exon2;Parent=FUN_000031-T1;
chromosome_1	GenBank	exon	146167	146262	.	+	.	ID=FUN_000031-T1.exon3;Parent=FUN_000031-T1;
chromosome_1	GenBank	exon	146318	146412	.	+	.	ID=FUN_000031-T1.exon4;Parent=FUN_000031-T1;
chromosome_1	GenBank	exon	146474	146489	.	+	.	ID=FUN_000031-T1.exon5;Parent=FUN_000031-T1;
chromosome_1	GenBank	CDS	145680	145929	.	+	0	ID=FUN_000031-T1.cds;Parent=FUN_000031-T1;
chromosome_1	GenBank	CDS	145988	146112	.	+	2	ID=FUN_000031-T1.cds;Parent=FUN_000031-T1;
chromosome_1	GenBank	CDS	146167	146262	.	+	0	ID=FUN_000031-T1.cds;Parent=FUN_000031-T1;
chromosome_1	GenBank	CDS	146318	146412	.	+	0	ID=FUN_000031-T1.cds;Parent=FUN_000031-T1;
chromosome_1	GenBank	CDS	146474	146489	.	+	1	ID=FUN_000031-T1.cds;Parent=FUN_000031-T1;
chromosome_1	GenBank	gene	147437	148269	.	+	.	ID=FUN_000032;
chromosome_1	GenBank	mRNA	147437	148269	.	+	.	ID=FUN_000032-T1;Parent=FUN_000032;product=hypothetical protein;note=SECRETED:SignalP(1-15);
chromosome_1	GenBank	exon	147437	147689	.	+	.	ID=FUN_000032-T1.exon1;Parent=FUN_000032-T1;
chromosome_1	GenBank	exon	147744	147868	.	+	.	ID=FUN_000032-T1.exon2;Parent=FUN_000032-T1;
chromosome_1	GenBank	exon	147937	148032	.	+	.	ID=FUN_000032-T1.exon3;Parent=FUN_000032-T1;
chromosome_1	GenBank	exon	148098	148192	.	+	.	ID=FUN_000032-T1.exon4;Parent=FUN_000032-T1;
chromosome_1	GenBank	exon	148251	148269	.	+	.	ID=FUN_000032-T1.exon5;Parent=FUN_000032-T1;
chromosome_1	GenBank	CDS	147437	147689	.	+	0	ID=FUN_000032-T1.cds;Parent=FUN_000032-T1;
chromosome_1	GenBank	CDS	147744	147868	.	+	2	ID=FUN_000032-T1.cds;Parent=FUN_000032-T1;
chromosome_1	GenBank	CDS	147937	148032	.	+	0	ID=FUN_000032-T1.cds;Parent=FUN_000032-T1;
chromosome_1	GenBank	CDS	148098	148192	.	+	0	ID=FUN_000032-T1.cds;Parent=FUN_000032-T1;
chromosome_1	GenBank	CDS	148251	148269	.	+	1	ID=FUN_000032-T1.cds;Parent=FUN_000032-T1;
chromosome_1	GenBank	gene	148777	148847	.	+	.	ID=FUN_000033;
chromosome_1	GenBank	tRNA	148777	148847	.	+	.	ID=FUN_000033-T1;Parent=FUN_000033;product=tRNA-Gly;
chromosome_1	GenBank	exon	148777	148847	.	+	.	ID=FUN_000033-T1.exon1;Parent=FUN_000033-T1;
chromosome_1	GenBank	gene	148988	152472	.	-	.	ID=FUN_000034;
chromosome_1	GenBank	mRNA	148988	152472	.	-	.	ID=FUN_000034-T1;Parent=FUN_000034;product=hypothetical protein;DBxref=PFAM:PF01055,PFAM:PF16863;note=CAZy:GH31;
chromosome_1	GenBank	exon	152393	152472	.	-	.	ID=FUN_000034-T1.exon1;Parent=FUN_000034-T1;
chromosome_1	GenBank	exon	151864	152316	.	-	.	ID=FUN_000034-T1.exon2;Parent=FUN_000034-T1;
chromosome_1	GenBank	exon	151722	151805	.	-	.	ID=FUN_000034-T1.exon3;Parent=FUN_000034-T1;
chromosome_1	GenBank	exon	151285	151657	.	-	.	ID=FUN_000034-T1.exon4;Parent=FUN_000034-T1;
chromosome_1	GenBank	exon	151121	151192	.	-	.	ID=FUN_000034-T1.exon5;Parent=FUN_000034-T1;
chromosome_1	GenBank	exon	151033	151061	.	-	.	ID=FUN_000034-T1.exon6;Parent=FUN_000034-T1;
chromosome_1	GenBank	exon	150917	150980	.	-	.	ID=FUN_000034-T1.exon7;Parent=FUN_000034-T1;
chromosome_1	GenBank	exon	150723	150859	.	-	.	ID=FUN_000034-T1.exon8;Parent=FUN_000034-T1;
chromosome_1	GenBank	exon	150568	150657	.	-	.	ID=FUN_000034-T1.exon9;Parent=FUN_000034-T1;
chromosome_1	GenBank	exon	150347	150507	.	-	.	ID=FUN_000034-T1.exon10;Parent=FUN_000034-T1;
chromosome_1	GenBank	exon	149808	150295	.	-	.	ID=FUN_000034-T1.exon11;Parent=FUN_000034-T1;
chromosome_1	GenBank	exon	149571	149736	.	-	.	ID=FUN_000034-T1.exon12;Parent=FUN_000034-T1;
chromosome_1	GenBank	exon	148988	149511	.	-	.	ID=FUN_000034-T1.exon13;Parent=FUN_000034-T1;
chromosome_1	GenBank	CDS	152393	152472	.	-	0	ID=FUN_000034-T1.cds;Parent=FUN_000034-T1;
chromosome_1	GenBank	CDS	151864	152316	.	-	1	ID=FUN_000034-T1.cds;Parent=FUN_000034-T1;
chromosome_1	GenBank	CDS	151722	151805	.	-	1	ID=FUN_000034-T1.cds;Parent=FUN_000034-T1;
chromosome_1	GenBank	CDS	151285	151657	.	-	1	ID=FUN_000034-T1.cds;Parent=FUN_000034-T1;
chromosome_1	GenBank	CDS	151121	151192	.	-	0	ID=FUN_000034-T1.cds;Parent=FUN_000034-T1;
chromosome_1	GenBank	CDS	151033	151061	.	-	0	ID=FUN_000034-T1.cds;Parent=FUN_000034-T1;
chromosome_1	GenBank	CDS	150917	150980	.	-	1	ID=FUN_000034-T1.cds;Parent=FUN_000034-T1;
chromosome_1	GenBank	CDS	150723	150859	.	-	0	ID=FUN_000034-T1.cds;Parent=FUN_000034-T1;
chromosome_1	GenBank	CDS	150568	150657	.	-	1	ID=FUN_000034-T1.cds;Parent=FUN_000034-T1;
chromosome_1	GenBank	CDS	150347	150507	.	-	1	ID=FUN_000034-T1.cds;Parent=FUN_000034-T1;
chromosome_1	GenBank	CDS	149808	150295	.	-	2	ID=FUN_000034-T1.cds;Parent=FUN_000034-T1;
chromosome_1	GenBank	CDS	149571	149736	.	-	0	ID=FUN_000034-T1.cds;Parent=FUN_000034-T1;
chromosome_1	GenBank	CDS	148988	149511	.	-	2	ID=FUN_000034-T1.cds;Parent=FUN_000034-T1;
chromosome_1	GenBank	gene	154830	155823	.	+	.	ID=FUN_000035;
chromosome_1	GenBank	mRNA	154830	155823	.	+	.	ID=FUN_000035-T1;Parent=FUN_000035;product=hypothetical protein;DBxref=PFAM:PF01169;note=BUSCO:EOG092646CB,TransMembrane:6 (o20-42i49-69o81-98i184-202o222-244i256-273o);
chromosome_1	GenBank	exon	154830	155489	.	+	.	ID=FUN_000035-T1.exon1;Parent=FUN_000035-T1;
chromosome_1	GenBank	exon	155555	155660	.	+	.	ID=FUN_000035-T1.exon2;Parent=FUN_000035-T1;
chromosome_1	GenBank	exon	155717	155823	.	+	.	ID=FUN_000035-T1.exon3;Parent=FUN_000035-T1;
chromosome_1	GenBank	CDS	154830	155489	.	+	0	ID=FUN_000035-T1.cds;Parent=FUN_000035-T1;
chromosome_1	GenBank	CDS	155555	155660	.	+	0	ID=FUN_000035-T1.cds;Parent=FUN_000035-T1;
chromosome_1	GenBank	CDS	155717	155823	.	+	2	ID=FUN_000035-T1.cds;Parent=FUN_000035-T1;
chromosome_1	GenBank	gene	159971	161552	.	-	.	ID=FUN_000036;
chromosome_1	GenBank	mRNA	159971	161552	.	-	.	ID=FUN_000036-T1;Parent=FUN_000036;product=hypothetical protein;
chromosome_1	GenBank	exon	161528	161552	.	-	.	ID=FUN_000036-T1.exon1;Parent=FUN_000036-T1;
chromosome_1	GenBank	exon	161399	161469	.	-	.	ID=FUN_000036-T1.exon2;Parent=FUN_000036-T1;
chromosome_1	GenBank	exon	161159	161341	.	-	.	ID=FUN_000036-T1.exon3;Parent=FUN_000036-T1;
chromosome_1	GenBank	exon	160672	160754	.	-	.	ID=FUN_000036-T1.exon4;Parent=FUN_000036-T1;
chromosome_1	GenBank	exon	160511	160610	.	-	.	ID=FUN_000036-T1.exon5;Parent=FUN_000036-T1;
chromosome_1	GenBank	exon	160111	160449	.	-	.	ID=FUN_000036-T1.exon6;Parent=FUN_000036-T1;
chromosome_1	GenBank	exon	159971	160042	.	-	.	ID=FUN_000036-T1.exon7;Parent=FUN_000036-T1;
chromosome_1	GenBank	CDS	161528	161552	.	-	0	ID=FUN_000036-T1.cds;Parent=FUN_000036-T1;
chromosome_1	GenBank	CDS	161399	161469	.	-	2	ID=FUN_000036-T1.cds;Parent=FUN_000036-T1;
chromosome_1	GenBank	CDS	161159	161341	.	-	0	ID=FUN_000036-T1.cds;Parent=FUN_000036-T1;
chromosome_1	GenBank	CDS	160672	160754	.	-	0	ID=FUN_000036-T1.cds;Parent=FUN_000036-T1;
chromosome_1	GenBank	CDS	160511	160610	.	-	1	ID=FUN_000036-T1.cds;Parent=FUN_000036-T1;
chromosome_1	GenBank	CDS	160111	160449	.	-	0	ID=FUN_000036-T1.cds;Parent=FUN_000036-T1;
chromosome_1	GenBank	CDS	159971	160042	.	-	0	ID=FUN_000036-T1.cds;Parent=FUN_000036-T1;
chromosome_1	GenBank	gene	167057	168846	.	+	.	ID=FUN_000037;
chromosome_1	GenBank	mRNA	167057	168846	.	+	.	ID=FUN_000037-T1;Parent=FUN_000037;product=hypothetical protein;DBxref=PFAM:PF00505,PFAM:PF09011;
chromosome_1	GenBank	exon	167057	167234	.	+	.	ID=FUN_000037-T1.exon1;Parent=FUN_000037-T1;
chromosome_1	GenBank	exon	167297	167478	.	+	.	ID=FUN_000037-T1.exon2;Parent=FUN_000037-T1;
chromosome_1	GenBank	exon	167542	168846	.	+	.	ID=FUN_000037-T1.exon3;Parent=FUN_000037-T1;
chromosome_1	GenBank	CDS	167057	167234	.	+	0	ID=FUN_000037-T1.cds;Parent=FUN_000037-T1;
chromosome_1	GenBank	CDS	167297	167478	.	+	2	ID=FUN_000037-T1.cds;Parent=FUN_000037-T1;
chromosome_1	GenBank	CDS	167542	168846	.	+	0	ID=FUN_000037-T1.cds;Parent=FUN_000037-T1;
chromosome_1	GenBank	gene	171831	173175	.	+	.	ID=FUN_000038;
chromosome_1	GenBank	mRNA	171831	173175	.	+	.	ID=FUN_000038-T1;Parent=FUN_000038;product=hypothetical protein;DBxref=PFAM:PF00106,PFAM:PF08659,PFAM:PF13561;
chromosome_1	GenBank	exon	171831	171962	.	+	.	ID=FUN_000038-T1.exon1;Parent=FUN_000038-T1;
chromosome_1	GenBank	exon	172017	172054	.	+	.	ID=FUN_000038-T1.exon2;Parent=FUN_000038-T1;
chromosome_1	GenBank	exon	172118	172272	.	+	.	ID=FUN_000038-T1.exon3;Parent=FUN_000038-T1;
chromosome_1	GenBank	exon	172341	172417	.	+	.	ID=FUN_000038-T1.exon4;Parent=FUN_000038-T1;
chromosome_1	GenBank	exon	172484	172577	.	+	.	ID=FUN_000038-T1.exon5;Parent=FUN_000038-T1;
chromosome_1	GenBank	exon	172640	172690	.	+	.	ID=FUN_000038-T1.exon6;Parent=FUN_000038-T1;
chromosome_1	GenBank	exon	172742	172776	.	+	.	ID=FUN_000038-T1.exon7;Parent=FUN_000038-T1;
chromosome_1	GenBank	exon	172873	173175	.	+	.	ID=FUN_000038-T1.exon8;Parent=FUN_000038-T1;
chromosome_1	GenBank	CDS	171831	171962	.	+	0	ID=FUN_000038-T1.cds;Parent=FUN_000038-T1;
chromosome_1	GenBank	CDS	172017	172054	.	+	0	ID=FUN_000038-T1.cds;Parent=FUN_000038-T1;
chromosome_1	GenBank	CDS	172118	172272	.	+	1	ID=FUN_000038-T1.cds;Parent=FUN_000038-T1;
chromosome_1	GenBank	CDS	172341	172417	.	+	2	ID=FUN_000038-T1.cds;Parent=FUN_000038-T1;
chromosome_1	GenBank	CDS	172484	172577	.	+	0	ID=FUN_000038-T1.cds;Parent=FUN_000038-T1;
chromosome_1	GenBank	CDS	172640	172690	.	+	2	ID=FUN_000038-T1.cds;Parent=FUN_000038-T1;
chromosome_1	GenBank	CDS	172742	172776	.	+	2	ID=FUN_000038-T1.cds;Parent=FUN_000038-T1;
chromosome_1	GenBank	CDS	172873	173175	.	+	0	ID=FUN_000038-T1.cds;Parent=FUN_000038-T1;
chromosome_1	GenBank	gene	176255	180170	.	+	.	ID=FUN_000039;
chromosome_1	GenBank	mRNA	176255	180170	.	+	.	ID=FUN_000039-T1;Parent=FUN_000039;product=hypothetical protein;DBxref=PFAM:PF01055,PFAM:PF16863;note=SECRETED:SignalP(1-18),CAZy:GH31;
chromosome_1	GenBank	exon	176255	176390	.	+	.	ID=FUN_000039-T1.exon1;Parent=FUN_000039-T1;
chromosome_1	GenBank	exon	176658	176793	.	+	.	ID=FUN_000039-T1.exon2;Parent=FUN_000039-T1;
chromosome_1	GenBank	exon	176853	177446	.	+	.	ID=FUN_000039-T1.exon3;Parent=FUN_000039-T1;
chromosome_1	GenBank	exon	177519	177891	.	+	.	ID=FUN_000039-T1.exon4;Parent=FUN_000039-T1;
chromosome_1	GenBank	exon	177956	178027	.	+	.	ID=FUN_000039-T1.exon5;Parent=FUN_000039-T1;
chromosome_1	GenBank	exon	178084	178112	.	+	.	ID=FUN_000039-T1.exon6;Parent=FUN_000039-T1;
chromosome_1	GenBank	exon	178166	178229	.	+	.	ID=FUN_000039-T1.exon7;Parent=FUN_000039-T1;
chromosome_1	GenBank	exon	178300	178436	.	+	.	ID=FUN_000039-T1.exon8;Parent=FUN_000039-T1;
chromosome_1	GenBank	exon	178499	178588	.	+	.	ID=FUN_000039-T1.exon9;Parent=FUN_000039-T1;
chromosome_1	GenBank	exon	178644	178804	.	+	.	ID=FUN_000039-T1.exon10;Parent=FUN_000039-T1;
chromosome_1	GenBank	exon	178860	179347	.	+	.	ID=FUN_000039-T1.exon11;Parent=FUN_000039-T1;
chromosome_1	GenBank	exon	179419	179584	.	+	.	ID=FUN_000039-T1.exon12;Parent=FUN_000039-T1;
chromosome_1	GenBank	exon	179647	180170	.	+	.	ID=FUN_000039-T1.exon13;Parent=FUN_000039-T1;
chromosome_1	GenBank	CDS	176255	176390	.	+	0	ID=FUN_000039-T1.cds;Parent=FUN_000039-T1;
chromosome_1	GenBank	CDS	176658	176793	.	+	2	ID=FUN_000039-T1.cds;Parent=FUN_000039-T1;
chromosome_1	GenBank	CDS	176853	177446	.	+	1	ID=FUN_000039-T1.cds;Parent=FUN_000039-T1;
chromosome_1	GenBank	CDS	177519	177891	.	+	1	ID=FUN_000039-T1.cds;Parent=FUN_000039-T1;
chromosome_1	GenBank	CDS	177956	178027	.	+	0	ID=FUN_000039-T1.cds;Parent=FUN_000039-T1;
chromosome_1	GenBank	CDS	178084	178112	.	+	0	ID=FUN_000039-T1.cds;Parent=FUN_000039-T1;
chromosome_1	GenBank	CDS	178166	178229	.	+	1	ID=FUN_000039-T1.cds;Parent=FUN_000039-T1;
chromosome_1	GenBank	CDS	178300	178436	.	+	0	ID=FUN_000039-T1.cds;Parent=FUN_000039-T1;
chromosome_1	GenBank	CDS	178499	178588	.	+	1	ID=FUN_000039-T1.cds;Parent=FUN_000039-T1;
chromosome_1	GenBank	CDS	178644	178804	.	+	1	ID=FUN_000039-T1.cds;Parent=FUN_000039-T1;
chromosome_1	GenBank	CDS	178860	179347	.	+	2	ID=FUN_000039-T1.cds;Parent=FUN_000039-T1;
chromosome_1	GenBank	CDS	179419	179584	.	+	0	ID=FUN_000039-T1.cds;Parent=FUN_000039-T1;
chromosome_1	GenBank	CDS	179647	180170	.	+	2	ID=FUN_000039-T1.cds;Parent=FUN_000039-T1;
chromosome_1	GenBank	gene	180309	180379	.	-	.	ID=FUN_000040;
chromosome_1	GenBank	tRNA	180309	180379	.	-	.	ID=FUN_000040-T1;Parent=FUN_000040;product=tRNA-Gly;
chromosome_1	GenBank	exon	180309	180379	.	-	.	ID=FUN_000040-T1.exon1;Parent=FUN_000040-T1;
chromosome_1	GenBank	gene	181347	184805	.	-	.	ID=FUN_000041;
chromosome_1	GenBank	mRNA	181347	184805	.	-	.	ID=FUN_000041-T1;Parent=FUN_000041;product=hypothetical protein;DBxref=PFAM:PF00702,PFAM:PF06723,PFAM:PF13242,PFAM:PF13419;
chromosome_1	GenBank	exon	184692	184805	.	-	.	ID=FUN_000041-T1.exon1;Parent=FUN_000041-T1;
chromosome_1	GenBank	exon	184556	184636	.	-	.	ID=FUN_000041-T1.exon2;Parent=FUN_000041-T1;
chromosome_1	GenBank	exon	184420	184502	.	-	.	ID=FUN_000041-T1.exon3;Parent=FUN_000041-T1;
chromosome_1	GenBank	exon	182762	184370	.	-	.	ID=FUN_000041-T1.exon4;Parent=FUN_000041-T1;
chromosome_1	GenBank	exon	182416	182512	.	-	.	ID=FUN_000041-T1.exon5;Parent=FUN_000041-T1;
chromosome_1	GenBank	exon	182246	182294	.	-	.	ID=FUN_000041-T1.exon6;Parent=FUN_000041-T1;
chromosome_1	GenBank	exon	182133	182190	.	-	.	ID=FUN_000041-T1.exon7;Parent=FUN_000041-T1;
chromosome_1	GenBank	exon	181958	182060	.	-	.	ID=FUN_000041-T1.exon8;Parent=FUN_000041-T1;
chromosome_1	GenBank	exon	181787	181881	.	-	.	ID=FUN_000041-T1.exon9;Parent=FUN_000041-T1;
chromosome_1	GenBank	exon	181654	181718	.	-	.	ID=FUN_000041-T1.exon10;Parent=FUN_000041-T1;
chromosome_1	GenBank	exon	181347	181596	.	-	.	ID=FUN_000041-T1.exon11;Parent=FUN_000041-T1;
chromosome_1	GenBank	CDS	184692	184805	.	-	0	ID=FUN_000041-T1.cds;Parent=FUN_000041-T1;
chromosome_1	GenBank	CDS	184556	184636	.	-	0	ID=FUN_000041-T1.cds;Parent=FUN_000041-T1;
chromosome_1	GenBank	CDS	184420	184502	.	-	0	ID=FUN_000041-T1.cds;Parent=FUN_000041-T1;
chromosome_1	GenBank	CDS	182762	184370	.	-	1	ID=FUN_000041-T1.cds;Parent=FUN_000041-T1;
chromosome_1	GenBank	CDS	182416	182512	.	-	0	ID=FUN_000041-T1.cds;Parent=FUN_000041-T1;
chromosome_1	GenBank	CDS	182246	182294	.	-	2	ID=FUN_000041-T1.cds;Parent=FUN_000041-T1;
chromosome_1	GenBank	CDS	182133	182190	.	-	1	ID=FUN_000041-T1.cds;Parent=FUN_000041-T1;
chromosome_1	GenBank	CDS	181958	182060	.	-	0	ID=FUN_000041-T1.cds;Parent=FUN_000041-T1;
chromosome_1	GenBank	CDS	181787	181881	.	-	2	ID=FUN_000041-T1.cds;Parent=FUN_000041-T1;
chromosome_1	GenBank	CDS	181654	181718	.	-	0	ID=FUN_000041-T1.cds;Parent=FUN_000041-T1;
chromosome_1	GenBank	CDS	181347	181596	.	-	1	ID=FUN_000041-T1.cds;Parent=FUN_000041-T1;
chromosome_1	GenBank	gene	185406	188180	.	+	.	ID=FUN_000042;
chromosome_1	GenBank	mRNA	185406	188180	.	+	.	ID=FUN_000042-T1;Parent=FUN_000042;product=hypothetical protein;DBxref=PFAM:PF00443,PFAM:PF00627,PFAM:PF02148,PFAM:PF13423;note=MEROPS:MER0002694;
chromosome_1	GenBank	exon	185406	185444	.	+	.	ID=FUN_000042-T1.exon1;Parent=FUN_000042-T1;
chromosome_1	GenBank	exon	185501	185795	.	+	.	ID=FUN_000042-T1.exon2;Parent=FUN_000042-T1;
chromosome_1	GenBank	exon	185848	186009	.	+	.	ID=FUN_000042-T1.exon3;Parent=FUN_000042-T1;
chromosome_1	GenBank	exon	186092	186210	.	+	.	ID=FUN_000042-T1.exon4;Parent=FUN_000042-T1;
chromosome_1	GenBank	exon	186262	186371	.	+	.	ID=FUN_000042-T1.exon5;Parent=FUN_000042-T1;
chromosome_1	GenBank	exon	186422	187084	.	+	.	ID=FUN_000042-T1.exon6;Parent=FUN_000042-T1;
chromosome_1	GenBank	exon	187138	187223	.	+	.	ID=FUN_000042-T1.exon7;Parent=FUN_000042-T1;
chromosome_1	GenBank	exon	187276	187377	.	+	.	ID=FUN_000042-T1.exon8;Parent=FUN_000042-T1;
chromosome_1	GenBank	exon	187438	187593	.	+	.	ID=FUN_000042-T1.exon9;Parent=FUN_000042-T1;
chromosome_1	GenBank	exon	187666	187796	.	+	.	ID=FUN_000042-T1.exon10;Parent=FUN_000042-T1;
chromosome_1	GenBank	exon	187854	188180	.	+	.	ID=FUN_000042-T1.exon11;Parent=FUN_000042-T1;
chromosome_1	GenBank	CDS	185406	185444	.	+	0	ID=FUN_000042-T1.cds;Parent=FUN_000042-T1;
chromosome_1	GenBank	CDS	185501	185795	.	+	0	ID=FUN_000042-T1.cds;Parent=FUN_000042-T1;
chromosome_1	GenBank	CDS	185848	186009	.	+	2	ID=FUN_000042-T1.cds;Parent=FUN_000042-T1;
chromosome_1	GenBank	CDS	186092	186210	.	+	2	ID=FUN_000042-T1.cds;Parent=FUN_000042-T1;
chromosome_1	GenBank	CDS	186262	186371	.	+	0	ID=FUN_000042-T1.cds;Parent=FUN_000042-T1;
chromosome_1	GenBank	CDS	186422	187084	.	+	1	ID=FUN_000042-T1.cds;Parent=FUN_000042-T1;
chromosome_1	GenBank	CDS	187138	187223	.	+	1	ID=FUN_000042-T1.cds;Parent=FUN_000042-T1;
chromosome_1	GenBank	CDS	187276	187377	.	+	2	ID=FUN_000042-T1.cds;Parent=FUN_000042-T1;
chromosome_1	GenBank	CDS	187438	187593	.	+	2	ID=FUN_000042-T1.cds;Parent=FUN_000042-T1;
chromosome_1	GenBank	CDS	187666	187796	.	+	2	ID=FUN_000042-T1.cds;Parent=FUN_000042-T1;
chromosome_1	GenBank	CDS	187854	188180	.	+	0	ID=FUN_000042-T1.cds;Parent=FUN_000042-T1;
chromosome_1	GenBank	gene	188512	190427	.	+	.	ID=FUN_000043;
chromosome_1	GenBank	mRNA	188512	190427	.	+	.	ID=FUN_000043-T1;Parent=FUN_000043;product=hypothetical protein;DBxref=PFAM:PF00956;note=BUSCO:EOG09263ULA;
chromosome_1	GenBank	exon	188512	188856	.	+	.	ID=FUN_000043-T1.exon1;Parent=FUN_000043-T1;
chromosome_1	GenBank	exon	189347	189839	.	+	.	ID=FUN_000043-T1.exon2;Parent=FUN_000043-T1;
chromosome_1	GenBank	exon	189898	190082	.	+	.	ID=FUN_000043-T1.exon3;Parent=FUN_000043-T1;
chromosome_1	GenBank	exon	190139	190261	.	+	.	ID=FUN_000043-T1.exon4;Parent=FUN_000043-T1;
chromosome_1	GenBank	exon	190320	190427	.	+	.	ID=FUN_000043-T1.exon5;Parent=FUN_000043-T1;
chromosome_1	GenBank	CDS	188512	188856	.	+	0	ID=FUN_000043-T1.cds;Parent=FUN_000043-T1;
chromosome_1	GenBank	CDS	189347	189839	.	+	0	ID=FUN_000043-T1.cds;Parent=FUN_000043-T1;
chromosome_1	GenBank	CDS	189898	190082	.	+	2	ID=FUN_000043-T1.cds;Parent=FUN_000043-T1;
chromosome_1	GenBank	CDS	190139	190261	.	+	0	ID=FUN_000043-T1.cds;Parent=FUN_000043-T1;
chromosome_1	GenBank	CDS	190320	190427	.	+	0	ID=FUN_000043-T1.cds;Parent=FUN_000043-T1;
chromosome_1	GenBank	gene	192354	195727	.	+	.	ID=FUN_000044;
chromosome_1	GenBank	mRNA	192354	195727	.	+	.	ID=FUN_000044-T1;Parent=FUN_000044;product=hypothetical protein;
chromosome_1	GenBank	exon	192354	192362	.	+	.	ID=FUN_000044-T1.exon1;Parent=FUN_000044-T1;
chromosome_1	GenBank	exon	192485	192598	.	+	.	ID=FUN_000044-T1.exon2;Parent=FUN_000044-T1;
chromosome_1	GenBank	exon	192843	193189	.	+	.	ID=FUN_000044-T1.exon3;Parent=FUN_000044-T1;
chromosome_1	GenBank	exon	193610	193724	.	+	.	ID=FUN_000044-T1.exon4;Parent=FUN_000044-T1;
chromosome_1	GenBank	exon	193773	194620	.	+	.	ID=FUN_000044-T1.exon5;Parent=FUN_000044-T1;
chromosome_1	GenBank	exon	194743	195727	.	+	.	ID=FUN_000044-T1.exon6;Parent=FUN_000044-T1;
chromosome_1	GenBank	CDS	192354	192362	.	+	0	ID=FUN_000044-T1.cds;Parent=FUN_000044-T1;
chromosome_1	GenBank	CDS	192485	192598	.	+	0	ID=FUN_000044-T1.cds;Parent=FUN_000044-T1;
chromosome_1	GenBank	CDS	192843	193189	.	+	0	ID=FUN_000044-T1.cds;Parent=FUN_000044-T1;
chromosome_1	GenBank	CDS	193610	193724	.	+	1	ID=FUN_000044-T1.cds;Parent=FUN_000044-T1;
chromosome_1	GenBank	CDS	193773	194620	.	+	0	ID=FUN_000044-T1.cds;Parent=FUN_000044-T1;
chromosome_1	GenBank	CDS	194743	195727	.	+	1	ID=FUN_000044-T1.cds;Parent=FUN_000044-T1;
chromosome_1	GenBank	gene	196474	198930	.	+	.	ID=FUN_000045;
chromosome_1	GenBank	mRNA	196474	198930	.	+	.	ID=FUN_000045-T1;Parent=FUN_000045;product=hypothetical protein;DBxref=PFAM:PF00732,PFAM:PF05199;note=CAZy:AA3_2,CAZy:AA3,CAZy:AA3_3,TransMembrane:1 (i27-46o);
chromosome_1	GenBank	exon	196474	196559	.	+	.	ID=FUN_000045-T1.exon1;Parent=FUN_000045-T1;
chromosome_1	GenBank	exon	196630	196947	.	+	.	ID=FUN_000045-T1.exon2;Parent=FUN_000045-T1;
chromosome_1	GenBank	exon	197004	197154	.	+	.	ID=FUN_000045-T1.exon3;Parent=FUN_000045-T1;
chromosome_1	GenBank	exon	197209	197433	.	+	.	ID=FUN_000045-T1.exon4;Parent=FUN_000045-T1;
chromosome_1	GenBank	exon	197493	197846	.	+	.	ID=FUN_000045-T1.exon5;Parent=FUN_000045-T1;
chromosome_1	GenBank	exon	197910	198147	.	+	.	ID=FUN_000045-T1.exon6;Parent=FUN_000045-T1;
chromosome_1	GenBank	exon	198208	198247	.	+	.	ID=FUN_000045-T1.exon7;Parent=FUN_000045-T1;
chromosome_1	GenBank	exon	198302	198362	.	+	.	ID=FUN_000045-T1.exon8;Parent=FUN_000045-T1;
chromosome_1	GenBank	exon	198421	198712	.	+	.	ID=FUN_000045-T1.exon9;Parent=FUN_000045-T1;
chromosome_1	GenBank	exon	198779	198930	.	+	.	ID=FUN_000045-T1.exon10;Parent=FUN_000045-T1;
chromosome_1	GenBank	CDS	196474	196559	.	+	0	ID=FUN_000045-T1.cds;Parent=FUN_000045-T1;
chromosome_1	GenBank	CDS	196630	196947	.	+	1	ID=FUN_000045-T1.cds;Parent=FUN_000045-T1;
chromosome_1	GenBank	CDS	197004	197154	.	+	1	ID=FUN_000045-T1.cds;Parent=FUN_000045-T1;
chromosome_1	GenBank	CDS	197209	197433	.	+	0	ID=FUN_000045-T1.cds;Parent=FUN_000045-T1;
chromosome_1	GenBank	CDS	197493	197846	.	+	0	ID=FUN_000045-T1.cds;Parent=FUN_000045-T1;
chromosome_1	GenBank	CDS	197910	198147	.	+	0	ID=FUN_000045-T1.cds;Parent=FUN_000045-T1;
chromosome_1	GenBank	CDS	198208	198247	.	+	2	ID=FUN_000045-T1.cds;Parent=FUN_000045-T1;
chromosome_1	GenBank	CDS	198302	198362	.	+	1	ID=FUN_000045-T1.cds;Parent=FUN_000045-T1;
chromosome_1	GenBank	CDS	198421	198712	.	+	0	ID=FUN_000045-T1.cds;Parent=FUN_000045-T1;
chromosome_1	GenBank	CDS	198779	198930	.	+	2	ID=FUN_000045-T1.cds;Parent=FUN_000045-T1;
chromosome_1	GenBank	gene	199284	199354	.	+	.	ID=FUN_000046;
chromosome_1	GenBank	tRNA	199284	199354	.	+	.	ID=FUN_000046-T1;Parent=FUN_000046;product=tRNA-Gly;
chromosome_1	GenBank	exon	199284	199354	.	+	.	ID=FUN_000046-T1.exon1;Parent=FUN_000046-T1;
chromosome_1	GenBank	gene	203876	206924	.	+	.	ID=FUN_000047;
chromosome_1	GenBank	mRNA	203876	206924	.	+	.	ID=FUN_000047-T1;Parent=FUN_000047;product=hypothetical protein;DBxref=PFAM:PF07992,PFAM:PF13738;
chromosome_1	GenBank	exon	203876	204590	.	+	.	ID=FUN_000047-T1.exon1;Parent=FUN_000047-T1;
chromosome_1	GenBank	exon	204643	204667	.	+	.	ID=FUN_000047-T1.exon2;Parent=FUN_000047-T1;
chromosome_1	GenBank	exon	204720	205069	.	+	.	ID=FUN_000047-T1.exon3;Parent=FUN_000047-T1;
chromosome_1	GenBank	exon	205119	205157	.	+	.	ID=FUN_000047-T1.exon4;Parent=FUN_000047-T1;
chromosome_1	GenBank	exon	205219	205290	.	+	.	ID=FUN_000047-T1.exon5;Parent=FUN_000047-T1;
chromosome_1	GenBank	exon	205352	205472	.	+	.	ID=FUN_000047-T1.exon6;Parent=FUN_000047-T1;
chromosome_1	GenBank	exon	205537	205782	.	+	.	ID=FUN_000047-T1.exon7;Parent=FUN_000047-T1;
chromosome_1	GenBank	exon	205858	206048	.	+	.	ID=FUN_000047-T1.exon8;Parent=FUN_000047-T1;
chromosome_1	GenBank	exon	206124	206166	.	+	.	ID=FUN_000047-T1.exon9;Parent=FUN_000047-T1;
chromosome_1	GenBank	exon	206711	206839	.	+	.	ID=FUN_000047-T1.exon10;Parent=FUN_000047-T1;
chromosome_1	GenBank	exon	206891	206924	.	+	.	ID=FUN_000047-T1.exon11;Parent=FUN_000047-T1;
chromosome_1	GenBank	CDS	203876	204590	.	+	0	ID=FUN_000047-T1.cds;Parent=FUN_000047-T1;
chromosome_1	GenBank	CDS	204643	204667	.	+	2	ID=FUN_000047-T1.cds;Parent=FUN_000047-T1;
chromosome_1	GenBank	CDS	204720	205069	.	+	1	ID=FUN_000047-T1.cds;Parent=FUN_000047-T1;
chromosome_1	GenBank	CDS	205119	205157	.	+	2	ID=FUN_000047-T1.cds;Parent=FUN_000047-T1;
chromosome_1	GenBank	CDS	205219	205290	.	+	2	ID=FUN_000047-T1.cds;Parent=FUN_000047-T1;
chromosome_1	GenBank	CDS	205352	205472	.	+	2	ID=FUN_000047-T1.cds;Parent=FUN_000047-T1;
chromosome_1	GenBank	CDS	205537	205782	.	+	1	ID=FUN_000047-T1.cds;Parent=FUN_000047-T1;
chromosome_1	GenBank	CDS	205858	206048	.	+	1	ID=FUN_000047-T1.cds;Parent=FUN_000047-T1;
chromosome_1	GenBank	CDS	206124	206166	.	+	2	ID=FUN_000047-T1.cds;Parent=FUN_000047-T1;
chromosome_1	GenBank	CDS	206711	206839	.	+	1	ID=FUN_000047-T1.cds;Parent=FUN_000047-T1;
chromosome_1	GenBank	CDS	206891	206924	.	+	1	ID=FUN_000047-T1.cds;Parent=FUN_000047-T1;
chromosome_1	GenBank	gene	207861	210024	.	+	.	ID=FUN_000048;
chromosome_1	GenBank	mRNA	207861	210024	.	+	.	ID=FUN_000048-T1;Parent=FUN_000048;product=hypothetical protein;note=SECRETED:SignalP(1-19);
chromosome_1	GenBank	exon	207861	207998	.	+	.	ID=FUN_000048-T1.exon1;Parent=FUN_000048-T1;
chromosome_1	GenBank	exon	208073	208249	.	+	.	ID=FUN_000048-T1.exon2;Parent=FUN_000048-T1;
chromosome_1	GenBank	exon	208299	208459	.	+	.	ID=FUN_000048-T1.exon3;Parent=FUN_000048-T1;
chromosome_1	GenBank	exon	208512	208645	.	+	.	ID=FUN_000048-T1.exon4;Parent=FUN_000048-T1;
chromosome_1	GenBank	exon	208707	209011	.	+	.	ID=FUN_000048-T1.exon5;Parent=FUN_000048-T1;
chromosome_1	GenBank	exon	209071	209135	.	+	.	ID=FUN_000048-T1.exon6;Parent=FUN_000048-T1;
chromosome_1	GenBank	exon	209186	209417	.	+	.	ID=FUN_000048-T1.exon7;Parent=FUN_000048-T1;
chromosome_1	GenBank	exon	209479	209751	.	+	.	ID=FUN_000048-T1.exon8;Parent=FUN_000048-T1;
chromosome_1	GenBank	exon	209804	209952	.	+	.	ID=FUN_000048-T1.exon9;Parent=FUN_000048-T1;
chromosome_1	GenBank	exon	210012	210024	.	+	.	ID=FUN_000048-T1.exon10;Parent=FUN_000048-T1;
chromosome_1	GenBank	CDS	207861	207998	.	+	0	ID=FUN_000048-T1.cds;Parent=FUN_000048-T1;
chromosome_1	GenBank	CDS	208073	208249	.	+	0	ID=FUN_000048-T1.cds;Parent=FUN_000048-T1;
chromosome_1	GenBank	CDS	208299	208459	.	+	0	ID=FUN_000048-T1.cds;Parent=FUN_000048-T1;
chromosome_1	GenBank	CDS	208512	208645	.	+	1	ID=FUN_000048-T1.cds;Parent=FUN_000048-T1;
chromosome_1	GenBank	CDS	208707	209011	.	+	2	ID=FUN_000048-T1.cds;Parent=FUN_000048-T1;
chromosome_1	GenBank	CDS	209071	209135	.	+	0	ID=FUN_000048-T1.cds;Parent=FUN_000048-T1;
chromosome_1	GenBank	CDS	209186	209417	.	+	1	ID=FUN_000048-T1.cds;Parent=FUN_000048-T1;
chromosome_1	GenBank	CDS	209479	209751	.	+	0	ID=FUN_000048-T1.cds;Parent=FUN_000048-T1;
chromosome_1	GenBank	CDS	209804	209952	.	+	0	ID=FUN_000048-T1.cds;Parent=FUN_000048-T1;
chromosome_1	GenBank	CDS	210012	210024	.	+	1	ID=FUN_000048-T1.cds;Parent=FUN_000048-T1;
chromosome_1	GenBank	gene	211241	211978	.	+	.	ID=FUN_000049;
chromosome_1	GenBank	mRNA	211241	211978	.	+	.	ID=FUN_000049-T1;Parent=FUN_000049;product=hypothetical protein;
chromosome_1	GenBank	exon	211241	211513	.	+	.	ID=FUN_000049-T1.exon1;Parent=FUN_000049-T1;
chromosome_1	GenBank	exon	211744	211884	.	+	.	ID=FUN_000049-T1.exon2;Parent=FUN_000049-T1;
chromosome_1	GenBank	exon	211940	211978	.	+	.	ID=FUN_000049-T1.exon3;Parent=FUN_000049-T1;
chromosome_1	GenBank	CDS	211241	211513	.	+	0	ID=FUN_000049-T1.cds;Parent=FUN_000049-T1;
chromosome_1	GenBank	CDS	211744	211884	.	+	0	ID=FUN_000049-T1.cds;Parent=FUN_000049-T1;
chromosome_1	GenBank	CDS	211940	211978	.	+	0	ID=FUN_000049-T1.cds;Parent=FUN_000049-T1;
chromosome_1	GenBank	gene	213836	215322	.	-	.	ID=FUN_000050;
chromosome_1	GenBank	mRNA	213836	215322	.	-	.	ID=FUN_000050-T1;Parent=FUN_000050;product=hypothetical protein;
chromosome_1	GenBank	exon	215059	215322	.	-	.	ID=FUN_000050-T1.exon1;Parent=FUN_000050-T1;
chromosome_1	GenBank	exon	214820	214996	.	-	.	ID=FUN_000050-T1.exon2;Parent=FUN_000050-T1;
chromosome_1	GenBank	exon	214564	214769	.	-	.	ID=FUN_000050-T1.exon3;Parent=FUN_000050-T1;
chromosome_1	GenBank	exon	213836	214511	.	-	.	ID=FUN_000050-T1.exon4;Parent=FUN_000050-T1;
chromosome_1	GenBank	CDS	215059	215322	.	-	0	ID=FUN_000050-T1.cds;Parent=FUN_000050-T1;
chromosome_1	GenBank	CDS	214820	214996	.	-	0	ID=FUN_000050-T1.cds;Parent=FUN_000050-T1;
chromosome_1	GenBank	CDS	214564	214769	.	-	0	ID=FUN_000050-T1.cds;Parent=FUN_000050-T1;
chromosome_1	GenBank	CDS	213836	214511	.	-	1	ID=FUN_000050-T1.cds;Parent=FUN_000050-T1;
chromosome_1	GenBank	gene	217575	222538	.	+	.	ID=FUN_000051;
chromosome_1	GenBank	mRNA	217575	222538	.	+	.	ID=FUN_000051-T1;Parent=FUN_000051;product=hypothetical protein;DBxref=PFAM:PF00023,PFAM:PF00169,PFAM:PF01237,PFAM:PF12796,PFAM:PF13857;
chromosome_1	GenBank	exon	217575	217632	.	+	.	ID=FUN_000051-T1.exon1;Parent=FUN_000051-T1;
chromosome_1	GenBank	exon	218636	218692	.	+	.	ID=FUN_000051-T1.exon2;Parent=FUN_000051-T1;
chromosome_1	GenBank	exon	218752	218871	.	+	.	ID=FUN_000051-T1.exon3;Parent=FUN_000051-T1;
chromosome_1	GenBank	exon	218925	219149	.	+	.	ID=FUN_000051-T1.exon4;Parent=FUN_000051-T1;
chromosome_1	GenBank	exon	219211	219522	.	+	.	ID=FUN_000051-T1.exon5;Parent=FUN_000051-T1;
chromosome_1	GenBank	exon	219576	219713	.	+	.	ID=FUN_000051-T1.exon6;Parent=FUN_000051-T1;
chromosome_1	GenBank	exon	219770	221166	.	+	.	ID=FUN_000051-T1.exon7;Parent=FUN_000051-T1;
chromosome_1	GenBank	exon	221217	221244	.	+	.	ID=FUN_000051-T1.exon8;Parent=FUN_000051-T1;
chromosome_1	GenBank	exon	221298	221416	.	+	.	ID=FUN_000051-T1.exon9;Parent=FUN_000051-T1;
chromosome_1	GenBank	exon	221470	221820	.	+	.	ID=FUN_000051-T1.exon10;Parent=FUN_000051-T1;
chromosome_1	GenBank	exon	221876	222538	.	+	.	ID=FUN_000051-T1.exon11;Parent=FUN_000051-T1;
chromosome_1	GenBank	CDS	217575	217632	.	+	0	ID=FUN_000051-T1.cds;Parent=FUN_000051-T1;
chromosome_1	GenBank	CDS	218636	218692	.	+	2	ID=FUN_000051-T1.cds;Parent=FUN_000051-T1;
chromosome_1	GenBank	CDS	218752	218871	.	+	2	ID=FUN_000051-T1.cds;Parent=FUN_000051-T1;
chromosome_1	GenBank	CDS	218925	219149	.	+	2	ID=FUN_000051-T1.cds;Parent=FUN_000051-T1;
chromosome_1	GenBank	CDS	219211	219522	.	+	2	ID=FUN_000051-T1.cds;Parent=FUN_000051-T1;
chromosome_1	GenBank	CDS	219576	219713	.	+	2	ID=FUN_000051-T1.cds;Parent=FUN_000051-T1;
chromosome_1	GenBank	CDS	219770	221166	.	+	2	ID=FUN_000051-T1.cds;Parent=FUN_000051-T1;
chromosome_1	GenBank	CDS	221217	221244	.	+	0	ID=FUN_000051-T1.cds;Parent=FUN_000051-T1;
chromosome_1	GenBank	CDS	221298	221416	.	+	2	ID=FUN_000051-T1.cds;Parent=FUN_000051-T1;
chromosome_1	GenBank	CDS	221470	221820	.	+	0	ID=FUN_000051-T1.cds;Parent=FUN_000051-T1;
chromosome_1	GenBank	CDS	221876	222538	.	+	0	ID=FUN_000051-T1.cds;Parent=FUN_000051-T1;
chromosome_1	GenBank	gene	222667	227454	.	-	.	ID=FUN_000052;
chromosome_1	GenBank	mRNA	222667	227454	.	-	.	ID=FUN_000052-T1;Parent=FUN_000052;product=hypothetical protein;DBxref=PFAM:PF00070,PFAM:PF00355,PFAM:PF01077,PFAM:PF04324,PFAM:PF07992,PFAM:PF13806;
chromosome_1	GenBank	exon	227391	227454	.	-	.	ID=FUN_000052-T1.exon1;Parent=FUN_000052-T1;
chromosome_1	GenBank	exon	227261	227335	.	-	.	ID=FUN_000052-T1.exon2;Parent=FUN_000052-T1;
chromosome_1	GenBank	exon	227135	227206	.	-	.	ID=FUN_000052-T1.exon3;Parent=FUN_000052-T1;
chromosome_1	GenBank	exon	226813	227078	.	-	.	ID=FUN_000052-T1.exon4;Parent=FUN_000052-T1;
chromosome_1	GenBank	exon	226221	226751	.	-	.	ID=FUN_000052-T1.exon5;Parent=FUN_000052-T1;
chromosome_1	GenBank	exon	226117	226161	.	-	.	ID=FUN_000052-T1.exon6;Parent=FUN_000052-T1;
chromosome_1	GenBank	exon	225801	226054	.	-	.	ID=FUN_000052-T1.exon7;Parent=FUN_000052-T1;
chromosome_1	GenBank	exon	225672	225756	.	-	.	ID=FUN_000052-T1.exon8;Parent=FUN_000052-T1;
chromosome_1	GenBank	exon	225506	225610	.	-	.	ID=FUN_000052-T1.exon9;Parent=FUN_000052-T1;
chromosome_1	GenBank	exon	225346	225445	.	-	.	ID=FUN_000052-T1.exon10;Parent=FUN_000052-T1;
chromosome_1	GenBank	exon	225250	225278	.	-	.	ID=FUN_000052-T1.exon11;Parent=FUN_000052-T1;
chromosome_1	GenBank	exon	225093	225181	.	-	.	ID=FUN_000052-T1.exon12;Parent=FUN_000052-T1;
chromosome_1	GenBank	exon	224885	225031	.	-	.	ID=FUN_000052-T1.exon13;Parent=FUN_000052-T1;
chromosome_1	GenBank	exon	224804	224824	.	-	.	ID=FUN_000052-T1.exon14;Parent=FUN_000052-T1;
chromosome_1	GenBank	exon	224621	224742	.	-	.	ID=FUN_000052-T1.exon15;Parent=FUN_000052-T1;
chromosome_1	GenBank	exon	224351	224473	.	-	.	ID=FUN_000052-T1.exon16;Parent=FUN_000052-T1;
chromosome_1	GenBank	exon	224224	224298	.	-	.	ID=FUN_000052-T1.exon17;Parent=FUN_000052-T1;
chromosome_1	GenBank	exon	224027	224167	.	-	.	ID=FUN_000052-T1.exon18;Parent=FUN_000052-T1;
chromosome_1	GenBank	exon	223941	223961	.	-	.	ID=FUN_000052-T1.exon19;Parent=FUN_000052-T1;
chromosome_1	GenBank	exon	223733	223887	.	-	.	ID=FUN_000052-T1.exon20;Parent=FUN_000052-T1;
chromosome_1	GenBank	exon	223531	223683	.	-	.	ID=FUN_000052-T1.exon21;Parent=FUN_000052-T1;
chromosome_1	GenBank	exon	223291	223472	.	-	.	ID=FUN_000052-T1.exon22;Parent=FUN_000052-T1;
chromosome_1	GenBank	exon	223159	223237	.	-	.	ID=FUN_000052-T1.exon23;Parent=FUN_000052-T1;
chromosome_1	GenBank	exon	223025	223106	.	-	.	ID=FUN_000052-T1.exon24;Parent=FUN_000052-T1;
chromosome_1	GenBank	exon	222667	222974	.	-	.	ID=FUN_000052-T1.exon25;Parent=FUN_000052-T1;
chromosome_1	GenBank	CDS	227391	227454	.	-	0	ID=FUN_000052-T1.cds;Parent=FUN_000052-T1;
chromosome_1	GenBank	CDS	227261	227335	.	-	2	ID=FUN_000052-T1.cds;Parent=FUN_000052-T1;
chromosome_1	GenBank	CDS	227135	227206	.	-	2	ID=FUN_000052-T1.cds;Parent=FUN_000052-T1;
chromosome_1	GenBank	CDS	226813	227078	.	-	2	ID=FUN_000052-T1.cds;Parent=FUN_000052-T1;
chromosome_1	GenBank	CDS	226221	226751	.	-	0	ID=FUN_000052-T1.cds;Parent=FUN_000052-T1;
chromosome_1	GenBank	CDS	226117	226161	.	-	0	ID=FUN_000052-T1.cds;Parent=FUN_000052-T1;
chromosome_1	GenBank	CDS	225801	226054	.	-	0	ID=FUN_000052-T1.cds;Parent=FUN_000052-T1;
chromosome_1	GenBank	CDS	225672	225756	.	-	1	ID=FUN_000052-T1.cds;Parent=FUN_000052-T1;
chromosome_1	GenBank	CDS	225506	225610	.	-	0	ID=FUN_000052-T1.cds;Parent=FUN_000052-T1;
chromosome_1	GenBank	CDS	225346	225445	.	-	0	ID=FUN_000052-T1.cds;Parent=FUN_000052-T1;
chromosome_1	GenBank	CDS	225250	225278	.	-	2	ID=FUN_000052-T1.cds;Parent=FUN_000052-T1;
chromosome_1	GenBank	CDS	225093	225181	.	-	0	ID=FUN_000052-T1.cds;Parent=FUN_000052-T1;
chromosome_1	GenBank	CDS	224885	225031	.	-	1	ID=FUN_000052-T1.cds;Parent=FUN_000052-T1;
chromosome_1	GenBank	CDS	224804	224824	.	-	1	ID=FUN_000052-T1.cds;Parent=FUN_000052-T1;
chromosome_1	GenBank	CDS	224621	224742	.	-	1	ID=FUN_000052-T1.cds;Parent=FUN_000052-T1;
chromosome_1	GenBank	CDS	224351	224473	.	-	2	ID=FUN_000052-T1.cds;Parent=FUN_000052-T1;
chromosome_1	GenBank	CDS	224224	224298	.	-	2	ID=FUN_000052-T1.cds;Parent=FUN_000052-T1;
chromosome_1	GenBank	CDS	224027	224167	.	-	2	ID=FUN_000052-T1.cds;Parent=FUN_000052-T1;
chromosome_1	GenBank	CDS	223941	223961	.	-	2	ID=FUN_000052-T1.cds;Parent=FUN_000052-T1;
chromosome_1	GenBank	CDS	223733	223887	.	-	2	ID=FUN_000052-T1.cds;Parent=FUN_000052-T1;
chromosome_1	GenBank	CDS	223531	223683	.	-	0	ID=FUN_000052-T1.cds;Parent=FUN_000052-T1;
chromosome_1	GenBank	CDS	223291	223472	.	-	0	ID=FUN_000052-T1.cds;Parent=FUN_000052-T1;
chromosome_1	GenBank	CDS	223159	223237	.	-	1	ID=FUN_000052-T1.cds;Parent=FUN_000052-T1;
chromosome_1	GenBank	CDS	223025	223106	.	-	0	ID=FUN_000052-T1.cds;Parent=FUN_000052-T1;
chromosome_1	GenBank	CDS	222667	222974	.	-	2	ID=FUN_000052-T1.cds;Parent=FUN_000052-T1;
chromosome_1	GenBank	gene	227933	229196	.	-	.	ID=FUN_000053;
chromosome_1	GenBank	mRNA	227933	229196	.	-	.	ID=FUN_000053-T1;Parent=FUN_000053;product=hypothetical protein;DBxref=PFAM:PF00378,PFAM:PF16113;
chromosome_1	GenBank	exon	229101	229196	.	-	.	ID=FUN_000053-T1.exon1;Parent=FUN_000053-T1;
chromosome_1	GenBank	exon	229017	229043	.	-	.	ID=FUN_000053-T1.exon2;Parent=FUN_000053-T1;
chromosome_1	GenBank	exon	228954	228970	.	-	.	ID=FUN_000053-T1.exon3;Parent=FUN_000053-T1;
chromosome_1	GenBank	exon	228800	228909	.	-	.	ID=FUN_000053-T1.exon4;Parent=FUN_000053-T1;
chromosome_1	GenBank	exon	228520	228740	.	-	.	ID=FUN_000053-T1.exon5;Parent=FUN_000053-T1;
chromosome_1	GenBank	exon	228183	228472	.	-	.	ID=FUN_000053-T1.exon6;Parent=FUN_000053-T1;
chromosome_1	GenBank	exon	228060	228117	.	-	.	ID=FUN_000053-T1.exon7;Parent=FUN_000053-T1;
chromosome_1	GenBank	exon	227933	228007	.	-	.	ID=FUN_000053-T1.exon8;Parent=FUN_000053-T1;
chromosome_1	GenBank	CDS	229101	229196	.	-	0	ID=FUN_000053-T1.cds;Parent=FUN_000053-T1;
chromosome_1	GenBank	CDS	229017	229043	.	-	0	ID=FUN_000053-T1.cds;Parent=FUN_000053-T1;
chromosome_1	GenBank	CDS	228954	228970	.	-	0	ID=FUN_000053-T1.cds;Parent=FUN_000053-T1;
chromosome_1	GenBank	CDS	228800	228909	.	-	1	ID=FUN_000053-T1.cds;Parent=FUN_000053-T1;
chromosome_1	GenBank	CDS	228520	228740	.	-	2	ID=FUN_000053-T1.cds;Parent=FUN_000053-T1;
chromosome_1	GenBank	CDS	228183	228472	.	-	0	ID=FUN_000053-T1.cds;Parent=FUN_000053-T1;
chromosome_1	GenBank	CDS	228060	228117	.	-	1	ID=FUN_000053-T1.cds;Parent=FUN_000053-T1;
chromosome_1	GenBank	CDS	227933	228007	.	-	0	ID=FUN_000053-T1.cds;Parent=FUN_000053-T1;
chromosome_1	GenBank	gene	230538	233734	.	+	.	ID=FUN_000054;
chromosome_1	GenBank	mRNA	230538	233734	.	+	.	ID=FUN_000054-T1;Parent=FUN_000054;product=hypothetical protein;DBxref=PFAM:PF03416;note=MEROPS:MER0013559,BUSCO:EOG09264B3O;
chromosome_1	GenBank	exon	230538	231690	.	+	.	ID=FUN_000054-T1.exon1;Parent=FUN_000054-T1;
chromosome_1	GenBank	exon	231740	231929	.	+	.	ID=FUN_000054-T1.exon2;Parent=FUN_000054-T1;
chromosome_1	GenBank	exon	231982	232037	.	+	.	ID=FUN_000054-T1.exon3;Parent=FUN_000054-T1;
chromosome_1	GenBank	exon	232068	232204	.	+	.	ID=FUN_000054-T1.exon4;Parent=FUN_000054-T1;
chromosome_1	GenBank	exon	232262	232915	.	+	.	ID=FUN_000054-T1.exon5;Parent=FUN_000054-T1;
chromosome_1	GenBank	exon	232973	233734	.	+	.	ID=FUN_000054-T1.exon6;Parent=FUN_000054-T1;
chromosome_1	GenBank	CDS	230538	231690	.	+	0	ID=FUN_000054-T1.cds;Parent=FUN_000054-T1;
chromosome_1	GenBank	CDS	231740	231929	.	+	2	ID=FUN_000054-T1.cds;Parent=FUN_000054-T1;
chromosome_1	GenBank	CDS	231982	232037	.	+	1	ID=FUN_000054-T1.cds;Parent=FUN_000054-T1;
chromosome_1	GenBank	CDS	232068	232204	.	+	2	ID=FUN_000054-T1.cds;Parent=FUN_000054-T1;
chromosome_1	GenBank	CDS	232262	232915	.	+	0	ID=FUN_000054-T1.cds;Parent=FUN_000054-T1;
chromosome_1	GenBank	CDS	232973	233734	.	+	0	ID=FUN_000054-T1.cds;Parent=FUN_000054-T1;
chromosome_1	GenBank	gene	234440	236595	.	-	.	ID=FUN_000055;
chromosome_1	GenBank	mRNA	234440	236595	.	-	.	ID=FUN_000055-T1;Parent=FUN_000055;product=hypothetical protein;DBxref=PFAM:PF00270,PFAM:PF00271;
chromosome_1	GenBank	exon	236472	236595	.	-	.	ID=FUN_000055-T1.exon1;Parent=FUN_000055-T1;
chromosome_1	GenBank	exon	235320	236420	.	-	.	ID=FUN_000055-T1.exon2;Parent=FUN_000055-T1;
chromosome_1	GenBank	exon	234440	235266	.	-	.	ID=FUN_000055-T1.exon3;Parent=FUN_000055-T1;
chromosome_1	GenBank	CDS	236472	236595	.	-	0	ID=FUN_000055-T1.cds;Parent=FUN_000055-T1;
chromosome_1	GenBank	CDS	235320	236420	.	-	2	ID=FUN_000055-T1.cds;Parent=FUN_000055-T1;
chromosome_1	GenBank	CDS	234440	235266	.	-	2	ID=FUN_000055-T1.cds;Parent=FUN_000055-T1;
chromosome_1	GenBank	gene	238198	239511	.	+	.	ID=FUN_000056;
chromosome_1	GenBank	mRNA	238198	239511	.	+	.	ID=FUN_000056-T1;Parent=FUN_000056;product=hypothetical protein;DBxref=PFAM:PF00025,PFAM:PF00071,PFAM:PF01926,PFAM:PF08477;
chromosome_1	GenBank	exon	238198	238263	.	+	.	ID=FUN_000056-T1.exon1;Parent=FUN_000056-T1;
chromosome_1	GenBank	exon	238326	238439	.	+	.	ID=FUN_000056-T1.exon2;Parent=FUN_000056-T1;
chromosome_1	GenBank	exon	238504	239511	.	+	.	ID=FUN_000056-T1.exon3;Parent=FUN_000056-T1;
chromosome_1	GenBank	CDS	238198	238263	.	+	0	ID=FUN_000056-T1.cds;Parent=FUN_000056-T1;
chromosome_1	GenBank	CDS	238326	238439	.	+	0	ID=FUN_000056-T1.cds;Parent=FUN_000056-T1;
chromosome_1	GenBank	CDS	238504	239511	.	+	0	ID=FUN_000056-T1.cds;Parent=FUN_000056-T1;
chromosome_1	GenBank	gene	240050	241153	.	+	.	ID=FUN_000057;
chromosome_1	GenBank	mRNA	240050	241153	.	+	.	ID=FUN_000057-T1;Parent=FUN_000057;product=hypothetical protein;DBxref=PFAM:PF00106,PFAM:PF01370,PFAM:PF08659,PFAM:PF13561;note=TransMembrane:1 (i252-269o);
chromosome_1	GenBank	exon	240050	240114	.	+	.	ID=FUN_000057-T1.exon1;Parent=FUN_000057-T1;
chromosome_1	GenBank	exon	240228	240430	.	+	.	ID=FUN_000057-T1.exon2;Parent=FUN_000057-T1;
chromosome_1	GenBank	exon	240497	240647	.	+	.	ID=FUN_000057-T1.exon3;Parent=FUN_000057-T1;
chromosome_1	GenBank	exon	240739	241153	.	+	.	ID=FUN_000057-T1.exon4;Parent=FUN_000057-T1;
chromosome_1	GenBank	CDS	240050	240114	.	+	0	ID=FUN_000057-T1.cds;Parent=FUN_000057-T1;
chromosome_1	GenBank	CDS	240228	240430	.	+	1	ID=FUN_000057-T1.cds;Parent=FUN_000057-T1;
chromosome_1	GenBank	CDS	240497	240647	.	+	2	ID=FUN_000057-T1.cds;Parent=FUN_000057-T1;
chromosome_1	GenBank	CDS	240739	241153	.	+	1	ID=FUN_000057-T1.cds;Parent=FUN_000057-T1;
chromosome_1	GenBank	gene	241703	243274	.	-	.	ID=FUN_000058;
chromosome_1	GenBank	mRNA	241703	243274	.	-	.	ID=FUN_000058-T1;Parent=FUN_000058;product=hypothetical protein;DBxref=PFAM:PF12937;
chromosome_1	GenBank	exon	241703	243274	.	-	.	ID=FUN_000058-T1.exon1;Parent=FUN_000058-T1;
chromosome_1	GenBank	CDS	241703	243274	.	-	0	ID=FUN_000058-T1.cds;Parent=FUN_000058-T1;
chromosome_1	GenBank	gene	244039	245869	.	-	.	ID=FUN_000059;
chromosome_1	GenBank	mRNA	244039	245869	.	-	.	ID=FUN_000059-T1;Parent=FUN_000059;product=hypothetical protein;DBxref=PFAM:PF00171;
chromosome_1	GenBank	exon	245751	245869	.	-	.	ID=FUN_000059-T1.exon1;Parent=FUN_000059-T1;
chromosome_1	GenBank	exon	245300	245697	.	-	.	ID=FUN_000059-T1.exon2;Parent=FUN_000059-T1;
chromosome_1	GenBank	exon	245038	245243	.	-	.	ID=FUN_000059-T1.exon3;Parent=FUN_000059-T1;
chromosome_1	GenBank	exon	244821	244984	.	-	.	ID=FUN_000059-T1.exon4;Parent=FUN_000059-T1;
chromosome_1	GenBank	exon	244599	244767	.	-	.	ID=FUN_000059-T1.exon5;Parent=FUN_000059-T1;
chromosome_1	GenBank	exon	244145	244542	.	-	.	ID=FUN_000059-T1.exon6;Parent=FUN_000059-T1;
chromosome_1	GenBank	exon	244039	244090	.	-	.	ID=FUN_000059-T1.exon7;Parent=FUN_000059-T1;
chromosome_1	GenBank	CDS	245751	245869	.	-	0	ID=FUN_000059-T1.cds;Parent=FUN_000059-T1;
chromosome_1	GenBank	CDS	245300	245697	.	-	1	ID=FUN_000059-T1.cds;Parent=FUN_000059-T1;
chromosome_1	GenBank	CDS	245038	245243	.	-	2	ID=FUN_000059-T1.cds;Parent=FUN_000059-T1;
chromosome_1	GenBank	CDS	244821	244984	.	-	0	ID=FUN_000059-T1.cds;Parent=FUN_000059-T1;
chromosome_1	GenBank	CDS	244599	244767	.	-	1	ID=FUN_000059-T1.cds;Parent=FUN_000059-T1;
chromosome_1	GenBank	CDS	244145	244542	.	-	0	ID=FUN_000059-T1.cds;Parent=FUN_000059-T1;
chromosome_1	GenBank	CDS	244039	244090	.	-	1	ID=FUN_000059-T1.cds;Parent=FUN_000059-T1;
chromosome_1	GenBank	gene	246846	247805	.	-	.	ID=FUN_000060;
chromosome_1	GenBank	mRNA	246846	247805	.	-	.	ID=FUN_000060-T1;Parent=FUN_000060;product=hypothetical protein;DBxref=PFAM:PF13302;
chromosome_1	GenBank	exon	247798	247805	.	-	.	ID=FUN_000060-T1.exon1;Parent=FUN_000060-T1;
chromosome_1	GenBank	exon	247637	247728	.	-	.	ID=FUN_000060-T1.exon2;Parent=FUN_000060-T1;
chromosome_1	GenBank	exon	247249	247509	.	-	.	ID=FUN_000060-T1.exon3;Parent=FUN_000060-T1;
chromosome_1	GenBank	exon	246846	247120	.	-	.	ID=FUN_000060-T1.exon4;Parent=FUN_000060-T1;
chromosome_1	GenBank	CDS	247798	247805	.	-	0	ID=FUN_000060-T1.cds;Parent=FUN_000060-T1;
chromosome_1	GenBank	CDS	247637	247728	.	-	1	ID=FUN_000060-T1.cds;Parent=FUN_000060-T1;
chromosome_1	GenBank	CDS	247249	247509	.	-	2	ID=FUN_000060-T1.cds;Parent=FUN_000060-T1;
chromosome_1	GenBank	CDS	246846	247120	.	-	2	ID=FUN_000060-T1.cds;Parent=FUN_000060-T1;
chromosome_1	GenBank	gene	252672	253633	.	+	.	ID=FUN_000061;
chromosome_1	GenBank	mRNA	252672	253633	.	+	.	ID=FUN_000061-T1;Parent=FUN_000061;product=hypothetical protein;DBxref=PFAM:PF01184;note=TransMembrane:6 (i44-61o67-86i98-118o138-155i162-182o194-214i);
chromosome_1	GenBank	exon	252672	252802	.	+	.	ID=FUN_000061-T1.exon1;Parent=FUN_000061-T1;
chromosome_1	GenBank	exon	252865	253037	.	+	.	ID=FUN_000061-T1.exon2;Parent=FUN_000061-T1;
chromosome_1	GenBank	exon	253119	253272	.	+	.	ID=FUN_000061-T1.exon3;Parent=FUN_000061-T1;
chromosome_1	GenBank	exon	253328	253407	.	+	.	ID=FUN_000061-T1.exon4;Parent=FUN_000061-T1;
chromosome_1	GenBank	exon	253464	253633	.	+	.	ID=FUN_000061-T1.exon5;Parent=FUN_000061-T1;
chromosome_1	GenBank	CDS	252672	252802	.	+	0	ID=FUN_000061-T1.cds;Parent=FUN_000061-T1;
chromosome_1	GenBank	CDS	252865	253037	.	+	1	ID=FUN_000061-T1.cds;Parent=FUN_000061-T1;
chromosome_1	GenBank	CDS	253119	253272	.	+	2	ID=FUN_000061-T1.cds;Parent=FUN_000061-T1;
chromosome_1	GenBank	CDS	253328	253407	.	+	1	ID=FUN_000061-T1.cds;Parent=FUN_000061-T1;
chromosome_1	GenBank	CDS	253464	253633	.	+	2	ID=FUN_000061-T1.cds;Parent=FUN_000061-T1;
chromosome_1	GenBank	gene	255166	257667	.	+	.	ID=FUN_000062;
chromosome_1	GenBank	mRNA	255166	257667	.	+	.	ID=FUN_000062-T1;Parent=FUN_000062;product=hypothetical protein;DBxref=PFAM:PF00005;
chromosome_1	GenBank	exon	255166	255185	.	+	.	ID=FUN_000062-T1.exon1;Parent=FUN_000062-T1;
chromosome_1	GenBank	exon	255239	255263	.	+	.	ID=FUN_000062-T1.exon2;Parent=FUN_000062-T1;
chromosome_1	GenBank	exon	255316	255763	.	+	.	ID=FUN_000062-T1.exon3;Parent=FUN_000062-T1;
chromosome_1	GenBank	exon	255816	255938	.	+	.	ID=FUN_000062-T1.exon4;Parent=FUN_000062-T1;
chromosome_1	GenBank	exon	256007	256137	.	+	.	ID=FUN_000062-T1.exon5;Parent=FUN_000062-T1;
chromosome_1	GenBank	exon	256199	256464	.	+	.	ID=FUN_000062-T1.exon6;Parent=FUN_000062-T1;
chromosome_1	GenBank	exon	256519	256600	.	+	.	ID=FUN_000062-T1.exon7;Parent=FUN_000062-T1;
chromosome_1	GenBank	exon	256654	256833	.	+	.	ID=FUN_000062-T1.exon8;Parent=FUN_000062-T1;
chromosome_1	GenBank	exon	256894	257195	.	+	.	ID=FUN_000062-T1.exon9;Parent=FUN_000062-T1;
chromosome_1	GenBank	exon	257258	257358	.	+	.	ID=FUN_000062-T1.exon10;Parent=FUN_000062-T1;
chromosome_1	GenBank	exon	257412	257514	.	+	.	ID=FUN_000062-T1.exon11;Parent=FUN_000062-T1;
chromosome_1	GenBank	exon	257559	257667	.	+	.	ID=FUN_000062-T1.exon12;Parent=FUN_000062-T1;
chromosome_1	GenBank	CDS	255166	255185	.	+	0	ID=FUN_000062-T1.cds;Parent=FUN_000062-T1;
chromosome_1	GenBank	CDS	255239	255263	.	+	1	ID=FUN_000062-T1.cds;Parent=FUN_000062-T1;
chromosome_1	GenBank	CDS	255316	255763	.	+	0	ID=FUN_000062-T1.cds;Parent=FUN_000062-T1;
chromosome_1	GenBank	CDS	255816	255938	.	+	2	ID=FUN_000062-T1.cds;Parent=FUN_000062-T1;
chromosome_1	GenBank	CDS	256007	256137	.	+	2	ID=FUN_000062-T1.cds;Parent=FUN_000062-T1;
chromosome_1	GenBank	CDS	256199	256464	.	+	0	ID=FUN_000062-T1.cds;Parent=FUN_000062-T1;
chromosome_1	GenBank	CDS	256519	256600	.	+	1	ID=FUN_000062-T1.cds;Parent=FUN_000062-T1;
chromosome_1	GenBank	CDS	256654	256833	.	+	0	ID=FUN_000062-T1.cds;Parent=FUN_000062-T1;
chromosome_1	GenBank	CDS	256894	257195	.	+	0	ID=FUN_000062-T1.cds;Parent=FUN_000062-T1;
chromosome_1	GenBank	CDS	257258	257358	.	+	1	ID=FUN_000062-T1.cds;Parent=FUN_000062-T1;
chromosome_1	GenBank	CDS	257412	257514	.	+	2	ID=FUN_000062-T1.cds;Parent=FUN_000062-T1;
chromosome_1	GenBank	CDS	257559	257667	.	+	1	ID=FUN_000062-T1.cds;Parent=FUN_000062-T1;
chromosome_1	GenBank	gene	261986	266549	.	+	.	ID=FUN_000063;
chromosome_1	GenBank	mRNA	261986	266549	.	+	.	ID=FUN_000063-T1;Parent=FUN_000063;product=hypothetical protein;DBxref=PFAM:PF00102,PFAM:PF00581;
chromosome_1	GenBank	exon	261986	262660	.	+	.	ID=FUN_000063-T1.exon1;Parent=FUN_000063-T1;
chromosome_1	GenBank	exon	262727	263050	.	+	.	ID=FUN_000063-T1.exon2;Parent=FUN_000063-T1;
chromosome_1	GenBank	exon	263103	263872	.	+	.	ID=FUN_000063-T1.exon3;Parent=FUN_000063-T1;
chromosome_1	GenBank	exon	263926	264090	.	+	.	ID=FUN_000063-T1.exon4;Parent=FUN_000063-T1;
chromosome_1	GenBank	exon	264143	266549	.	+	.	ID=FUN_000063-T1.exon5;Parent=FUN_000063-T1;
chromosome_1	GenBank	CDS	261986	262660	.	+	0	ID=FUN_000063-T1.cds;Parent=FUN_000063-T1;
chromosome_1	GenBank	CDS	262727	263050	.	+	0	ID=FUN_000063-T1.cds;Parent=FUN_000063-T1;
chromosome_1	GenBank	CDS	263103	263872	.	+	0	ID=FUN_000063-T1.cds;Parent=FUN_000063-T1;
chromosome_1	GenBank	CDS	263926	264090	.	+	1	ID=FUN_000063-T1.cds;Parent=FUN_000063-T1;
chromosome_1	GenBank	CDS	264143	266549	.	+	1	ID=FUN_000063-T1.cds;Parent=FUN_000063-T1;
chromosome_1	GenBank	gene	267412	270355	.	+	.	ID=FUN_000064;
chromosome_1	GenBank	mRNA	267412	270355	.	+	.	ID=FUN_000064-T1;Parent=FUN_000064;product=hypothetical protein;DBxref=PFAM:PF00005;note=TransMembrane:1 (i77-101o);
chromosome_1	GenBank	exon	267412	267728	.	+	.	ID=FUN_000064-T1.exon1;Parent=FUN_000064-T1;
chromosome_1	GenBank	exon	267763	267787	.	+	.	ID=FUN_000064-T1.exon2;Parent=FUN_000064-T1;
chromosome_1	GenBank	exon	268082	268523	.	+	.	ID=FUN_000064-T1.exon3;Parent=FUN_000064-T1;
chromosome_1	GenBank	exon	268574	268696	.	+	.	ID=FUN_000064-T1.exon4;Parent=FUN_000064-T1;
chromosome_1	GenBank	exon	268755	268888	.	+	.	ID=FUN_000064-T1.exon5;Parent=FUN_000064-T1;
chromosome_1	GenBank	exon	268948	269292	.	+	.	ID=FUN_000064-T1.exon6;Parent=FUN_000064-T1;
chromosome_1	GenBank	exon	269343	269522	.	+	.	ID=FUN_000064-T1.exon7;Parent=FUN_000064-T1;
chromosome_1	GenBank	exon	269590	269873	.	+	.	ID=FUN_000064-T1.exon8;Parent=FUN_000064-T1;
chromosome_1	GenBank	exon	269933	270033	.	+	.	ID=FUN_000064-T1.exon9;Parent=FUN_000064-T1;
chromosome_1	GenBank	exon	270092	270188	.	+	.	ID=FUN_000064-T1.exon10;Parent=FUN_000064-T1;
chromosome_1	GenBank	exon	270247	270355	.	+	.	ID=FUN_000064-T1.exon11;Parent=FUN_000064-T1;
chromosome_1	GenBank	CDS	267412	267728	.	+	0	ID=FUN_000064-T1.cds;Parent=FUN_000064-T1;
chromosome_1	GenBank	CDS	267763	267787	.	+	1	ID=FUN_000064-T1.cds;Parent=FUN_000064-T1;
chromosome_1	GenBank	CDS	268082	268523	.	+	0	ID=FUN_000064-T1.cds;Parent=FUN_000064-T1;
chromosome_1	GenBank	CDS	268574	268696	.	+	2	ID=FUN_000064-T1.cds;Parent=FUN_000064-T1;
chromosome_1	GenBank	CDS	268755	268888	.	+	2	ID=FUN_000064-T1.cds;Parent=FUN_000064-T1;
chromosome_1	GenBank	CDS	268948	269292	.	+	0	ID=FUN_000064-T1.cds;Parent=FUN_000064-T1;
chromosome_1	GenBank	CDS	269343	269522	.	+	0	ID=FUN_000064-T1.cds;Parent=FUN_000064-T1;
chromosome_1	GenBank	CDS	269590	269873	.	+	0	ID=FUN_000064-T1.cds;Parent=FUN_000064-T1;
chromosome_1	GenBank	CDS	269933	270033	.	+	1	ID=FUN_000064-T1.cds;Parent=FUN_000064-T1;
chromosome_1	GenBank	CDS	270092	270188	.	+	2	ID=FUN_000064-T1.cds;Parent=FUN_000064-T1;
chromosome_1	GenBank	CDS	270247	270355	.	+	1	ID=FUN_000064-T1.cds;Parent=FUN_000064-T1;
chromosome_1	GenBank	gene	270873	271533	.	+	.	ID=FUN_000065;
chromosome_1	GenBank	mRNA	270873	271533	.	+	.	ID=FUN_000065-T1;Parent=FUN_000065;product=hypothetical protein;DBxref=PFAM:PF05348;note=BUSCO:EOG092654XA;
chromosome_1	GenBank	exon	270873	271046	.	+	.	ID=FUN_000065-T1.exon1;Parent=FUN_000065-T1;
chromosome_1	GenBank	exon	271150	271251	.	+	.	ID=FUN_000065-T1.exon2;Parent=FUN_000065-T1;
chromosome_1	GenBank	exon	271317	271413	.	+	.	ID=FUN_000065-T1.exon3;Parent=FUN_000065-T1;
chromosome_1	GenBank	exon	271472	271533	.	+	.	ID=FUN_000065-T1.exon4;Parent=FUN_000065-T1;
chromosome_1	GenBank	CDS	270873	271046	.	+	0	ID=FUN_000065-T1.cds;Parent=FUN_000065-T1;
chromosome_1	GenBank	CDS	271150	271251	.	+	0	ID=FUN_000065-T1.cds;Parent=FUN_000065-T1;
chromosome_1	GenBank	CDS	271317	271413	.	+	0	ID=FUN_000065-T1.cds;Parent=FUN_000065-T1;
chromosome_1	GenBank	CDS	271472	271533	.	+	2	ID=FUN_000065-T1.cds;Parent=FUN_000065-T1;
chromosome_1	GenBank	gene	272117	275494	.	+	.	ID=FUN_000066;
chromosome_1	GenBank	mRNA	272117	275494	.	+	.	ID=FUN_000066-T1;Parent=FUN_000066;product=hypothetical protein;DBxref=PFAM:PF00644,PFAM:PF02877,PFAM:PF05406;
chromosome_1	GenBank	exon	272117	272572	.	+	.	ID=FUN_000066-T1.exon1;Parent=FUN_000066-T1;
chromosome_1	GenBank	exon	272609	272635	.	+	.	ID=FUN_000066-T1.exon2;Parent=FUN_000066-T1;
chromosome_1	GenBank	exon	272662	272716	.	+	.	ID=FUN_000066-T1.exon3;Parent=FUN_000066-T1;
chromosome_1	GenBank	exon	272789	272870	.	+	.	ID=FUN_000066-T1.exon4;Parent=FUN_000066-T1;
chromosome_1	GenBank	exon	272941	273043	.	+	.	ID=FUN_000066-T1.exon5;Parent=FUN_000066-T1;
chromosome_1	GenBank	exon	273097	273199	.	+	.	ID=FUN_000066-T1.exon6;Parent=FUN_000066-T1;
chromosome_1	GenBank	exon	273261	273278	.	+	.	ID=FUN_000066-T1.exon7;Parent=FUN_000066-T1;
chromosome_1	GenBank	exon	273332	273459	.	+	.	ID=FUN_000066-T1.exon8;Parent=FUN_000066-T1;
chromosome_1	GenBank	exon	273520	273548	.	+	.	ID=FUN_000066-T1.exon9;Parent=FUN_000066-T1;
chromosome_1	GenBank	exon	273603	273658	.	+	.	ID=FUN_000066-T1.exon10;Parent=FUN_000066-T1;
chromosome_1	GenBank	exon	273715	273761	.	+	.	ID=FUN_000066-T1.exon11;Parent=FUN_000066-T1;
chromosome_1	GenBank	exon	273818	273915	.	+	.	ID=FUN_000066-T1.exon12;Parent=FUN_000066-T1;
chromosome_1	GenBank	exon	273980	274046	.	+	.	ID=FUN_000066-T1.exon13;Parent=FUN_000066-T1;
chromosome_1	GenBank	exon	274105	274137	.	+	.	ID=FUN_000066-T1.exon14;Parent=FUN_000066-T1;
chromosome_1	GenBank	exon	274205	274428	.	+	.	ID=FUN_000066-T1.exon15;Parent=FUN_000066-T1;
chromosome_1	GenBank	exon	274493	274593	.	+	.	ID=FUN_000066-T1.exon16;Parent=FUN_000066-T1;
chromosome_1	GenBank	exon	274655	274693	.	+	.	ID=FUN_000066-T1.exon17;Parent=FUN_000066-T1;
chromosome_1	GenBank	exon	274746	274757	.	+	.	ID=FUN_000066-T1.exon18;Parent=FUN_000066-T1;
chromosome_1	GenBank	exon	274809	274843	.	+	.	ID=FUN_000066-T1.exon19;Parent=FUN_000066-T1;
chromosome_1	GenBank	exon	274899	274910	.	+	.	ID=FUN_000066-T1.exon20;Parent=FUN_000066-T1;
chromosome_1	GenBank	exon	274968	274990	.	+	.	ID=FUN_000066-T1.exon21;Parent=FUN_000066-T1;
chromosome_1	GenBank	exon	275050	275163	.	+	.	ID=FUN_000066-T1.exon22;Parent=FUN_000066-T1;
chromosome_1	GenBank	exon	275223	275370	.	+	.	ID=FUN_000066-T1.exon23;Parent=FUN_000066-T1;
chromosome_1	GenBank	exon	275432	275494	.	+	.	ID=FUN_000066-T1.exon24;Parent=FUN_000066-T1;
chromosome_1	GenBank	CDS	272117	272572	.	+	0	ID=FUN_000066-T1.cds;Parent=FUN_000066-T1;
chromosome_1	GenBank	CDS	272609	272635	.	+	0	ID=FUN_000066-T1.cds;Parent=FUN_000066-T1;
chromosome_1	GenBank	CDS	272662	272716	.	+	0	ID=FUN_000066-T1.cds;Parent=FUN_000066-T1;
chromosome_1	GenBank	CDS	272789	272870	.	+	2	ID=FUN_000066-T1.cds;Parent=FUN_000066-T1;
chromosome_1	GenBank	CDS	272941	273043	.	+	1	ID=FUN_000066-T1.cds;Parent=FUN_000066-T1;
chromosome_1	GenBank	CDS	273097	273199	.	+	0	ID=FUN_000066-T1.cds;Parent=FUN_000066-T1;
chromosome_1	GenBank	CDS	273261	273278	.	+	2	ID=FUN_000066-T1.cds;Parent=FUN_000066-T1;
chromosome_1	GenBank	CDS	273332	273459	.	+	2	ID=FUN_000066-T1.cds;Parent=FUN_000066-T1;
chromosome_1	GenBank	CDS	273520	273548	.	+	0	ID=FUN_000066-T1.cds;Parent=FUN_000066-T1;
chromosome_1	GenBank	CDS	273603	273658	.	+	1	ID=FUN_000066-T1.cds;Parent=FUN_000066-T1;
chromosome_1	GenBank	CDS	273715	273761	.	+	2	ID=FUN_000066-T1.cds;Parent=FUN_000066-T1;
chromosome_1	GenBank	CDS	273818	273915	.	+	0	ID=FUN_000066-T1.cds;Parent=FUN_000066-T1;
chromosome_1	GenBank	CDS	273980	274046	.	+	1	ID=FUN_000066-T1.cds;Parent=FUN_000066-T1;
chromosome_1	GenBank	CDS	274105	274137	.	+	0	ID=FUN_000066-T1.cds;Parent=FUN_000066-T1;
chromosome_1	GenBank	CDS	274205	274428	.	+	0	ID=FUN_000066-T1.cds;Parent=FUN_000066-T1;
chromosome_1	GenBank	CDS	274493	274593	.	+	1	ID=FUN_000066-T1.cds;Parent=FUN_000066-T1;
chromosome_1	GenBank	CDS	274655	274693	.	+	2	ID=FUN_000066-T1.cds;Parent=FUN_000066-T1;
chromosome_1	GenBank	CDS	274746	274757	.	+	2	ID=FUN_000066-T1.cds;Parent=FUN_000066-T1;
chromosome_1	GenBank	CDS	274809	274843	.	+	2	ID=FUN_000066-T1.cds;Parent=FUN_000066-T1;
chromosome_1	GenBank	CDS	274899	274910	.	+	0	ID=FUN_000066-T1.cds;Parent=FUN_000066-T1;
chromosome_1	GenBank	CDS	274968	274990	.	+	0	ID=FUN_000066-T1.cds;Parent=FUN_000066-T1;
chromosome_1	GenBank	CDS	275050	275163	.	+	1	ID=FUN_000066-T1.cds;Parent=FUN_000066-T1;
chromosome_1	GenBank	CDS	275223	275370	.	+	1	ID=FUN_000066-T1.cds;Parent=FUN_000066-T1;
chromosome_1	GenBank	CDS	275432	275494	.	+	0	ID=FUN_000066-T1.cds;Parent=FUN_000066-T1;
chromosome_1	GenBank	gene	276117	279151	.	+	.	ID=FUN_000067;
chromosome_1	GenBank	mRNA	276117	279151	.	+	.	ID=FUN_000067-T1;Parent=FUN_000067;product=hypothetical protein;DBxref=PFAM:PF06991;
chromosome_1	GenBank	exon	276117	276480	.	+	.	ID=FUN_000067-T1.exon1;Parent=FUN_000067-T1;
chromosome_1	GenBank	exon	276537	276592	.	+	.	ID=FUN_000067-T1.exon2;Parent=FUN_000067-T1;
chromosome_1	GenBank	exon	276646	276719	.	+	.	ID=FUN_000067-T1.exon3;Parent=FUN_000067-T1;
chromosome_1	GenBank	exon	276786	276931	.	+	.	ID=FUN_000067-T1.exon4;Parent=FUN_000067-T1;
chromosome_1	GenBank	exon	276990	277470	.	+	.	ID=FUN_000067-T1.exon5;Parent=FUN_000067-T1;
chromosome_1	GenBank	exon	277566	277878	.	+	.	ID=FUN_000067-T1.exon6;Parent=FUN_000067-T1;
chromosome_1	GenBank	exon	278870	279151	.	+	.	ID=FUN_000067-T1.exon7;Parent=FUN_000067-T1;
chromosome_1	GenBank	CDS	276117	276480	.	+	0	ID=FUN_000067-T1.cds;Parent=FUN_000067-T1;
chromosome_1	GenBank	CDS	276537	276592	.	+	2	ID=FUN_000067-T1.cds;Parent=FUN_000067-T1;
chromosome_1	GenBank	CDS	276646	276719	.	+	0	ID=FUN_000067-T1.cds;Parent=FUN_000067-T1;
chromosome_1	GenBank	CDS	276786	276931	.	+	1	ID=FUN_000067-T1.cds;Parent=FUN_000067-T1;
chromosome_1	GenBank	CDS	276990	277470	.	+	2	ID=FUN_000067-T1.cds;Parent=FUN_000067-T1;
chromosome_1	GenBank	CDS	277566	277878	.	+	1	ID=FUN_000067-T1.cds;Parent=FUN_000067-T1;
chromosome_1	GenBank	CDS	278870	279151	.	+	0	ID=FUN_000067-T1.cds;Parent=FUN_000067-T1;
chromosome_1	GenBank	gene	279224	280478	.	-	.	ID=FUN_000068;
chromosome_1	GenBank	mRNA	279224	280478	.	-	.	ID=FUN_000068-T1;Parent=FUN_000068;product=hypothetical protein;DBxref=PFAM:PF02469;note=SECRETED:SignalP(1-19);
chromosome_1	GenBank	exon	280253	280478	.	-	.	ID=FUN_000068-T1.exon1;Parent=FUN_000068-T1;
chromosome_1	GenBank	exon	279951	280179	.	-	.	ID=FUN_000068-T1.exon2;Parent=FUN_000068-T1;
chromosome_1	GenBank	exon	279563	279890	.	-	.	ID=FUN_000068-T1.exon3;Parent=FUN_000068-T1;
chromosome_1	GenBank	exon	279224	279481	.	-	.	ID=FUN_000068-T1.exon4;Parent=FUN_000068-T1;
chromosome_1	GenBank	CDS	280253	280478	.	-	0	ID=FUN_000068-T1.cds;Parent=FUN_000068-T1;
chromosome_1	GenBank	CDS	279951	280179	.	-	2	ID=FUN_000068-T1.cds;Parent=FUN_000068-T1;
chromosome_1	GenBank	CDS	279563	279890	.	-	1	ID=FUN_000068-T1.cds;Parent=FUN_000068-T1;
chromosome_1	GenBank	CDS	279224	279481	.	-	0	ID=FUN_000068-T1.cds;Parent=FUN_000068-T1;
chromosome_1	GenBank	gene	281579	282535	.	-	.	ID=FUN_000069;
chromosome_1	GenBank	mRNA	281579	282535	.	-	.	ID=FUN_000069-T1;Parent=FUN_000069;product=hypothetical protein;DBxref=PFAM:PF01243;note=TransMembrane:1 (i242-259o);
chromosome_1	GenBank	exon	282250	282535	.	-	.	ID=FUN_000069-T1.exon1;Parent=FUN_000069-T1;
chromosome_1	GenBank	exon	282066	282175	.	-	.	ID=FUN_000069-T1.exon2;Parent=FUN_000069-T1;
chromosome_1	GenBank	exon	281579	281974	.	-	.	ID=FUN_000069-T1.exon3;Parent=FUN_000069-T1;
chromosome_1	GenBank	CDS	282250	282535	.	-	0	ID=FUN_000069-T1.cds;Parent=FUN_000069-T1;
chromosome_1	GenBank	CDS	282066	282175	.	-	2	ID=FUN_000069-T1.cds;Parent=FUN_000069-T1;
chromosome_1	GenBank	CDS	281579	281974	.	-	0	ID=FUN_000069-T1.cds;Parent=FUN_000069-T1;
chromosome_1	GenBank	gene	283492	284284	.	+	.	ID=FUN_000070;
chromosome_1	GenBank	mRNA	283492	284284	.	+	.	ID=FUN_000070-T1;Parent=FUN_000070;product=hypothetical protein;DBxref=PFAM:PF01521;
chromosome_1	GenBank	exon	283492	283866	.	+	.	ID=FUN_000070-T1.exon1;Parent=FUN_000070-T1;
chromosome_1	GenBank	exon	283921	284156	.	+	.	ID=FUN_000070-T1.exon2;Parent=FUN_000070-T1;
chromosome_1	GenBank	exon	284209	284284	.	+	.	ID=FUN_000070-T1.exon3;Parent=FUN_000070-T1;
chromosome_1	GenBank	CDS	283492	283866	.	+	0	ID=FUN_000070-T1.cds;Parent=FUN_000070-T1;
chromosome_1	GenBank	CDS	283921	284156	.	+	0	ID=FUN_000070-T1.cds;Parent=FUN_000070-T1;
chromosome_1	GenBank	CDS	284209	284284	.	+	1	ID=FUN_000070-T1.cds;Parent=FUN_000070-T1;
chromosome_1	GenBank	gene	284739	289024	.	+	.	ID=FUN_000071;
chromosome_1	GenBank	mRNA	284739	289024	.	+	.	ID=FUN_000071-T1;Parent=FUN_000071;product=hypothetical protein;DBxref=PFAM:PF01243;
chromosome_1	GenBank	exon	284739	284925	.	+	.	ID=FUN_000071-T1.exon1;Parent=FUN_000071-T1;
chromosome_1	GenBank	exon	284989	285197	.	+	.	ID=FUN_000071-T1.exon2;Parent=FUN_000071-T1;
chromosome_1	GenBank	exon	285263	285622	.	+	.	ID=FUN_000071-T1.exon3;Parent=FUN_000071-T1;
chromosome_1	GenBank	exon	286274	286538	.	+	.	ID=FUN_000071-T1.exon4;Parent=FUN_000071-T1;
chromosome_1	GenBank	exon	286589	287058	.	+	.	ID=FUN_000071-T1.exon5;Parent=FUN_000071-T1;
chromosome_1	GenBank	exon	287111	287436	.	+	.	ID=FUN_000071-T1.exon6;Parent=FUN_000071-T1;
chromosome_1	GenBank	exon	287490	287598	.	+	.	ID=FUN_000071-T1.exon7;Parent=FUN_000071-T1;
chromosome_1	GenBank	exon	287655	287690	.	+	.	ID=FUN_000071-T1.exon8;Parent=FUN_000071-T1;
chromosome_1	GenBank	exon	287756	287768	.	+	.	ID=FUN_000071-T1.exon9;Parent=FUN_000071-T1;
chromosome_1	GenBank	exon	287824	287926	.	+	.	ID=FUN_000071-T1.exon10;Parent=FUN_000071-T1;
chromosome_1	GenBank	exon	287980	288115	.	+	.	ID=FUN_000071-T1.exon11;Parent=FUN_000071-T1;
chromosome_1	GenBank	exon	288395	288420	.	+	.	ID=FUN_000071-T1.exon12;Parent=FUN_000071-T1;
chromosome_1	GenBank	exon	288476	288525	.	+	.	ID=FUN_000071-T1.exon13;Parent=FUN_000071-T1;
chromosome_1	GenBank	exon	288586	288601	.	+	.	ID=FUN_000071-T1.exon14;Parent=FUN_000071-T1;
chromosome_1	GenBank	exon	288652	289024	.	+	.	ID=FUN_000071-T1.exon15;Parent=FUN_000071-T1;
chromosome_1	GenBank	CDS	284739	284925	.	+	0	ID=FUN_000071-T1.cds;Parent=FUN_000071-T1;
chromosome_1	GenBank	CDS	284989	285197	.	+	2	ID=FUN_000071-T1.cds;Parent=FUN_000071-T1;
chromosome_1	GenBank	CDS	285263	285622	.	+	0	ID=FUN_000071-T1.cds;Parent=FUN_000071-T1;
chromosome_1	GenBank	CDS	286274	286538	.	+	0	ID=FUN_000071-T1.cds;Parent=FUN_000071-T1;
chromosome_1	GenBank	CDS	286589	287058	.	+	2	ID=FUN_000071-T1.cds;Parent=FUN_000071-T1;
chromosome_1	GenBank	CDS	287111	287436	.	+	0	ID=FUN_000071-T1.cds;Parent=FUN_000071-T1;
chromosome_1	GenBank	CDS	287490	287598	.	+	1	ID=FUN_000071-T1.cds;Parent=FUN_000071-T1;
chromosome_1	GenBank	CDS	287655	287690	.	+	0	ID=FUN_000071-T1.cds;Parent=FUN_000071-T1;
chromosome_1	GenBank	CDS	287756	287768	.	+	0	ID=FUN_000071-T1.cds;Parent=FUN_000071-T1;
chromosome_1	GenBank	CDS	287824	287926	.	+	2	ID=FUN_000071-T1.cds;Parent=FUN_000071-T1;
chromosome_1	GenBank	CDS	287980	288115	.	+	1	ID=FUN_000071-T1.cds;Parent=FUN_000071-T1;
chromosome_1	GenBank	CDS	288395	288420	.	+	0	ID=FUN_000071-T1.cds;Parent=FUN_000071-T1;
chromosome_1	GenBank	CDS	288476	288525	.	+	1	ID=FUN_000071-T1.cds;Parent=FUN_000071-T1;
chromosome_1	GenBank	CDS	288586	288601	.	+	2	ID=FUN_000071-T1.cds;Parent=FUN_000071-T1;
chromosome_1	GenBank	CDS	288652	289024	.	+	1	ID=FUN_000071-T1.cds;Parent=FUN_000071-T1;
chromosome_1	GenBank	gene	289113	295004	.	+	.	ID=FUN_000072;
chromosome_1	GenBank	mRNA	289113	295004	.	+	.	ID=FUN_000072-T1;Parent=FUN_000072;product=hypothetical protein;
chromosome_1	GenBank	exon	289113	289266	.	+	.	ID=FUN_000072-T1.exon1;Parent=FUN_000072-T1;
chromosome_1	GenBank	exon	289325	289354	.	+	.	ID=FUN_000072-T1.exon2;Parent=FUN_000072-T1;
chromosome_1	GenBank	exon	289421	289604	.	+	.	ID=FUN_000072-T1.exon3;Parent=FUN_000072-T1;
chromosome_1	GenBank	exon	289659	289721	.	+	.	ID=FUN_000072-T1.exon4;Parent=FUN_000072-T1;
chromosome_1	GenBank	exon	289774	289821	.	+	.	ID=FUN_000072-T1.exon5;Parent=FUN_000072-T1;
chromosome_1	GenBank	exon	289881	289998	.	+	.	ID=FUN_000072-T1.exon6;Parent=FUN_000072-T1;
chromosome_1	GenBank	exon	290052	290152	.	+	.	ID=FUN_000072-T1.exon7;Parent=FUN_000072-T1;
chromosome_1	GenBank	exon	290206	290298	.	+	.	ID=FUN_000072-T1.exon8;Parent=FUN_000072-T1;
chromosome_1	GenBank	exon	290355	290386	.	+	.	ID=FUN_000072-T1.exon9;Parent=FUN_000072-T1;
chromosome_1	GenBank	exon	290449	290518	.	+	.	ID=FUN_000072-T1.exon10;Parent=FUN_000072-T1;
chromosome_1	GenBank	exon	290573	290609	.	+	.	ID=FUN_000072-T1.exon11;Parent=FUN_000072-T1;
chromosome_1	GenBank	exon	290671	290814	.	+	.	ID=FUN_000072-T1.exon12;Parent=FUN_000072-T1;
chromosome_1	GenBank	exon	290871	290954	.	+	.	ID=FUN_000072-T1.exon13;Parent=FUN_000072-T1;
chromosome_1	GenBank	exon	291008	291564	.	+	.	ID=FUN_000072-T1.exon14;Parent=FUN_000072-T1;
chromosome_1	GenBank	exon	291620	291977	.	+	.	ID=FUN_000072-T1.exon15;Parent=FUN_000072-T1;
chromosome_1	GenBank	exon	292027	292700	.	+	.	ID=FUN_000072-T1.exon16;Parent=FUN_000072-T1;
chromosome_1	GenBank	exon	292769	293176	.	+	.	ID=FUN_000072-T1.exon17;Parent=FUN_000072-T1;
chromosome_1	GenBank	exon	293228	293478	.	+	.	ID=FUN_000072-T1.exon18;Parent=FUN_000072-T1;
chromosome_1	GenBank	exon	293943	294633	.	+	.	ID=FUN_000072-T1.exon19;Parent=FUN_000072-T1;
chromosome_1	GenBank	exon	294695	295004	.	+	.	ID=FUN_000072-T1.exon20;Parent=FUN_000072-T1;
chromosome_1	GenBank	CDS	289113	289266	.	+	0	ID=FUN_000072-T1.cds;Parent=FUN_000072-T1;
chromosome_1	GenBank	CDS	289325	289354	.	+	2	ID=FUN_000072-T1.cds;Parent=FUN_000072-T1;
chromosome_1	GenBank	CDS	289421	289604	.	+	2	ID=FUN_000072-T1.cds;Parent=FUN_000072-T1;
chromosome_1	GenBank	CDS	289659	289721	.	+	1	ID=FUN_000072-T1.cds;Parent=FUN_000072-T1;
chromosome_1	GenBank	CDS	289774	289821	.	+	1	ID=FUN_000072-T1.cds;Parent=FUN_000072-T1;
chromosome_1	GenBank	CDS	289881	289998	.	+	1	ID=FUN_000072-T1.cds;Parent=FUN_000072-T1;
chromosome_1	GenBank	CDS	290052	290152	.	+	0	ID=FUN_000072-T1.cds;Parent=FUN_000072-T1;
chromosome_1	GenBank	CDS	290206	290298	.	+	1	ID=FUN_000072-T1.cds;Parent=FUN_000072-T1;
chromosome_1	GenBank	CDS	290355	290386	.	+	1	ID=FUN_000072-T1.cds;Parent=FUN_000072-T1;
chromosome_1	GenBank	CDS	290449	290518	.	+	2	ID=FUN_000072-T1.cds;Parent=FUN_000072-T1;
chromosome_1	GenBank	CDS	290573	290609	.	+	1	ID=FUN_000072-T1.cds;Parent=FUN_000072-T1;
chromosome_1	GenBank	CDS	290671	290814	.	+	0	ID=FUN_000072-T1.cds;Parent=FUN_000072-T1;
chromosome_1	GenBank	CDS	290871	290954	.	+	0	ID=FUN_000072-T1.cds;Parent=FUN_000072-T1;
chromosome_1	GenBank	CDS	291008	291564	.	+	0	ID=FUN_000072-T1.cds;Parent=FUN_000072-T1;
chromosome_1	GenBank	CDS	291620	291977	.	+	1	ID=FUN_000072-T1.cds;Parent=FUN_000072-T1;
chromosome_1	GenBank	CDS	292027	292700	.	+	0	ID=FUN_000072-T1.cds;Parent=FUN_000072-T1;
chromosome_1	GenBank	CDS	292769	293176	.	+	1	ID=FUN_000072-T1.cds;Parent=FUN_000072-T1;
chromosome_1	GenBank	CDS	293228	293478	.	+	1	ID=FUN_000072-T1.cds;Parent=FUN_000072-T1;
chromosome_1	GenBank	CDS	293943	294633	.	+	2	ID=FUN_000072-T1.cds;Parent=FUN_000072-T1;
chromosome_1	GenBank	CDS	294695	295004	.	+	1	ID=FUN_000072-T1.cds;Parent=FUN_000072-T1;
chromosome_1	GenBank	gene	295538	298206	.	-	.	ID=FUN_000073;
chromosome_1	GenBank	mRNA	295538	298206	.	-	.	ID=FUN_000073-T1;Parent=FUN_000073;product=hypothetical protein;DBxref=PFAM:PF08123;
chromosome_1	GenBank	exon	297648	298206	.	-	.	ID=FUN_000073-T1.exon1;Parent=FUN_000073-T1;
chromosome_1	GenBank	exon	297077	297179	.	-	.	ID=FUN_000073-T1.exon2;Parent=FUN_000073-T1;
chromosome_1	GenBank	exon	296943	297025	.	-	.	ID=FUN_000073-T1.exon3;Parent=FUN_000073-T1;
chromosome_1	GenBank	exon	295982	296893	.	-	.	ID=FUN_000073-T1.exon4;Parent=FUN_000073-T1;
chromosome_1	GenBank	exon	295769	295917	.	-	.	ID=FUN_000073-T1.exon5;Parent=FUN_000073-T1;
chromosome_1	GenBank	exon	295538	295717	.	-	.	ID=FUN_000073-T1.exon6;Parent=FUN_000073-T1;
chromosome_1	GenBank	CDS	297648	298206	.	-	0	ID=FUN_000073-T1.cds;Parent=FUN_000073-T1;
chromosome_1	GenBank	CDS	297077	297179	.	-	2	ID=FUN_000073-T1.cds;Parent=FUN_000073-T1;
chromosome_1	GenBank	CDS	296943	297025	.	-	1	ID=FUN_000073-T1.cds;Parent=FUN_000073-T1;
chromosome_1	GenBank	CDS	295982	296893	.	-	2	ID=FUN_000073-T1.cds;Parent=FUN_000073-T1;
chromosome_1	GenBank	CDS	295769	295917	.	-	2	ID=FUN_000073-T1.cds;Parent=FUN_000073-T1;
chromosome_1	GenBank	CDS	295538	295717	.	-	0	ID=FUN_000073-T1.cds;Parent=FUN_000073-T1;
chromosome_1	GenBank	gene	298734	299726	.	+	.	ID=FUN_000074;Name=YPT2;
chromosome_1	GenBank	mRNA	298734	299726	.	+	.	ID=FUN_000074-T1;Parent=FUN_000074;product=GTPase Ypt2;DBxref=PFAM:PF00025,PFAM:PF00071,PFAM:PF04670,PFAM:PF08477;
chromosome_1	GenBank	exon	298734	298766	.	+	.	ID=FUN_000074-T1.exon1;Parent=FUN_000074-T1;
chromosome_1	GenBank	exon	298821	298842	.	+	.	ID=FUN_000074-T1.exon2;Parent=FUN_000074-T1;
chromosome_1	GenBank	exon	298905	299035	.	+	.	ID=FUN_000074-T1.exon3;Parent=FUN_000074-T1;
chromosome_1	GenBank	exon	299122	299230	.	+	.	ID=FUN_000074-T1.exon4;Parent=FUN_000074-T1;
chromosome_1	GenBank	exon	299308	299515	.	+	.	ID=FUN_000074-T1.exon5;Parent=FUN_000074-T1;
chromosome_1	GenBank	exon	299600	299726	.	+	.	ID=FUN_000074-T1.exon6;Parent=FUN_000074-T1;
chromosome_1	GenBank	CDS	298734	298766	.	+	0	ID=FUN_000074-T1.cds;Parent=FUN_000074-T1;
chromosome_1	GenBank	CDS	298821	298842	.	+	0	ID=FUN_000074-T1.cds;Parent=FUN_000074-T1;
chromosome_1	GenBank	CDS	298905	299035	.	+	2	ID=FUN_000074-T1.cds;Parent=FUN_000074-T1;
chromosome_1	GenBank	CDS	299122	299230	.	+	0	ID=FUN_000074-T1.cds;Parent=FUN_000074-T1;
chromosome_1	GenBank	CDS	299308	299515	.	+	2	ID=FUN_000074-T1.cds;Parent=FUN_000074-T1;
chromosome_1	GenBank	CDS	299600	299726	.	+	1	ID=FUN_000074-T1.cds;Parent=FUN_000074-T1;
chromosome_1	GenBank	gene	300117	303506	.	-	.	ID=FUN_000075;
chromosome_1	GenBank	mRNA	300117	303506	.	-	.	ID=FUN_000075-T1;Parent=FUN_000075;product=hypothetical protein;note=BUSCO:EOG09260QNB;
chromosome_1	GenBank	exon	303180	303506	.	-	.	ID=FUN_000075-T1.exon1;Parent=FUN_000075-T1;
chromosome_1	GenBank	exon	303013	303121	.	-	.	ID=FUN_000075-T1.exon2;Parent=FUN_000075-T1;
chromosome_1	GenBank	exon	302647	302848	.	-	.	ID=FUN_000075-T1.exon3;Parent=FUN_000075-T1;
chromosome_1	GenBank	exon	302095	302194	.	-	.	ID=FUN_000075-T1.exon4;Parent=FUN_000075-T1;
chromosome_1	GenBank	exon	301810	302034	.	-	.	ID=FUN_000075-T1.exon5;Parent=FUN_000075-T1;
chromosome_1	GenBank	exon	301669	301749	.	-	.	ID=FUN_000075-T1.exon6;Parent=FUN_000075-T1;
chromosome_1	GenBank	exon	301496	301612	.	-	.	ID=FUN_000075-T1.exon7;Parent=FUN_000075-T1;
chromosome_1	GenBank	exon	301203	301439	.	-	.	ID=FUN_000075-T1.exon8;Parent=FUN_000075-T1;
chromosome_1	GenBank	exon	301001	301148	.	-	.	ID=FUN_000075-T1.exon9;Parent=FUN_000075-T1;
chromosome_1	GenBank	exon	300900	300949	.	-	.	ID=FUN_000075-T1.exon10;Parent=FUN_000075-T1;
chromosome_1	GenBank	exon	300670	300850	.	-	.	ID=FUN_000075-T1.exon11;Parent=FUN_000075-T1;
chromosome_1	GenBank	exon	300457	300611	.	-	.	ID=FUN_000075-T1.exon12;Parent=FUN_000075-T1;
chromosome_1	GenBank	exon	300117	300389	.	-	.	ID=FUN_000075-T1.exon13;Parent=FUN_000075-T1;
chromosome_1	GenBank	CDS	303180	303506	.	-	0	ID=FUN_000075-T1.cds;Parent=FUN_000075-T1;
chromosome_1	GenBank	CDS	303013	303121	.	-	0	ID=FUN_000075-T1.cds;Parent=FUN_000075-T1;
chromosome_1	GenBank	CDS	302647	302848	.	-	2	ID=FUN_000075-T1.cds;Parent=FUN_000075-T1;
chromosome_1	GenBank	CDS	302095	302194	.	-	1	ID=FUN_000075-T1.cds;Parent=FUN_000075-T1;
chromosome_1	GenBank	CDS	301810	302034	.	-	0	ID=FUN_000075-T1.cds;Parent=FUN_000075-T1;
chromosome_1	GenBank	CDS	301669	301749	.	-	0	ID=FUN_000075-T1.cds;Parent=FUN_000075-T1;
chromosome_1	GenBank	CDS	301496	301612	.	-	0	ID=FUN_000075-T1.cds;Parent=FUN_000075-T1;
chromosome_1	GenBank	CDS	301203	301439	.	-	0	ID=FUN_000075-T1.cds;Parent=FUN_000075-T1;
chromosome_1	GenBank	CDS	301001	301148	.	-	0	ID=FUN_000075-T1.cds;Parent=FUN_000075-T1;
chromosome_1	GenBank	CDS	300900	300949	.	-	2	ID=FUN_000075-T1.cds;Parent=FUN_000075-T1;
chromosome_1	GenBank	CDS	300670	300850	.	-	0	ID=FUN_000075-T1.cds;Parent=FUN_000075-T1;
chromosome_1	GenBank	CDS	300457	300611	.	-	2	ID=FUN_000075-T1.cds;Parent=FUN_000075-T1;
chromosome_1	GenBank	CDS	300117	300389	.	-	0	ID=FUN_000075-T1.cds;Parent=FUN_000075-T1;
chromosome_1	GenBank	gene	303862	306610	.	-	.	ID=FUN_000076;
chromosome_1	GenBank	mRNA	303862	306610	.	-	.	ID=FUN_000076-T1;Parent=FUN_000076;product=hypothetical protein;DBxref=PFAM:PF00622,PFAM:PF10607;
chromosome_1	GenBank	exon	305661	306610	.	-	.	ID=FUN_000076-T1.exon1;Parent=FUN_000076-T1;
chromosome_1	GenBank	exon	305591	305605	.	-	.	ID=FUN_000076-T1.exon2;Parent=FUN_000076-T1;
chromosome_1	GenBank	exon	305437	305543	.	-	.	ID=FUN_000076-T1.exon3;Parent=FUN_000076-T1;
chromosome_1	GenBank	exon	305286	305360	.	-	.	ID=FUN_000076-T1.exon4;Parent=FUN_000076-T1;
chromosome_1	GenBank	exon	304938	305228	.	-	.	ID=FUN_000076-T1.exon5;Parent=FUN_000076-T1;
chromosome_1	GenBank	exon	304056	304889	.	-	.	ID=FUN_000076-T1.exon6;Parent=FUN_000076-T1;
chromosome_1	GenBank	exon	303862	303998	.	-	.	ID=FUN_000076-T1.exon7;Parent=FUN_000076-T1;
chromosome_1	GenBank	CDS	305661	306610	.	-	0	ID=FUN_000076-T1.cds;Parent=FUN_000076-T1;
chromosome_1	GenBank	CDS	305591	305605	.	-	1	ID=FUN_000076-T1.cds;Parent=FUN_000076-T1;
chromosome_1	GenBank	CDS	305437	305543	.	-	1	ID=FUN_000076-T1.cds;Parent=FUN_000076-T1;
chromosome_1	GenBank	CDS	305286	305360	.	-	2	ID=FUN_000076-T1.cds;Parent=FUN_000076-T1;
chromosome_1	GenBank	CDS	304938	305228	.	-	2	ID=FUN_000076-T1.cds;Parent=FUN_000076-T1;
chromosome_1	GenBank	CDS	304056	304889	.	-	2	ID=FUN_000076-T1.cds;Parent=FUN_000076-T1;
chromosome_1	GenBank	CDS	303862	303998	.	-	2	ID=FUN_000076-T1.cds;Parent=FUN_000076-T1;
chromosome_1	GenBank	gene	308450	310503	.	-	.	ID=FUN_000077;
chromosome_1	GenBank	mRNA	308450	310503	.	-	.	ID=FUN_000077-T1;Parent=FUN_000077;product=hypothetical protein;DBxref=PFAM:PF10250;note=TransMembrane:1 (i62-80o);
chromosome_1	GenBank	exon	310059	310503	.	-	.	ID=FUN_000077-T1.exon1;Parent=FUN_000077-T1;
chromosome_1	GenBank	exon	309948	310001	.	-	.	ID=FUN_000077-T1.exon2;Parent=FUN_000077-T1;
chromosome_1	GenBank	exon	309875	309894	.	-	.	ID=FUN_000077-T1.exon3;Parent=FUN_000077-T1;
chromosome_1	GenBank	exon	309524	309815	.	-	.	ID=FUN_000077-T1.exon4;Parent=FUN_000077-T1;
chromosome_1	GenBank	exon	309236	309465	.	-	.	ID=FUN_000077-T1.exon5;Parent=FUN_000077-T1;
chromosome_1	GenBank	exon	309041	309181	.	-	.	ID=FUN_000077-T1.exon6;Parent=FUN_000077-T1;
chromosome_1	GenBank	exon	308686	308957	.	-	.	ID=FUN_000077-T1.exon7;Parent=FUN_000077-T1;
chromosome_1	GenBank	exon	308450	308612	.	-	.	ID=FUN_000077-T1.exon8;Parent=FUN_000077-T1;
chromosome_1	GenBank	CDS	310059	310503	.	-	0	ID=FUN_000077-T1.cds;Parent=FUN_000077-T1;
chromosome_1	GenBank	CDS	309948	310001	.	-	2	ID=FUN_000077-T1.cds;Parent=FUN_000077-T1;
chromosome_1	GenBank	CDS	309875	309894	.	-	2	ID=FUN_000077-T1.cds;Parent=FUN_000077-T1;
chromosome_1	GenBank	CDS	309524	309815	.	-	0	ID=FUN_000077-T1.cds;Parent=FUN_000077-T1;
chromosome_1	GenBank	CDS	309236	309465	.	-	2	ID=FUN_000077-T1.cds;Parent=FUN_000077-T1;
chromosome_1	GenBank	CDS	309041	309181	.	-	0	ID=FUN_000077-T1.cds;Parent=FUN_000077-T1;
chromosome_1	GenBank	CDS	308686	308957	.	-	0	ID=FUN_000077-T1.cds;Parent=FUN_000077-T1;
chromosome_1	GenBank	CDS	308450	308612	.	-	1	ID=FUN_000077-T1.cds;Parent=FUN_000077-T1;
chromosome_1	GenBank	gene	311646	317952	.	-	.	ID=FUN_000078;
chromosome_1	GenBank	mRNA	311646	317952	.	-	.	ID=FUN_000078-T1;Parent=FUN_000078;product=hypothetical protein;
chromosome_1	GenBank	exon	317647	317952	.	-	.	ID=FUN_000078-T1.exon1;Parent=FUN_000078-T1;
chromosome_1	GenBank	exon	317383	317593	.	-	.	ID=FUN_000078-T1.exon2;Parent=FUN_000078-T1;
chromosome_1	GenBank	exon	317288	317317	.	-	.	ID=FUN_000078-T1.exon3;Parent=FUN_000078-T1;
chromosome_1	GenBank	exon	317051	317234	.	-	.	ID=FUN_000078-T1.exon4;Parent=FUN_000078-T1;
chromosome_1	GenBank	exon	316936	316998	.	-	.	ID=FUN_000078-T1.exon5;Parent=FUN_000078-T1;
chromosome_1	GenBank	exon	316821	316864	.	-	.	ID=FUN_000078-T1.exon6;Parent=FUN_000078-T1;
chromosome_1	GenBank	exon	316634	316758	.	-	.	ID=FUN_000078-T1.exon7;Parent=FUN_000078-T1;
chromosome_1	GenBank	exon	316335	316582	.	-	.	ID=FUN_000078-T1.exon8;Parent=FUN_000078-T1;
chromosome_1	GenBank	exon	316241	316272	.	-	.	ID=FUN_000078-T1.exon9;Parent=FUN_000078-T1;
chromosome_1	GenBank	exon	316111	316180	.	-	.	ID=FUN_000078-T1.exon10;Parent=FUN_000078-T1;
chromosome_1	GenBank	exon	316021	316057	.	-	.	ID=FUN_000078-T1.exon11;Parent=FUN_000078-T1;
chromosome_1	GenBank	exon	315834	315962	.	-	.	ID=FUN_000078-T1.exon12;Parent=FUN_000078-T1;
chromosome_1	GenBank	exon	315684	315767	.	-	.	ID=FUN_000078-T1.exon13;Parent=FUN_000078-T1;
chromosome_1	GenBank	exon	315063	315640	.	-	.	ID=FUN_000078-T1.exon14;Parent=FUN_000078-T1;
chromosome_1	GenBank	exon	314642	315011	.	-	.	ID=FUN_000078-T1.exon15;Parent=FUN_000078-T1;
chromosome_1	GenBank	exon	313925	314595	.	-	.	ID=FUN_000078-T1.exon16;Parent=FUN_000078-T1;
chromosome_1	GenBank	exon	313456	313866	.	-	.	ID=FUN_000078-T1.exon17;Parent=FUN_000078-T1;
chromosome_1	GenBank	exon	313140	313399	.	-	.	ID=FUN_000078-T1.exon18;Parent=FUN_000078-T1;
chromosome_1	GenBank	exon	313006	313081	.	-	.	ID=FUN_000078-T1.exon19;Parent=FUN_000078-T1;
chromosome_1	GenBank	exon	312920	312939	.	-	.	ID=FUN_000078-T1.exon20;Parent=FUN_000078-T1;
chromosome_1	GenBank	exon	312753	312855	.	-	.	ID=FUN_000078-T1.exon21;Parent=FUN_000078-T1;
chromosome_1	GenBank	exon	312356	312690	.	-	.	ID=FUN_000078-T1.exon22;Parent=FUN_000078-T1;
chromosome_1	GenBank	exon	311920	312298	.	-	.	ID=FUN_000078-T1.exon23;Parent=FUN_000078-T1;
chromosome_1	GenBank	exon	311646	311841	.	-	.	ID=FUN_000078-T1.exon24;Parent=FUN_000078-T1;
chromosome_1	GenBank	CDS	317647	317952	.	-	0	ID=FUN_000078-T1.cds;Parent=FUN_000078-T1;
chromosome_1	GenBank	CDS	317383	317593	.	-	0	ID=FUN_000078-T1.cds;Parent=FUN_000078-T1;
chromosome_1	GenBank	CDS	317288	317317	.	-	2	ID=FUN_000078-T1.cds;Parent=FUN_000078-T1;
chromosome_1	GenBank	CDS	317051	317234	.	-	2	ID=FUN_000078-T1.cds;Parent=FUN_000078-T1;
chromosome_1	GenBank	CDS	316936	316998	.	-	1	ID=FUN_000078-T1.cds;Parent=FUN_000078-T1;
chromosome_1	GenBank	CDS	316821	316864	.	-	1	ID=FUN_000078-T1.cds;Parent=FUN_000078-T1;
chromosome_1	GenBank	CDS	316634	316758	.	-	2	ID=FUN_000078-T1.cds;Parent=FUN_000078-T1;
chromosome_1	GenBank	CDS	316335	316582	.	-	0	ID=FUN_000078-T1.cds;Parent=FUN_000078-T1;
chromosome_1	GenBank	CDS	316241	316272	.	-	1	ID=FUN_000078-T1.cds;Parent=FUN_000078-T1;
chromosome_1	GenBank	CDS	316111	316180	.	-	2	ID=FUN_000078-T1.cds;Parent=FUN_000078-T1;
chromosome_1	GenBank	CDS	316021	316057	.	-	1	ID=FUN_000078-T1.cds;Parent=FUN_000078-T1;
chromosome_1	GenBank	CDS	315834	315962	.	-	0	ID=FUN_000078-T1.cds;Parent=FUN_000078-T1;
chromosome_1	GenBank	CDS	315684	315767	.	-	0	ID=FUN_000078-T1.cds;Parent=FUN_000078-T1;
chromosome_1	GenBank	CDS	315063	315640	.	-	0	ID=FUN_000078-T1.cds;Parent=FUN_000078-T1;
chromosome_1	GenBank	CDS	314642	315011	.	-	1	ID=FUN_000078-T1.cds;Parent=FUN_000078-T1;
chromosome_1	GenBank	CDS	313925	314595	.	-	0	ID=FUN_000078-T1.cds;Parent=FUN_000078-T1;
chromosome_1	GenBank	CDS	313456	313866	.	-	1	ID=FUN_000078-T1.cds;Parent=FUN_000078-T1;
chromosome_1	GenBank	CDS	313140	313399	.	-	1	ID=FUN_000078-T1.cds;Parent=FUN_000078-T1;
chromosome_1	GenBank	CDS	313006	313081	.	-	2	ID=FUN_000078-T1.cds;Parent=FUN_000078-T1;
chromosome_1	GenBank	CDS	312920	312939	.	-	1	ID=FUN_000078-T1.cds;Parent=FUN_000078-T1;
chromosome_1	GenBank	CDS	312753	312855	.	-	2	ID=FUN_000078-T1.cds;Parent=FUN_000078-T1;
chromosome_1	GenBank	CDS	312356	312690	.	-	1	ID=FUN_000078-T1.cds;Parent=FUN_000078-T1;
chromosome_1	GenBank	CDS	311920	312298	.	-	2	ID=FUN_000078-T1.cds;Parent=FUN_000078-T1;
chromosome_1	GenBank	CDS	311646	311841	.	-	1	ID=FUN_000078-T1.cds;Parent=FUN_000078-T1;
chromosome_1	GenBank	gene	319063	320249	.	-	.	ID=FUN_000079;
chromosome_1	GenBank	mRNA	319063	320249	.	-	.	ID=FUN_000079-T1;Parent=FUN_000079;product=hypothetical protein;
chromosome_1	GenBank	exon	320111	320249	.	-	.	ID=FUN_000079-T1.exon1;Parent=FUN_000079-T1;
chromosome_1	GenBank	exon	319607	320055	.	-	.	ID=FUN_000079-T1.exon2;Parent=FUN_000079-T1;
chromosome_1	GenBank	exon	319234	319553	.	-	.	ID=FUN_000079-T1.exon3;Parent=FUN_000079-T1;
chromosome_1	GenBank	exon	319063	319180	.	-	.	ID=FUN_000079-T1.exon4;Parent=FUN_000079-T1;
chromosome_1	GenBank	CDS	320111	320249	.	-	0	ID=FUN_000079-T1.cds;Parent=FUN_000079-T1;
chromosome_1	GenBank	CDS	319607	320055	.	-	2	ID=FUN_000079-T1.cds;Parent=FUN_000079-T1;
chromosome_1	GenBank	CDS	319234	319553	.	-	0	ID=FUN_000079-T1.cds;Parent=FUN_000079-T1;
chromosome_1	GenBank	CDS	319063	319180	.	-	1	ID=FUN_000079-T1.cds;Parent=FUN_000079-T1;
chromosome_1	GenBank	gene	321177	323491	.	+	.	ID=FUN_000080;
chromosome_1	GenBank	mRNA	321177	323491	.	+	.	ID=FUN_000080-T1;Parent=FUN_000080;product=hypothetical protein;DBxref=PFAM:PF00270,PFAM:PF00271,PFAM:PF04851;note=BUSCO:EOG092625P1;
chromosome_1	GenBank	exon	321177	321282	.	+	.	ID=FUN_000080-T1.exon1;Parent=FUN_000080-T1;
chromosome_1	GenBank	exon	321340	321483	.	+	.	ID=FUN_000080-T1.exon2;Parent=FUN_000080-T1;
chromosome_1	GenBank	exon	321541	322036	.	+	.	ID=FUN_000080-T1.exon3;Parent=FUN_000080-T1;
chromosome_1	GenBank	exon	322090	322404	.	+	.	ID=FUN_000080-T1.exon4;Parent=FUN_000080-T1;
chromosome_1	GenBank	exon	322456	322571	.	+	.	ID=FUN_000080-T1.exon5;Parent=FUN_000080-T1;
chromosome_1	GenBank	exon	322618	322731	.	+	.	ID=FUN_000080-T1.exon6;Parent=FUN_000080-T1;
chromosome_1	GenBank	exon	322783	322816	.	+	.	ID=FUN_000080-T1.exon7;Parent=FUN_000080-T1;
chromosome_1	GenBank	exon	322865	323202	.	+	.	ID=FUN_000080-T1.exon8;Parent=FUN_000080-T1;
chromosome_1	GenBank	exon	323268	323491	.	+	.	ID=FUN_000080-T1.exon9;Parent=FUN_000080-T1;
chromosome_1	GenBank	CDS	321177	321282	.	+	0	ID=FUN_000080-T1.cds;Parent=FUN_000080-T1;
chromosome_1	GenBank	CDS	321340	321483	.	+	2	ID=FUN_000080-T1.cds;Parent=FUN_000080-T1;
chromosome_1	GenBank	CDS	321541	322036	.	+	2	ID=FUN_000080-T1.cds;Parent=FUN_000080-T1;
chromosome_1	GenBank	CDS	322090	322404	.	+	1	ID=FUN_000080-T1.cds;Parent=FUN_000080-T1;
chromosome_1	GenBank	CDS	322456	322571	.	+	1	ID=FUN_000080-T1.cds;Parent=FUN_000080-T1;
chromosome_1	GenBank	CDS	322618	322731	.	+	2	ID=FUN_000080-T1.cds;Parent=FUN_000080-T1;
chromosome_1	GenBank	CDS	322783	322816	.	+	2	ID=FUN_000080-T1.cds;Parent=FUN_000080-T1;
chromosome_1	GenBank	CDS	322865	323202	.	+	1	ID=FUN_000080-T1.cds;Parent=FUN_000080-T1;
chromosome_1	GenBank	CDS	323268	323491	.	+	2	ID=FUN_000080-T1.cds;Parent=FUN_000080-T1;
chromosome_1	GenBank	gene	323734	324857	.	-	.	ID=FUN_000081;
chromosome_1	GenBank	mRNA	323734	324857	.	-	.	ID=FUN_000081-T1;Parent=FUN_000081;product=hypothetical protein;
chromosome_1	GenBank	exon	324782	324857	.	-	.	ID=FUN_000081-T1.exon1;Parent=FUN_000081-T1;
chromosome_1	GenBank	exon	324395	324714	.	-	.	ID=FUN_000081-T1.exon2;Parent=FUN_000081-T1;
chromosome_1	GenBank	exon	323734	324330	.	-	.	ID=FUN_000081-T1.exon3;Parent=FUN_000081-T1;
chromosome_1	GenBank	CDS	324782	324857	.	-	0	ID=FUN_000081-T1.cds;Parent=FUN_000081-T1;
chromosome_1	GenBank	CDS	324395	324714	.	-	2	ID=FUN_000081-T1.cds;Parent=FUN_000081-T1;
chromosome_1	GenBank	CDS	323734	324330	.	-	0	ID=FUN_000081-T1.cds;Parent=FUN_000081-T1;
chromosome_1	GenBank	gene	330588	332528	.	+	.	ID=FUN_000082;
chromosome_1	GenBank	mRNA	330588	332528	.	+	.	ID=FUN_000082-T1;Parent=FUN_000082;product=hypothetical protein;DBxref=PFAM:PF01237;note=BUSCO:EOG09262VQQ;
chromosome_1	GenBank	exon	330588	330685	.	+	.	ID=FUN_000082-T1.exon1;Parent=FUN_000082-T1;
chromosome_1	GenBank	exon	330768	331052	.	+	.	ID=FUN_000082-T1.exon2;Parent=FUN_000082-T1;
chromosome_1	GenBank	exon	331154	331236	.	+	.	ID=FUN_000082-T1.exon3;Parent=FUN_000082-T1;
chromosome_1	GenBank	exon	331337	331501	.	+	.	ID=FUN_000082-T1.exon4;Parent=FUN_000082-T1;
chromosome_1	GenBank	exon	331575	331708	.	+	.	ID=FUN_000082-T1.exon5;Parent=FUN_000082-T1;
chromosome_1	GenBank	exon	331787	331900	.	+	.	ID=FUN_000082-T1.exon6;Parent=FUN_000082-T1;
chromosome_1	GenBank	exon	331983	332083	.	+	.	ID=FUN_000082-T1.exon7;Parent=FUN_000082-T1;
chromosome_1	GenBank	exon	332180	332356	.	+	.	ID=FUN_000082-T1.exon8;Parent=FUN_000082-T1;
chromosome_1	GenBank	exon	332444	332528	.	+	.	ID=FUN_000082-T1.exon9;Parent=FUN_000082-T1;
chromosome_1	GenBank	CDS	330588	330685	.	+	0	ID=FUN_000082-T1.cds;Parent=FUN_000082-T1;
chromosome_1	GenBank	CDS	330768	331052	.	+	1	ID=FUN_000082-T1.cds;Parent=FUN_000082-T1;
chromosome_1	GenBank	CDS	331154	331236	.	+	1	ID=FUN_000082-T1.cds;Parent=FUN_000082-T1;
chromosome_1	GenBank	CDS	331337	331501	.	+	2	ID=FUN_000082-T1.cds;Parent=FUN_000082-T1;
chromosome_1	GenBank	CDS	331575	331708	.	+	2	ID=FUN_000082-T1.cds;Parent=FUN_000082-T1;
chromosome_1	GenBank	CDS	331787	331900	.	+	0	ID=FUN_000082-T1.cds;Parent=FUN_000082-T1;
chromosome_1	GenBank	CDS	331983	332083	.	+	0	ID=FUN_000082-T1.cds;Parent=FUN_000082-T1;
chromosome_1	GenBank	CDS	332180	332356	.	+	1	ID=FUN_000082-T1.cds;Parent=FUN_000082-T1;
chromosome_1	GenBank	CDS	332444	332528	.	+	1	ID=FUN_000082-T1.cds;Parent=FUN_000082-T1;
chromosome_1	GenBank	gene	333398	339638	.	-	.	ID=FUN_000083;
chromosome_1	GenBank	mRNA	333398	339638	.	-	.	ID=FUN_000083-T1;Parent=FUN_000083;product=hypothetical protein;
chromosome_1	GenBank	exon	339463	339638	.	-	.	ID=FUN_000083-T1.exon1;Parent=FUN_000083-T1;
chromosome_1	GenBank	exon	338667	339426	.	-	.	ID=FUN_000083-T1.exon2;Parent=FUN_000083-T1;
chromosome_1	GenBank	exon	338492	338617	.	-	.	ID=FUN_000083-T1.exon3;Parent=FUN_000083-T1;
chromosome_1	GenBank	exon	337627	338442	.	-	.	ID=FUN_000083-T1.exon4;Parent=FUN_000083-T1;
chromosome_1	GenBank	exon	334434	337574	.	-	.	ID=FUN_000083-T1.exon5;Parent=FUN_000083-T1;
chromosome_1	GenBank	exon	333868	334374	.	-	.	ID=FUN_000083-T1.exon6;Parent=FUN_000083-T1;
chromosome_1	GenBank	exon	333398	333808	.	-	.	ID=FUN_000083-T1.exon7;Parent=FUN_000083-T1;
chromosome_1	GenBank	CDS	339463	339638	.	-	0	ID=FUN_000083-T1.cds;Parent=FUN_000083-T1;
chromosome_1	GenBank	CDS	338667	339426	.	-	1	ID=FUN_000083-T1.cds;Parent=FUN_000083-T1;
chromosome_1	GenBank	CDS	338492	338617	.	-	0	ID=FUN_000083-T1.cds;Parent=FUN_000083-T1;
chromosome_1	GenBank	CDS	337627	338442	.	-	0	ID=FUN_000083-T1.cds;Parent=FUN_000083-T1;
chromosome_1	GenBank	CDS	334434	337574	.	-	0	ID=FUN_000083-T1.cds;Parent=FUN_000083-T1;
chromosome_1	GenBank	CDS	333868	334374	.	-	0	ID=FUN_000083-T1.cds;Parent=FUN_000083-T1;
chromosome_1	GenBank	CDS	333398	333808	.	-	0	ID=FUN_000083-T1.cds;Parent=FUN_000083-T1;
chromosome_1	GenBank	gene	340244	341262	.	+	.	ID=FUN_000084;
chromosome_1	GenBank	mRNA	340244	341262	.	+	.	ID=FUN_000084-T1;Parent=FUN_000084;product=hypothetical protein;
chromosome_1	GenBank	exon	340244	340835	.	+	.	ID=FUN_000084-T1.exon1;Parent=FUN_000084-T1;
chromosome_1	GenBank	exon	340885	340997	.	+	.	ID=FUN_000084-T1.exon2;Parent=FUN_000084-T1;
chromosome_1	GenBank	exon	341052	341126	.	+	.	ID=FUN_000084-T1.exon3;Parent=FUN_000084-T1;
chromosome_1	GenBank	exon	341194	341262	.	+	.	ID=FUN_000084-T1.exon4;Parent=FUN_000084-T1;
chromosome_1	GenBank	CDS	340244	340835	.	+	0	ID=FUN_000084-T1.cds;Parent=FUN_000084-T1;
chromosome_1	GenBank	CDS	340885	340997	.	+	2	ID=FUN_000084-T1.cds;Parent=FUN_000084-T1;
chromosome_1	GenBank	CDS	341052	341126	.	+	0	ID=FUN_000084-T1.cds;Parent=FUN_000084-T1;
chromosome_1	GenBank	CDS	341194	341262	.	+	0	ID=FUN_000084-T1.cds;Parent=FUN_000084-T1;
chromosome_1	GenBank	gene	341757	343774	.	-	.	ID=FUN_000085;
chromosome_1	GenBank	mRNA	341757	343774	.	-	.	ID=FUN_000085-T1;Parent=FUN_000085;product=hypothetical protein;
chromosome_1	GenBank	exon	343743	343774	.	-	.	ID=FUN_000085-T1.exon1;Parent=FUN_000085-T1;
chromosome_1	GenBank	exon	343596	343688	.	-	.	ID=FUN_000085-T1.exon2;Parent=FUN_000085-T1;
chromosome_1	GenBank	exon	343506	343531	.	-	.	ID=FUN_000085-T1.exon3;Parent=FUN_000085-T1;
chromosome_1	GenBank	exon	343411	343438	.	-	.	ID=FUN_000085-T1.exon4;Parent=FUN_000085-T1;
chromosome_1	GenBank	exon	343289	343361	.	-	.	ID=FUN_000085-T1.exon5;Parent=FUN_000085-T1;
chromosome_1	GenBank	exon	343165	343227	.	-	.	ID=FUN_000085-T1.exon6;Parent=FUN_000085-T1;
chromosome_1	GenBank	exon	343024	343099	.	-	.	ID=FUN_000085-T1.exon7;Parent=FUN_000085-T1;
chromosome_1	GenBank	exon	342901	342964	.	-	.	ID=FUN_000085-T1.exon8;Parent=FUN_000085-T1;
chromosome_1	GenBank	exon	342578	342845	.	-	.	ID=FUN_000085-T1.exon9;Parent=FUN_000085-T1;
chromosome_1	GenBank	exon	342408	342524	.	-	.	ID=FUN_000085-T1.exon10;Parent=FUN_000085-T1;
chromosome_1	GenBank	exon	342115	342348	.	-	.	ID=FUN_000085-T1.exon11;Parent=FUN_000085-T1;
chromosome_1	GenBank	exon	341878	342059	.	-	.	ID=FUN_000085-T1.exon12;Parent=FUN_000085-T1;
chromosome_1	GenBank	exon	341757	341805	.	-	.	ID=FUN_000085-T1.exon13;Parent=FUN_000085-T1;
chromosome_1	GenBank	CDS	343743	343774	.	-	0	ID=FUN_000085-T1.cds;Parent=FUN_000085-T1;
chromosome_1	GenBank	CDS	343596	343688	.	-	1	ID=FUN_000085-T1.cds;Parent=FUN_000085-T1;
chromosome_1	GenBank	CDS	343506	343531	.	-	1	ID=FUN_000085-T1.cds;Parent=FUN_000085-T1;
chromosome_1	GenBank	CDS	343411	343438	.	-	2	ID=FUN_000085-T1.cds;Parent=FUN_000085-T1;
chromosome_1	GenBank	CDS	343289	343361	.	-	1	ID=FUN_000085-T1.cds;Parent=FUN_000085-T1;
chromosome_1	GenBank	CDS	343165	343227	.	-	0	ID=FUN_000085-T1.cds;Parent=FUN_000085-T1;
chromosome_1	GenBank	CDS	343024	343099	.	-	0	ID=FUN_000085-T1.cds;Parent=FUN_000085-T1;
chromosome_1	GenBank	CDS	342901	342964	.	-	2	ID=FUN_000085-T1.cds;Parent=FUN_000085-T1;
chromosome_1	GenBank	CDS	342578	342845	.	-	1	ID=FUN_000085-T1.cds;Parent=FUN_000085-T1;
chromosome_1	GenBank	CDS	342408	342524	.	-	0	ID=FUN_000085-T1.cds;Parent=FUN_000085-T1;
chromosome_1	GenBank	CDS	342115	342348	.	-	0	ID=FUN_000085-T1.cds;Parent=FUN_000085-T1;
chromosome_1	GenBank	CDS	341878	342059	.	-	0	ID=FUN_000085-T1.cds;Parent=FUN_000085-T1;
chromosome_1	GenBank	CDS	341757	341805	.	-	1	ID=FUN_000085-T1.cds;Parent=FUN_000085-T1;
chromosome_1	GenBank	gene	345041	346699	.	-	.	ID=FUN_000086;
chromosome_1	GenBank	mRNA	345041	346699	.	-	.	ID=FUN_000086-T1;Parent=FUN_000086;product=hypothetical protein;DBxref=PFAM:PF00018,PFAM:PF03114,PFAM:PF07653,PFAM:PF14604;note=BUSCO:EOG09262PPU;
chromosome_1	GenBank	exon	346671	346699	.	-	.	ID=FUN_000086-T1.exon1;Parent=FUN_000086-T1;
chromosome_1	GenBank	exon	346575	346615	.	-	.	ID=FUN_000086-T1.exon2;Parent=FUN_000086-T1;
chromosome_1	GenBank	exon	346108	346481	.	-	.	ID=FUN_000086-T1.exon3;Parent=FUN_000086-T1;
chromosome_1	GenBank	exon	345827	346050	.	-	.	ID=FUN_000086-T1.exon4;Parent=FUN_000086-T1;
chromosome_1	GenBank	exon	345598	345764	.	-	.	ID=FUN_000086-T1.exon5;Parent=FUN_000086-T1;
chromosome_1	GenBank	exon	345117	345542	.	-	.	ID=FUN_000086-T1.exon6;Parent=FUN_000086-T1;
chromosome_1	GenBank	exon	345041	345063	.	-	.	ID=FUN_000086-T1.exon7;Parent=FUN_000086-T1;
chromosome_1	GenBank	CDS	346671	346699	.	-	0	ID=FUN_000086-T1.cds;Parent=FUN_000086-T1;
chromosome_1	GenBank	CDS	346575	346615	.	-	1	ID=FUN_000086-T1.cds;Parent=FUN_000086-T1;
chromosome_1	GenBank	CDS	346108	346481	.	-	2	ID=FUN_000086-T1.cds;Parent=FUN_000086-T1;
chromosome_1	GenBank	CDS	345827	346050	.	-	0	ID=FUN_000086-T1.cds;Parent=FUN_000086-T1;
chromosome_1	GenBank	CDS	345598	345764	.	-	1	ID=FUN_000086-T1.cds;Parent=FUN_000086-T1;
chromosome_1	GenBank	CDS	345117	345542	.	-	2	ID=FUN_000086-T1.cds;Parent=FUN_000086-T1;
chromosome_1	GenBank	CDS	345041	345063	.	-	2	ID=FUN_000086-T1.cds;Parent=FUN_000086-T1;
chromosome_1	GenBank	gene	347021	348003	.	+	.	ID=FUN_000087;
chromosome_1	GenBank	mRNA	347021	348003	.	+	.	ID=FUN_000087-T1;Parent=FUN_000087;product=hypothetical protein;DBxref=PFAM:PF01172,PFAM:PF09377;note=BUSCO:EOG0926400M;
chromosome_1	GenBank	exon	347021	347052	.	+	.	ID=FUN_000087-T1.exon1;Parent=FUN_000087-T1;
chromosome_1	GenBank	exon	347116	347341	.	+	.	ID=FUN_000087-T1.exon2;Parent=FUN_000087-T1;
chromosome_1	GenBank	exon	347394	347594	.	+	.	ID=FUN_000087-T1.exon3;Parent=FUN_000087-T1;
chromosome_1	GenBank	exon	347659	347832	.	+	.	ID=FUN_000087-T1.exon4;Parent=FUN_000087-T1;
chromosome_1	GenBank	exon	347890	348003	.	+	.	ID=FUN_000087-T1.exon5;Parent=FUN_000087-T1;
chromosome_1	GenBank	CDS	347021	347052	.	+	0	ID=FUN_000087-T1.cds;Parent=FUN_000087-T1;
chromosome_1	GenBank	CDS	347116	347341	.	+	1	ID=FUN_000087-T1.cds;Parent=FUN_000087-T1;
chromosome_1	GenBank	CDS	347394	347594	.	+	0	ID=FUN_000087-T1.cds;Parent=FUN_000087-T1;
chromosome_1	GenBank	CDS	347659	347832	.	+	0	ID=FUN_000087-T1.cds;Parent=FUN_000087-T1;
chromosome_1	GenBank	CDS	347890	348003	.	+	0	ID=FUN_000087-T1.cds;Parent=FUN_000087-T1;
chromosome_1	GenBank	gene	348576	350183	.	+	.	ID=FUN_000088;
chromosome_1	GenBank	mRNA	348576	350183	.	+	.	ID=FUN_000088-T1;Parent=FUN_000088;product=hypothetical protein;
chromosome_1	GenBank	exon	348576	348636	.	+	.	ID=FUN_000088-T1.exon1;Parent=FUN_000088-T1;
chromosome_1	GenBank	exon	348712	348933	.	+	.	ID=FUN_000088-T1.exon2;Parent=FUN_000088-T1;
chromosome_1	GenBank	exon	348989	349068	.	+	.	ID=FUN_000088-T1.exon3;Parent=FUN_000088-T1;
chromosome_1	GenBank	exon	349132	349254	.	+	.	ID=FUN_000088-T1.exon4;Parent=FUN_000088-T1;
chromosome_1	GenBank	exon	350007	350183	.	+	.	ID=FUN_000088-T1.exon5;Parent=FUN_000088-T1;
chromosome_1	GenBank	CDS	348576	348636	.	+	0	ID=FUN_000088-T1.cds;Parent=FUN_000088-T1;
chromosome_1	GenBank	CDS	348712	348933	.	+	2	ID=FUN_000088-T1.cds;Parent=FUN_000088-T1;
chromosome_1	GenBank	CDS	348989	349068	.	+	2	ID=FUN_000088-T1.cds;Parent=FUN_000088-T1;
chromosome_1	GenBank	CDS	349132	349254	.	+	0	ID=FUN_000088-T1.cds;Parent=FUN_000088-T1;
chromosome_1	GenBank	CDS	350007	350183	.	+	0	ID=FUN_000088-T1.cds;Parent=FUN_000088-T1;
chromosome_1	GenBank	gene	355711	359370	.	-	.	ID=FUN_000089;
chromosome_1	GenBank	mRNA	355711	359370	.	-	.	ID=FUN_000089-T1;Parent=FUN_000089;product=hypothetical protein;DBxref=PFAM:PF10551;
chromosome_1	GenBank	exon	358967	359370	.	-	.	ID=FUN_000089-T1.exon1;Parent=FUN_000089-T1;
chromosome_1	GenBank	exon	358612	358912	.	-	.	ID=FUN_000089-T1.exon2;Parent=FUN_000089-T1;
chromosome_1	GenBank	exon	358250	358553	.	-	.	ID=FUN_000089-T1.exon3;Parent=FUN_000089-T1;
chromosome_1	GenBank	exon	357785	358191	.	-	.	ID=FUN_000089-T1.exon4;Parent=FUN_000089-T1;
chromosome_1	GenBank	exon	356062	357702	.	-	.	ID=FUN_000089-T1.exon5;Parent=FUN_000089-T1;
chromosome_1	GenBank	exon	355926	356009	.	-	.	ID=FUN_000089-T1.exon6;Parent=FUN_000089-T1;
chromosome_1	GenBank	exon	355770	355871	.	-	.	ID=FUN_000089-T1.exon7;Parent=FUN_000089-T1;
chromosome_1	GenBank	exon	355711	355716	.	-	.	ID=FUN_000089-T1.exon8;Parent=FUN_000089-T1;
chromosome_1	GenBank	CDS	358967	359370	.	-	0	ID=FUN_000089-T1.cds;Parent=FUN_000089-T1;
chromosome_1	GenBank	CDS	358612	358912	.	-	1	ID=FUN_000089-T1.cds;Parent=FUN_000089-T1;
chromosome_1	GenBank	CDS	358250	358553	.	-	0	ID=FUN_000089-T1.cds;Parent=FUN_000089-T1;
chromosome_1	GenBank	CDS	357785	358191	.	-	2	ID=FUN_000089-T1.cds;Parent=FUN_000089-T1;
chromosome_1	GenBank	CDS	356062	357702	.	-	0	ID=FUN_000089-T1.cds;Parent=FUN_000089-T1;
chromosome_1	GenBank	CDS	355926	356009	.	-	0	ID=FUN_000089-T1.cds;Parent=FUN_000089-T1;
chromosome_1	GenBank	CDS	355770	355871	.	-	0	ID=FUN_000089-T1.cds;Parent=FUN_000089-T1;
chromosome_1	GenBank	CDS	355711	355716	.	-	0	ID=FUN_000089-T1.cds;Parent=FUN_000089-T1;
chromosome_1	GenBank	gene	360295	361846	.	+	.	ID=FUN_000090;
chromosome_1	GenBank	mRNA	360295	361846	.	+	.	ID=FUN_000090-T1;Parent=FUN_000090;product=hypothetical protein;DBxref=PFAM:PF13391;
chromosome_1	GenBank	exon	360295	360400	.	+	.	ID=FUN_000090-T1.exon1;Parent=FUN_000090-T1;
chromosome_1	GenBank	exon	360837	361046	.	+	.	ID=FUN_000090-T1.exon2;Parent=FUN_000090-T1;
chromosome_1	GenBank	exon	361105	361181	.	+	.	ID=FUN_000090-T1.exon3;Parent=FUN_000090-T1;
chromosome_1	GenBank	exon	361249	361371	.	+	.	ID=FUN_000090-T1.exon4;Parent=FUN_000090-T1;
chromosome_1	GenBank	exon	361448	361591	.	+	.	ID=FUN_000090-T1.exon5;Parent=FUN_000090-T1;
chromosome_1	GenBank	exon	361670	361846	.	+	.	ID=FUN_000090-T1.exon6;Parent=FUN_000090-T1;
chromosome_1	GenBank	CDS	360295	360400	.	+	0	ID=FUN_000090-T1.cds;Parent=FUN_000090-T1;
chromosome_1	GenBank	CDS	360837	361046	.	+	2	ID=FUN_000090-T1.cds;Parent=FUN_000090-T1;
chromosome_1	GenBank	CDS	361105	361181	.	+	2	ID=FUN_000090-T1.cds;Parent=FUN_000090-T1;
chromosome_1	GenBank	CDS	361249	361371	.	+	0	ID=FUN_000090-T1.cds;Parent=FUN_000090-T1;
chromosome_1	GenBank	CDS	361448	361591	.	+	0	ID=FUN_000090-T1.cds;Parent=FUN_000090-T1;
chromosome_1	GenBank	CDS	361670	361846	.	+	0	ID=FUN_000090-T1.cds;Parent=FUN_000090-T1;
chromosome_1	GenBank	gene	362697	369620	.	-	.	ID=FUN_000091;
chromosome_1	GenBank	mRNA	362697	369620	.	-	.	ID=FUN_000091-T1;Parent=FUN_000091;product=hypothetical protein;DBxref=PFAM:PF00270,PFAM:PF00271,PFAM:PF00649,PFAM:PF04408,PFAM:PF07717;
chromosome_1	GenBank	exon	369470	369620	.	-	.	ID=FUN_000091-T1.exon1;Parent=FUN_000091-T1;
chromosome_1	GenBank	exon	369225	369409	.	-	.	ID=FUN_000091-T1.exon2;Parent=FUN_000091-T1;
chromosome_1	GenBank	exon	368988	369162	.	-	.	ID=FUN_000091-T1.exon3;Parent=FUN_000091-T1;
chromosome_1	GenBank	exon	368816	368938	.	-	.	ID=FUN_000091-T1.exon4;Parent=FUN_000091-T1;
chromosome_1	GenBank	exon	368225	368763	.	-	.	ID=FUN_000091-T1.exon5;Parent=FUN_000091-T1;
chromosome_1	GenBank	exon	367812	368169	.	-	.	ID=FUN_000091-T1.exon6;Parent=FUN_000091-T1;
chromosome_1	GenBank	exon	367513	367704	.	-	.	ID=FUN_000091-T1.exon7;Parent=FUN_000091-T1;
chromosome_1	GenBank	exon	367302	367459	.	-	.	ID=FUN_000091-T1.exon8;Parent=FUN_000091-T1;
chromosome_1	GenBank	exon	367174	367246	.	-	.	ID=FUN_000091-T1.exon9;Parent=FUN_000091-T1;
chromosome_1	GenBank	exon	366987	367118	.	-	.	ID=FUN_000091-T1.exon10;Parent=FUN_000091-T1;
chromosome_1	GenBank	exon	366661	366933	.	-	.	ID=FUN_000091-T1.exon11;Parent=FUN_000091-T1;
chromosome_1	GenBank	exon	366449	366604	.	-	.	ID=FUN_000091-T1.exon12;Parent=FUN_000091-T1;
chromosome_1	GenBank	exon	365630	366398	.	-	.	ID=FUN_000091-T1.exon13;Parent=FUN_000091-T1;
chromosome_1	GenBank	exon	365445	365569	.	-	.	ID=FUN_000091-T1.exon14;Parent=FUN_000091-T1;
chromosome_1	GenBank	exon	365303	365392	.	-	.	ID=FUN_000091-T1.exon15;Parent=FUN_000091-T1;
chromosome_1	GenBank	exon	365115	365244	.	-	.	ID=FUN_000091-T1.exon16;Parent=FUN_000091-T1;
chromosome_1	GenBank	exon	364950	365053	.	-	.	ID=FUN_000091-T1.exon17;Parent=FUN_000091-T1;
chromosome_1	GenBank	exon	364175	364271	.	-	.	ID=FUN_000091-T1.exon18;Parent=FUN_000091-T1;
chromosome_1	GenBank	exon	363865	364109	.	-	.	ID=FUN_000091-T1.exon19;Parent=FUN_000091-T1;
chromosome_1	GenBank	exon	362773	363816	.	-	.	ID=FUN_000091-T1.exon20;Parent=FUN_000091-T1;
chromosome_1	GenBank	exon	362697	362704	.	-	.	ID=FUN_000091-T1.exon21;Parent=FUN_000091-T1;
chromosome_1	GenBank	CDS	369470	369620	.	-	0	ID=FUN_000091-T1.cds;Parent=FUN_000091-T1;
chromosome_1	GenBank	CDS	369225	369409	.	-	2	ID=FUN_000091-T1.cds;Parent=FUN_000091-T1;
chromosome_1	GenBank	CDS	368988	369162	.	-	0	ID=FUN_000091-T1.cds;Parent=FUN_000091-T1;
chromosome_1	GenBank	CDS	368816	368938	.	-	2	ID=FUN_000091-T1.cds;Parent=FUN_000091-T1;
chromosome_1	GenBank	CDS	368225	368763	.	-	2	ID=FUN_000091-T1.cds;Parent=FUN_000091-T1;
chromosome_1	GenBank	CDS	367812	368169	.	-	0	ID=FUN_000091-T1.cds;Parent=FUN_000091-T1;
chromosome_1	GenBank	CDS	367513	367704	.	-	2	ID=FUN_000091-T1.cds;Parent=FUN_000091-T1;
chromosome_1	GenBank	CDS	367302	367459	.	-	2	ID=FUN_000091-T1.cds;Parent=FUN_000091-T1;
chromosome_1	GenBank	CDS	367174	367246	.	-	0	ID=FUN_000091-T1.cds;Parent=FUN_000091-T1;
chromosome_1	GenBank	CDS	366987	367118	.	-	2	ID=FUN_000091-T1.cds;Parent=FUN_000091-T1;
chromosome_1	GenBank	CDS	366661	366933	.	-	2	ID=FUN_000091-T1.cds;Parent=FUN_000091-T1;
chromosome_1	GenBank	CDS	366449	366604	.	-	2	ID=FUN_000091-T1.cds;Parent=FUN_000091-T1;
chromosome_1	GenBank	CDS	365630	366398	.	-	2	ID=FUN_000091-T1.cds;Parent=FUN_000091-T1;
chromosome_1	GenBank	CDS	365445	365569	.	-	1	ID=FUN_000091-T1.cds;Parent=FUN_000091-T1;
chromosome_1	GenBank	CDS	365303	365392	.	-	2	ID=FUN_000091-T1.cds;Parent=FUN_000091-T1;
chromosome_1	GenBank	CDS	365115	365244	.	-	2	ID=FUN_000091-T1.cds;Parent=FUN_000091-T1;
chromosome_1	GenBank	CDS	364950	365053	.	-	1	ID=FUN_000091-T1.cds;Parent=FUN_000091-T1;
chromosome_1	GenBank	CDS	364175	364271	.	-	2	ID=FUN_000091-T1.cds;Parent=FUN_000091-T1;
chromosome_1	GenBank	CDS	363865	364109	.	-	1	ID=FUN_000091-T1.cds;Parent=FUN_000091-T1;
chromosome_1	GenBank	CDS	362773	363816	.	-	2	ID=FUN_000091-T1.cds;Parent=FUN_000091-T1;
chromosome_1	GenBank	CDS	362697	362704	.	-	2	ID=FUN_000091-T1.cds;Parent=FUN_000091-T1;
chromosome_1	GenBank	gene	370163	371308	.	-	.	ID=FUN_000092;
chromosome_1	GenBank	mRNA	370163	371308	.	-	.	ID=FUN_000092-T1;Parent=FUN_000092;product=hypothetical protein;DBxref=PFAM:PF01379,PFAM:PF03900;
chromosome_1	GenBank	exon	370853	371308	.	-	.	ID=FUN_000092-T1.exon1;Parent=FUN_000092-T1;
chromosome_1	GenBank	exon	370776	370786	.	-	.	ID=FUN_000092-T1.exon2;Parent=FUN_000092-T1;
chromosome_1	GenBank	exon	370163	370724	.	-	.	ID=FUN_000092-T1.exon3;Parent=FUN_000092-T1;
chromosome_1	GenBank	CDS	370853	371308	.	-	0	ID=FUN_000092-T1.cds;Parent=FUN_000092-T1;
chromosome_1	GenBank	CDS	370776	370786	.	-	0	ID=FUN_000092-T1.cds;Parent=FUN_000092-T1;
chromosome_1	GenBank	CDS	370163	370724	.	-	1	ID=FUN_000092-T1.cds;Parent=FUN_000092-T1;
chromosome_1	GenBank	gene	371712	372724	.	-	.	ID=FUN_000093;
chromosome_1	GenBank	mRNA	371712	372724	.	-	.	ID=FUN_000093-T1;Parent=FUN_000093;product=hypothetical protein;DBxref=PFAM:PF01106,PFAM:PF08712;
chromosome_1	GenBank	exon	372493	372724	.	-	.	ID=FUN_000093-T1.exon1;Parent=FUN_000093-T1;
chromosome_1	GenBank	exon	371869	372440	.	-	.	ID=FUN_000093-T1.exon2;Parent=FUN_000093-T1;
chromosome_1	GenBank	exon	371712	371813	.	-	.	ID=FUN_000093-T1.exon3;Parent=FUN_000093-T1;
chromosome_1	GenBank	CDS	372493	372724	.	-	0	ID=FUN_000093-T1.cds;Parent=FUN_000093-T1;
chromosome_1	GenBank	CDS	371869	372440	.	-	2	ID=FUN_000093-T1.cds;Parent=FUN_000093-T1;
chromosome_1	GenBank	CDS	371712	371813	.	-	0	ID=FUN_000093-T1.cds;Parent=FUN_000093-T1;
chromosome_1	GenBank	gene	373385	374894	.	+	.	ID=FUN_000094;
chromosome_1	GenBank	mRNA	373385	374894	.	+	.	ID=FUN_000094-T1;Parent=FUN_000094;product=hypothetical protein;DBxref=PFAM:PF13692;note=CAZy:GT33;
chromosome_1	GenBank	exon	373385	373593	.	+	.	ID=FUN_000094-T1.exon1;Parent=FUN_000094-T1;
chromosome_1	GenBank	exon	373651	373740	.	+	.	ID=FUN_000094-T1.exon2;Parent=FUN_000094-T1;
chromosome_1	GenBank	exon	373789	374363	.	+	.	ID=FUN_000094-T1.exon3;Parent=FUN_000094-T1;
chromosome_1	GenBank	exon	374412	374526	.	+	.	ID=FUN_000094-T1.exon4;Parent=FUN_000094-T1;
chromosome_1	GenBank	exon	374580	374655	.	+	.	ID=FUN_000094-T1.exon5;Parent=FUN_000094-T1;
chromosome_1	GenBank	exon	374706	374894	.	+	.	ID=FUN_000094-T1.exon6;Parent=FUN_000094-T1;
chromosome_1	GenBank	CDS	373385	373593	.	+	0	ID=FUN_000094-T1.cds;Parent=FUN_000094-T1;
chromosome_1	GenBank	CDS	373651	373740	.	+	1	ID=FUN_000094-T1.cds;Parent=FUN_000094-T1;
chromosome_1	GenBank	CDS	373789	374363	.	+	1	ID=FUN_000094-T1.cds;Parent=FUN_000094-T1;
chromosome_1	GenBank	CDS	374412	374526	.	+	2	ID=FUN_000094-T1.cds;Parent=FUN_000094-T1;
chromosome_1	GenBank	CDS	374580	374655	.	+	1	ID=FUN_000094-T1.cds;Parent=FUN_000094-T1;
chromosome_1	GenBank	CDS	374706	374894	.	+	0	ID=FUN_000094-T1.cds;Parent=FUN_000094-T1;
chromosome_1	GenBank	gene	375436	376504	.	-	.	ID=FUN_000095;
chromosome_1	GenBank	mRNA	375436	376504	.	-	.	ID=FUN_000095-T1;Parent=FUN_000095;product=hypothetical protein;
chromosome_1	GenBank	exon	376118	376504	.	-	.	ID=FUN_000095-T1.exon1;Parent=FUN_000095-T1;
chromosome_1	GenBank	exon	376000	376055	.	-	.	ID=FUN_000095-T1.exon2;Parent=FUN_000095-T1;
chromosome_1	GenBank	exon	375611	375935	.	-	.	ID=FUN_000095-T1.exon3;Parent=FUN_000095-T1;
chromosome_1	GenBank	exon	375436	375549	.	-	.	ID=FUN_000095-T1.exon4;Parent=FUN_000095-T1;
chromosome_1	GenBank	CDS	376118	376504	.	-	0	ID=FUN_000095-T1.cds;Parent=FUN_000095-T1;
chromosome_1	GenBank	CDS	376000	376055	.	-	0	ID=FUN_000095-T1.cds;Parent=FUN_000095-T1;
chromosome_1	GenBank	CDS	375611	375935	.	-	1	ID=FUN_000095-T1.cds;Parent=FUN_000095-T1;
chromosome_1	GenBank	CDS	375436	375549	.	-	0	ID=FUN_000095-T1.cds;Parent=FUN_000095-T1;
chromosome_1	GenBank	gene	389670	391123	.	-	.	ID=FUN_000096;
chromosome_1	GenBank	mRNA	389670	391123	.	-	.	ID=FUN_000096-T1;Parent=FUN_000096;product=hypothetical protein;DBxref=PFAM:PF01363;
chromosome_1	GenBank	exon	391036	391123	.	-	.	ID=FUN_000096-T1.exon1;Parent=FUN_000096-T1;
chromosome_1	GenBank	exon	390809	390969	.	-	.	ID=FUN_000096-T1.exon2;Parent=FUN_000096-T1;
chromosome_1	GenBank	exon	390580	390651	.	-	.	ID=FUN_000096-T1.exon3;Parent=FUN_000096-T1;
chromosome_1	GenBank	exon	390242	390502	.	-	.	ID=FUN_000096-T1.exon4;Parent=FUN_000096-T1;
chromosome_1	GenBank	exon	389830	390076	.	-	.	ID=FUN_000096-T1.exon5;Parent=FUN_000096-T1;
chromosome_1	GenBank	exon	389670	389743	.	-	.	ID=FUN_000096-T1.exon6;Parent=FUN_000096-T1;
chromosome_1	GenBank	CDS	391036	391123	.	-	0	ID=FUN_000096-T1.cds;Parent=FUN_000096-T1;
chromosome_1	GenBank	CDS	390809	390969	.	-	2	ID=FUN_000096-T1.cds;Parent=FUN_000096-T1;
chromosome_1	GenBank	CDS	390580	390651	.	-	0	ID=FUN_000096-T1.cds;Parent=FUN_000096-T1;
chromosome_1	GenBank	CDS	390242	390502	.	-	0	ID=FUN_000096-T1.cds;Parent=FUN_000096-T1;
chromosome_1	GenBank	CDS	389830	390076	.	-	0	ID=FUN_000096-T1.cds;Parent=FUN_000096-T1;
chromosome_1	GenBank	CDS	389670	389743	.	-	2	ID=FUN_000096-T1.cds;Parent=FUN_000096-T1;
chromosome_1	GenBank	gene	397624	400986	.	-	.	ID=FUN_000097;
chromosome_1	GenBank	mRNA	397624	400986	.	-	.	ID=FUN_000097-T1;Parent=FUN_000097;product=hypothetical protein;
chromosome_1	GenBank	exon	400656	400986	.	-	.	ID=FUN_000097-T1.exon1;Parent=FUN_000097-T1;
chromosome_1	GenBank	exon	397624	399521	.	-	.	ID=FUN_000097-T1.exon2;Parent=FUN_000097-T1;
chromosome_1	GenBank	CDS	400656	400986	.	-	0	ID=FUN_000097-T1.cds;Parent=FUN_000097-T1;
chromosome_1	GenBank	CDS	397624	399521	.	-	2	ID=FUN_000097-T1.cds;Parent=FUN_000097-T1;
chromosome_1	GenBank	gene	402805	405372	.	-	.	ID=FUN_000098;
chromosome_1	GenBank	mRNA	402805	405372	.	-	.	ID=FUN_000098-T1;Parent=FUN_000098;product=hypothetical protein;DBxref=PFAM:PF00628;
chromosome_1	GenBank	exon	405356	405372	.	-	.	ID=FUN_000098-T1.exon1;Parent=FUN_000098-T1;
chromosome_1	GenBank	exon	405252	405296	.	-	.	ID=FUN_000098-T1.exon2;Parent=FUN_000098-T1;
chromosome_1	GenBank	exon	402867	405190	.	-	.	ID=FUN_000098-T1.exon3;Parent=FUN_000098-T1;
chromosome_1	GenBank	exon	402805	402809	.	-	.	ID=FUN_000098-T1.exon4;Parent=FUN_000098-T1;
chromosome_1	GenBank	CDS	405356	405372	.	-	0	ID=FUN_000098-T1.cds;Parent=FUN_000098-T1;
chromosome_1	GenBank	CDS	405252	405296	.	-	1	ID=FUN_000098-T1.cds;Parent=FUN_000098-T1;
chromosome_1	GenBank	CDS	402867	405190	.	-	1	ID=FUN_000098-T1.cds;Parent=FUN_000098-T1;
chromosome_1	GenBank	CDS	402805	402809	.	-	2	ID=FUN_000098-T1.cds;Parent=FUN_000098-T1;
chromosome_1	GenBank	gene	406540	408048	.	+	.	ID=FUN_000099;
chromosome_1	GenBank	mRNA	406540	408048	.	+	.	ID=FUN_000099-T1;Parent=FUN_000099;product=hypothetical protein;DBxref=PFAM:PF00145;
chromosome_1	GenBank	exon	406540	406576	.	+	.	ID=FUN_000099-T1.exon1;Parent=FUN_000099-T1;
chromosome_1	GenBank	exon	406643	406755	.	+	.	ID=FUN_000099-T1.exon2;Parent=FUN_000099-T1;
chromosome_1	GenBank	exon	406823	407050	.	+	.	ID=FUN_000099-T1.exon3;Parent=FUN_000099-T1;
chromosome_1	GenBank	exon	407223	407625	.	+	.	ID=FUN_000099-T1.exon4;Parent=FUN_000099-T1;
chromosome_1	GenBank	exon	407672	407730	.	+	.	ID=FUN_000099-T1.exon5;Parent=FUN_000099-T1;
chromosome_1	GenBank	exon	407785	408048	.	+	.	ID=FUN_000099-T1.exon6;Parent=FUN_000099-T1;
chromosome_1	GenBank	CDS	406540	406576	.	+	0	ID=FUN_000099-T1.cds;Parent=FUN_000099-T1;
chromosome_1	GenBank	CDS	406643	406755	.	+	2	ID=FUN_000099-T1.cds;Parent=FUN_000099-T1;
chromosome_1	GenBank	CDS	406823	407050	.	+	0	ID=FUN_000099-T1.cds;Parent=FUN_000099-T1;
chromosome_1	GenBank	CDS	407223	407625	.	+	0	ID=FUN_000099-T1.cds;Parent=FUN_000099-T1;
chromosome_1	GenBank	CDS	407672	407730	.	+	2	ID=FUN_000099-T1.cds;Parent=FUN_000099-T1;
chromosome_1	GenBank	CDS	407785	408048	.	+	0	ID=FUN_000099-T1.cds;Parent=FUN_000099-T1;
chromosome_1	GenBank	gene	408858	410224	.	+	.	ID=FUN_000100;
chromosome_1	GenBank	mRNA	408858	410224	.	+	.	ID=FUN_000100-T1;Parent=FUN_000100;product=hypothetical protein;DBxref=PFAM:PF01873,PFAM:PF02020;note=BUSCO:EOG09262M7B;
chromosome_1	GenBank	exon	408858	408916	.	+	.	ID=FUN_000100-T1.exon1;Parent=FUN_000100-T1;
chromosome_1	GenBank	exon	408976	409846	.	+	.	ID=FUN_000100-T1.exon2;Parent=FUN_000100-T1;
chromosome_1	GenBank	exon	409899	410129	.	+	.	ID=FUN_000100-T1.exon3;Parent=FUN_000100-T1;
chromosome_1	GenBank	exon	410180	410224	.	+	.	ID=FUN_000100-T1.exon4;Parent=FUN_000100-T1;
chromosome_1	GenBank	CDS	408858	408916	.	+	0	ID=FUN_000100-T1.cds;Parent=FUN_000100-T1;
chromosome_1	GenBank	CDS	408976	409846	.	+	1	ID=FUN_000100-T1.cds;Parent=FUN_000100-T1;
chromosome_1	GenBank	CDS	409899	410129	.	+	0	ID=FUN_000100-T1.cds;Parent=FUN_000100-T1;
chromosome_1	GenBank	CDS	410180	410224	.	+	0	ID=FUN_000100-T1.cds;Parent=FUN_000100-T1;
chromosome_1	GenBank	gene	410639	411691	.	+	.	ID=FUN_000101;
chromosome_1	GenBank	mRNA	410639	411691	.	+	.	ID=FUN_000101-T1;Parent=FUN_000101;product=hypothetical protein;DBxref=PFAM:PF00179;
chromosome_1	GenBank	exon	410639	410705	.	+	.	ID=FUN_000101-T1.exon1;Parent=FUN_000101-T1;
chromosome_1	GenBank	exon	410764	410840	.	+	.	ID=FUN_000101-T1.exon2;Parent=FUN_000101-T1;
chromosome_1	GenBank	exon	410915	411019	.	+	.	ID=FUN_000101-T1.exon3;Parent=FUN_000101-T1;
chromosome_1	GenBank	exon	411081	411101	.	+	.	ID=FUN_000101-T1.exon4;Parent=FUN_000101-T1;
chromosome_1	GenBank	exon	411167	411259	.	+	.	ID=FUN_000101-T1.exon5;Parent=FUN_000101-T1;
chromosome_1	GenBank	exon	411331	411341	.	+	.	ID=FUN_000101-T1.exon6;Parent=FUN_000101-T1;
chromosome_1	GenBank	exon	411400	411451	.	+	.	ID=FUN_000101-T1.exon7;Parent=FUN_000101-T1;
chromosome_1	GenBank	exon	411514	411532	.	+	.	ID=FUN_000101-T1.exon8;Parent=FUN_000101-T1;
chromosome_1	GenBank	exon	411613	411619	.	+	.	ID=FUN_000101-T1.exon9;Parent=FUN_000101-T1;
chromosome_1	GenBank	exon	411685	411691	.	+	.	ID=FUN_000101-T1.exon10;Parent=FUN_000101-T1;
chromosome_1	GenBank	CDS	410639	410705	.	+	0	ID=FUN_000101-T1.cds;Parent=FUN_000101-T1;
chromosome_1	GenBank	CDS	410764	410840	.	+	2	ID=FUN_000101-T1.cds;Parent=FUN_000101-T1;
chromosome_1	GenBank	CDS	410915	411019	.	+	0	ID=FUN_000101-T1.cds;Parent=FUN_000101-T1;
chromosome_1	GenBank	CDS	411081	411101	.	+	0	ID=FUN_000101-T1.cds;Parent=FUN_000101-T1;
chromosome_1	GenBank	CDS	411167	411259	.	+	0	ID=FUN_000101-T1.cds;Parent=FUN_000101-T1;
chromosome_1	GenBank	CDS	411331	411341	.	+	0	ID=FUN_000101-T1.cds;Parent=FUN_000101-T1;
chromosome_1	GenBank	CDS	411400	411451	.	+	1	ID=FUN_000101-T1.cds;Parent=FUN_000101-T1;
chromosome_1	GenBank	CDS	411514	411532	.	+	0	ID=FUN_000101-T1.cds;Parent=FUN_000101-T1;
chromosome_1	GenBank	CDS	411613	411619	.	+	2	ID=FUN_000101-T1.cds;Parent=FUN_000101-T1;
chromosome_1	GenBank	CDS	411685	411691	.	+	1	ID=FUN_000101-T1.cds;Parent=FUN_000101-T1;
chromosome_1	GenBank	gene	412040	415260	.	-	.	ID=FUN_000102;
chromosome_1	GenBank	mRNA	412040	415260	.	-	.	ID=FUN_000102-T1;Parent=FUN_000102;product=hypothetical protein;DBxref=PFAM:PF04097;note=TransMembrane:1 (o795-813i);
chromosome_1	GenBank	exon	415097	415260	.	-	.	ID=FUN_000102-T1.exon1;Parent=FUN_000102-T1;
chromosome_1	GenBank	exon	414702	415041	.	-	.	ID=FUN_000102-T1.exon2;Parent=FUN_000102-T1;
chromosome_1	GenBank	exon	414482	414634	.	-	.	ID=FUN_000102-T1.exon3;Parent=FUN_000102-T1;
chromosome_1	GenBank	exon	414067	414429	.	-	.	ID=FUN_000102-T1.exon4;Parent=FUN_000102-T1;
chromosome_1	GenBank	exon	413850	414013	.	-	.	ID=FUN_000102-T1.exon5;Parent=FUN_000102-T1;
chromosome_1	GenBank	exon	413613	413796	.	-	.	ID=FUN_000102-T1.exon6;Parent=FUN_000102-T1;
chromosome_1	GenBank	exon	413410	413559	.	-	.	ID=FUN_000102-T1.exon7;Parent=FUN_000102-T1;
chromosome_1	GenBank	exon	413233	413356	.	-	.	ID=FUN_000102-T1.exon8;Parent=FUN_000102-T1;
chromosome_1	GenBank	exon	412918	413180	.	-	.	ID=FUN_000102-T1.exon9;Parent=FUN_000102-T1;
chromosome_1	GenBank	exon	412493	412867	.	-	.	ID=FUN_000102-T1.exon10;Parent=FUN_000102-T1;
chromosome_1	GenBank	exon	412276	412419	.	-	.	ID=FUN_000102-T1.exon11;Parent=FUN_000102-T1;
chromosome_1	GenBank	exon	412040	412162	.	-	.	ID=FUN_000102-T1.exon12;Parent=FUN_000102-T1;
chromosome_1	GenBank	CDS	415097	415260	.	-	0	ID=FUN_000102-T1.cds;Parent=FUN_000102-T1;
chromosome_1	GenBank	CDS	414702	415041	.	-	1	ID=FUN_000102-T1.cds;Parent=FUN_000102-T1;
chromosome_1	GenBank	CDS	414482	414634	.	-	0	ID=FUN_000102-T1.cds;Parent=FUN_000102-T1;
chromosome_1	GenBank	CDS	414067	414429	.	-	0	ID=FUN_000102-T1.cds;Parent=FUN_000102-T1;
chromosome_1	GenBank	CDS	413850	414013	.	-	0	ID=FUN_000102-T1.cds;Parent=FUN_000102-T1;
chromosome_1	GenBank	CDS	413613	413796	.	-	1	ID=FUN_000102-T1.cds;Parent=FUN_000102-T1;
chromosome_1	GenBank	CDS	413410	413559	.	-	0	ID=FUN_000102-T1.cds;Parent=FUN_000102-T1;
chromosome_1	GenBank	CDS	413233	413356	.	-	0	ID=FUN_000102-T1.cds;Parent=FUN_000102-T1;
chromosome_1	GenBank	CDS	412918	413180	.	-	2	ID=FUN_000102-T1.cds;Parent=FUN_000102-T1;
chromosome_1	GenBank	CDS	412493	412867	.	-	0	ID=FUN_000102-T1.cds;Parent=FUN_000102-T1;
chromosome_1	GenBank	CDS	412276	412419	.	-	0	ID=FUN_000102-T1.cds;Parent=FUN_000102-T1;
chromosome_1	GenBank	CDS	412040	412162	.	-	0	ID=FUN_000102-T1.cds;Parent=FUN_000102-T1;
chromosome_1	GenBank	gene	415633	417033	.	-	.	ID=FUN_000103;Name=GET3;
chromosome_1	GenBank	mRNA	415633	417033	.	-	.	ID=FUN_000103-T1;Parent=FUN_000103;product=Golgi to ER traffic- protein;DBxref=PFAM:PF01656,PFAM:PF02374,PFAM:PF13614;note=BUSCO:EOG092631UM;
chromosome_1	GenBank	exon	416937	417033	.	-	.	ID=FUN_000103-T1.exon1;Parent=FUN_000103-T1;
chromosome_1	GenBank	exon	416850	416867	.	-	.	ID=FUN_000103-T1.exon2;Parent=FUN_000103-T1;
chromosome_1	GenBank	exon	416730	416797	.	-	.	ID=FUN_000103-T1.exon3;Parent=FUN_000103-T1;
chromosome_1	GenBank	exon	416541	416679	.	-	.	ID=FUN_000103-T1.exon4;Parent=FUN_000103-T1;
chromosome_1	GenBank	exon	416392	416485	.	-	.	ID=FUN_000103-T1.exon5;Parent=FUN_000103-T1;
chromosome_1	GenBank	exon	416077	416335	.	-	.	ID=FUN_000103-T1.exon6;Parent=FUN_000103-T1;
chromosome_1	GenBank	exon	415878	416016	.	-	.	ID=FUN_000103-T1.exon7;Parent=FUN_000103-T1;
chromosome_1	GenBank	exon	415633	415820	.	-	.	ID=FUN_000103-T1.exon8;Parent=FUN_000103-T1;
chromosome_1	GenBank	CDS	416937	417033	.	-	0	ID=FUN_000103-T1.cds;Parent=FUN_000103-T1;
chromosome_1	GenBank	CDS	416850	416867	.	-	2	ID=FUN_000103-T1.cds;Parent=FUN_000103-T1;
chromosome_1	GenBank	CDS	416730	416797	.	-	2	ID=FUN_000103-T1.cds;Parent=FUN_000103-T1;
chromosome_1	GenBank	CDS	416541	416679	.	-	0	ID=FUN_000103-T1.cds;Parent=FUN_000103-T1;
chromosome_1	GenBank	CDS	416392	416485	.	-	2	ID=FUN_000103-T1.cds;Parent=FUN_000103-T1;
chromosome_1	GenBank	CDS	416077	416335	.	-	1	ID=FUN_000103-T1.cds;Parent=FUN_000103-T1;
chromosome_1	GenBank	CDS	415878	416016	.	-	0	ID=FUN_000103-T1.cds;Parent=FUN_000103-T1;
chromosome_1	GenBank	CDS	415633	415820	.	-	2	ID=FUN_000103-T1.cds;Parent=FUN_000103-T1;
chromosome_1	GenBank	gene	417240	419405	.	+	.	ID=FUN_000104;
chromosome_1	GenBank	mRNA	417240	419405	.	+	.	ID=FUN_000104-T1;Parent=FUN_000104;product=hypothetical protein;DBxref=PFAM:PF16969;
chromosome_1	GenBank	exon	417240	417270	.	+	.	ID=FUN_000104-T1.exon1;Parent=FUN_000104-T1;
chromosome_1	GenBank	exon	417323	417389	.	+	.	ID=FUN_000104-T1.exon2;Parent=FUN_000104-T1;
chromosome_1	GenBank	exon	417439	417555	.	+	.	ID=FUN_000104-T1.exon3;Parent=FUN_000104-T1;
chromosome_1	GenBank	exon	417605	418478	.	+	.	ID=FUN_000104-T1.exon4;Parent=FUN_000104-T1;
chromosome_1	GenBank	exon	418533	419405	.	+	.	ID=FUN_000104-T1.exon5;Parent=FUN_000104-T1;
chromosome_1	GenBank	CDS	417240	417270	.	+	0	ID=FUN_000104-T1.cds;Parent=FUN_000104-T1;
chromosome_1	GenBank	CDS	417323	417389	.	+	2	ID=FUN_000104-T1.cds;Parent=FUN_000104-T1;
chromosome_1	GenBank	CDS	417439	417555	.	+	1	ID=FUN_000104-T1.cds;Parent=FUN_000104-T1;
chromosome_1	GenBank	CDS	417605	418478	.	+	1	ID=FUN_000104-T1.cds;Parent=FUN_000104-T1;
chromosome_1	GenBank	CDS	418533	419405	.	+	0	ID=FUN_000104-T1.cds;Parent=FUN_000104-T1;
chromosome_1	GenBank	gene	419810	420642	.	-	.	ID=FUN_000105;
chromosome_1	GenBank	mRNA	419810	420642	.	-	.	ID=FUN_000105-T1;Parent=FUN_000105;product=hypothetical protein;
chromosome_1	GenBank	exon	420085	420642	.	-	.	ID=FUN_000105-T1.exon1;Parent=FUN_000105-T1;
chromosome_1	GenBank	exon	419889	420015	.	-	.	ID=FUN_000105-T1.exon2;Parent=FUN_000105-T1;
chromosome_1	GenBank	exon	419810	419832	.	-	.	ID=FUN_000105-T1.exon3;Parent=FUN_000105-T1;
chromosome_1	GenBank	CDS	420085	420642	.	-	0	ID=FUN_000105-T1.cds;Parent=FUN_000105-T1;
chromosome_1	GenBank	CDS	419889	420015	.	-	0	ID=FUN_000105-T1.cds;Parent=FUN_000105-T1;
chromosome_1	GenBank	CDS	419810	419832	.	-	2	ID=FUN_000105-T1.cds;Parent=FUN_000105-T1;
chromosome_1	GenBank	gene	421579	422529	.	-	.	ID=FUN_000106;Name=RPS17;
chromosome_1	GenBank	mRNA	421579	422529	.	-	.	ID=FUN_000106-T1;Parent=FUN_000106;product=40S ribosomal protein S17;DBxref=PFAM:PF00833;
chromosome_1	GenBank	exon	422473	422529	.	-	.	ID=FUN_000106-T1.exon1;Parent=FUN_000106-T1;
chromosome_1	GenBank	exon	422282	422339	.	-	.	ID=FUN_000106-T1.exon2;Parent=FUN_000106-T1;
chromosome_1	GenBank	exon	422182	422218	.	-	.	ID=FUN_000106-T1.exon3;Parent=FUN_000106-T1;
chromosome_1	GenBank	exon	422019	422073	.	-	.	ID=FUN_000106-T1.exon4;Parent=FUN_000106-T1;
chromosome_1	GenBank	exon	421760	421960	.	-	.	ID=FUN_000106-T1.exon5;Parent=FUN_000106-T1;
chromosome_1	GenBank	exon	421579	421701	.	-	.	ID=FUN_000106-T1.exon6;Parent=FUN_000106-T1;
chromosome_1	GenBank	CDS	422473	422529	.	-	0	ID=FUN_000106-T1.cds;Parent=FUN_000106-T1;
chromosome_1	GenBank	CDS	422282	422339	.	-	0	ID=FUN_000106-T1.cds;Parent=FUN_000106-T1;
chromosome_1	GenBank	CDS	422182	422218	.	-	2	ID=FUN_000106-T1.cds;Parent=FUN_000106-T1;
chromosome_1	GenBank	CDS	422019	422073	.	-	1	ID=FUN_000106-T1.cds;Parent=FUN_000106-T1;
chromosome_1	GenBank	CDS	421760	421960	.	-	0	ID=FUN_000106-T1.cds;Parent=FUN_000106-T1;
chromosome_1	GenBank	CDS	421579	421701	.	-	0	ID=FUN_000106-T1.cds;Parent=FUN_000106-T1;
chromosome_1	GenBank	gene	422701	423460	.	+	.	ID=FUN_000107;Name=RPS22;
chromosome_1	GenBank	mRNA	422701	423460	.	+	.	ID=FUN_000107-T1;Parent=FUN_000107;product=40S ribosomal protein S22;DBxref=PFAM:PF00410;
chromosome_1	GenBank	exon	422701	422733	.	+	.	ID=FUN_000107-T1.exon1;Parent=FUN_000107-T1;
chromosome_1	GenBank	exon	422783	422882	.	+	.	ID=FUN_000107-T1.exon2;Parent=FUN_000107-T1;
chromosome_1	GenBank	exon	423142	423320	.	+	.	ID=FUN_000107-T1.exon3;Parent=FUN_000107-T1;
chromosome_1	GenBank	exon	423380	423460	.	+	.	ID=FUN_000107-T1.exon4;Parent=FUN_000107-T1;
chromosome_1	GenBank	CDS	422701	422733	.	+	0	ID=FUN_000107-T1.cds;Parent=FUN_000107-T1;
chromosome_1	GenBank	CDS	422783	422882	.	+	0	ID=FUN_000107-T1.cds;Parent=FUN_000107-T1;
chromosome_1	GenBank	CDS	423142	423320	.	+	2	ID=FUN_000107-T1.cds;Parent=FUN_000107-T1;
chromosome_1	GenBank	CDS	423380	423460	.	+	0	ID=FUN_000107-T1.cds;Parent=FUN_000107-T1;
chromosome_1	GenBank	gene	424112	424685	.	-	.	ID=FUN_000108;
chromosome_1	GenBank	mRNA	424112	424685	.	-	.	ID=FUN_000108-T1;Parent=FUN_000108;product=hypothetical protein;note=SECRETED:SignalP(1-28);
chromosome_1	GenBank	exon	424498	424685	.	-	.	ID=FUN_000108-T1.exon1;Parent=FUN_000108-T1;
chromosome_1	GenBank	exon	424362	424441	.	-	.	ID=FUN_000108-T1.exon2;Parent=FUN_000108-T1;
chromosome_1	GenBank	exon	424217	424306	.	-	.	ID=FUN_000108-T1.exon3;Parent=FUN_000108-T1;
chromosome_1	GenBank	exon	424112	424161	.	-	.	ID=FUN_000108-T1.exon4;Parent=FUN_000108-T1;
chromosome_1	GenBank	CDS	424498	424685	.	-	0	ID=FUN_000108-T1.cds;Parent=FUN_000108-T1;
chromosome_1	GenBank	CDS	424362	424441	.	-	1	ID=FUN_000108-T1.cds;Parent=FUN_000108-T1;
chromosome_1	GenBank	CDS	424217	424306	.	-	2	ID=FUN_000108-T1.cds;Parent=FUN_000108-T1;
chromosome_1	GenBank	CDS	424112	424161	.	-	2	ID=FUN_000108-T1.cds;Parent=FUN_000108-T1;
chromosome_1	GenBank	gene	427282	428041	.	+	.	ID=FUN_000109;
chromosome_1	GenBank	mRNA	427282	428041	.	+	.	ID=FUN_000109-T1;Parent=FUN_000109;product=hypothetical protein;
chromosome_1	GenBank	exon	427282	427665	.	+	.	ID=FUN_000109-T1.exon1;Parent=FUN_000109-T1;
chromosome_1	GenBank	exon	427735	427833	.	+	.	ID=FUN_000109-T1.exon2;Parent=FUN_000109-T1;
chromosome_1	GenBank	exon	427895	428041	.	+	.	ID=FUN_000109-T1.exon3;Parent=FUN_000109-T1;
chromosome_1	GenBank	CDS	427282	427665	.	+	0	ID=FUN_000109-T1.cds;Parent=FUN_000109-T1;
chromosome_1	GenBank	CDS	427735	427833	.	+	0	ID=FUN_000109-T1.cds;Parent=FUN_000109-T1;
chromosome_1	GenBank	CDS	427895	428041	.	+	0	ID=FUN_000109-T1.cds;Parent=FUN_000109-T1;
chromosome_1	GenBank	gene	428613	432019	.	-	.	ID=FUN_000110;
chromosome_1	GenBank	mRNA	428613	432019	.	-	.	ID=FUN_000110-T1;Parent=FUN_000110;product=hypothetical protein;DBxref=PFAM:PF02735,PFAM:PF03731,PFAM:PF08785;note=BUSCO:EOG09261ACJ;
chromosome_1	GenBank	exon	431999	432019	.	-	.	ID=FUN_000110-T1.exon1;Parent=FUN_000110-T1;
chromosome_1	GenBank	exon	431792	431947	.	-	.	ID=FUN_000110-T1.exon2;Parent=FUN_000110-T1;
chromosome_1	GenBank	exon	431472	431526	.	-	.	ID=FUN_000110-T1.exon3;Parent=FUN_000110-T1;
chromosome_1	GenBank	exon	431291	431422	.	-	.	ID=FUN_000110-T1.exon4;Parent=FUN_000110-T1;
chromosome_1	GenBank	exon	431065	431236	.	-	.	ID=FUN_000110-T1.exon5;Parent=FUN_000110-T1;
chromosome_1	GenBank	exon	430961	431015	.	-	.	ID=FUN_000110-T1.exon6;Parent=FUN_000110-T1;
chromosome_1	GenBank	exon	430110	430910	.	-	.	ID=FUN_000110-T1.exon7;Parent=FUN_000110-T1;
chromosome_1	GenBank	exon	429878	430056	.	-	.	ID=FUN_000110-T1.exon8;Parent=FUN_000110-T1;
chromosome_1	GenBank	exon	429602	429822	.	-	.	ID=FUN_000110-T1.exon9;Parent=FUN_000110-T1;
chromosome_1	GenBank	exon	428980	429533	.	-	.	ID=FUN_000110-T1.exon10;Parent=FUN_000110-T1;
chromosome_1	GenBank	exon	428899	428924	.	-	.	ID=FUN_000110-T1.exon11;Parent=FUN_000110-T1;
chromosome_1	GenBank	exon	428686	428848	.	-	.	ID=FUN_000110-T1.exon12;Parent=FUN_000110-T1;
chromosome_1	GenBank	exon	428613	428627	.	-	.	ID=FUN_000110-T1.exon13;Parent=FUN_000110-T1;
chromosome_1	GenBank	CDS	431999	432019	.	-	0	ID=FUN_000110-T1.cds;Parent=FUN_000110-T1;
chromosome_1	GenBank	CDS	431792	431947	.	-	0	ID=FUN_000110-T1.cds;Parent=FUN_000110-T1;
chromosome_1	GenBank	CDS	431472	431526	.	-	0	ID=FUN_000110-T1.cds;Parent=FUN_000110-T1;
chromosome_1	GenBank	CDS	431291	431422	.	-	2	ID=FUN_000110-T1.cds;Parent=FUN_000110-T1;
chromosome_1	GenBank	CDS	431065	431236	.	-	2	ID=FUN_000110-T1.cds;Parent=FUN_000110-T1;
chromosome_1	GenBank	CDS	430961	431015	.	-	1	ID=FUN_000110-T1.cds;Parent=FUN_000110-T1;
chromosome_1	GenBank	CDS	430110	430910	.	-	0	ID=FUN_000110-T1.cds;Parent=FUN_000110-T1;
chromosome_1	GenBank	CDS	429878	430056	.	-	0	ID=FUN_000110-T1.cds;Parent=FUN_000110-T1;
chromosome_1	GenBank	CDS	429602	429822	.	-	1	ID=FUN_000110-T1.cds;Parent=FUN_000110-T1;
chromosome_1	GenBank	CDS	428980	429533	.	-	2	ID=FUN_000110-T1.cds;Parent=FUN_000110-T1;
chromosome_1	GenBank	CDS	428899	428924	.	-	0	ID=FUN_000110-T1.cds;Parent=FUN_000110-T1;
chromosome_1	GenBank	CDS	428686	428848	.	-	1	ID=FUN_000110-T1.cds;Parent=FUN_000110-T1;
chromosome_1	GenBank	CDS	428613	428627	.	-	0	ID=FUN_000110-T1.cds;Parent=FUN_000110-T1;
chromosome_1	GenBank	gene	432270	437992	.	+	.	ID=FUN_000111;
chromosome_1	GenBank	mRNA	432270	437992	.	+	.	ID=FUN_000111-T1;Parent=FUN_000111;product=hypothetical protein;DBxref=PFAM:PF00176,PFAM:PF00271,PFAM:PF00439,PFAM:PF04851,PFAM:PF07529,PFAM:PF08880,PFAM:PF14619;note=TransMembrane:1 (o711-730i);
chromosome_1	GenBank	exon	432270	432398	.	+	.	ID=FUN_000111-T1.exon1;Parent=FUN_000111-T1;
chromosome_1	GenBank	exon	432458	432554	.	+	.	ID=FUN_000111-T1.exon2;Parent=FUN_000111-T1;
chromosome_1	GenBank	exon	433325	434949	.	+	.	ID=FUN_000111-T1.exon3;Parent=FUN_000111-T1;
chromosome_1	GenBank	exon	435005	435792	.	+	.	ID=FUN_000111-T1.exon4;Parent=FUN_000111-T1;
chromosome_1	GenBank	exon	435850	436045	.	+	.	ID=FUN_000111-T1.exon5;Parent=FUN_000111-T1;
chromosome_1	GenBank	exon	436102	436325	.	+	.	ID=FUN_000111-T1.exon6;Parent=FUN_000111-T1;
chromosome_1	GenBank	exon	436388	436610	.	+	.	ID=FUN_000111-T1.exon7;Parent=FUN_000111-T1;
chromosome_1	GenBank	exon	436663	437004	.	+	.	ID=FUN_000111-T1.exon8;Parent=FUN_000111-T1;
chromosome_1	GenBank	exon	437058	437333	.	+	.	ID=FUN_000111-T1.exon9;Parent=FUN_000111-T1;
chromosome_1	GenBank	exon	437384	437533	.	+	.	ID=FUN_000111-T1.exon10;Parent=FUN_000111-T1;
chromosome_1	GenBank	exon	437594	437992	.	+	.	ID=FUN_000111-T1.exon11;Parent=FUN_000111-T1;
chromosome_1	GenBank	CDS	432270	432398	.	+	0	ID=FUN_000111-T1.cds;Parent=FUN_000111-T1;
chromosome_1	GenBank	CDS	432458	432554	.	+	0	ID=FUN_000111-T1.cds;Parent=FUN_000111-T1;
chromosome_1	GenBank	CDS	433325	434949	.	+	2	ID=FUN_000111-T1.cds;Parent=FUN_000111-T1;
chromosome_1	GenBank	CDS	435005	435792	.	+	0	ID=FUN_000111-T1.cds;Parent=FUN_000111-T1;
chromosome_1	GenBank	CDS	435850	436045	.	+	1	ID=FUN_000111-T1.cds;Parent=FUN_000111-T1;
chromosome_1	GenBank	CDS	436102	436325	.	+	0	ID=FUN_000111-T1.cds;Parent=FUN_000111-T1;
chromosome_1	GenBank	CDS	436388	436610	.	+	1	ID=FUN_000111-T1.cds;Parent=FUN_000111-T1;
chromosome_1	GenBank	CDS	436663	437004	.	+	0	ID=FUN_000111-T1.cds;Parent=FUN_000111-T1;
chromosome_1	GenBank	CDS	437058	437333	.	+	0	ID=FUN_000111-T1.cds;Parent=FUN_000111-T1;
chromosome_1	GenBank	CDS	437384	437533	.	+	0	ID=FUN_000111-T1.cds;Parent=FUN_000111-T1;
chromosome_1	GenBank	CDS	437594	437992	.	+	0	ID=FUN_000111-T1.cds;Parent=FUN_000111-T1;
chromosome_1	GenBank	gene	438775	441133	.	-	.	ID=FUN_000112;
chromosome_1	GenBank	mRNA	438775	441133	.	-	.	ID=FUN_000112-T1;Parent=FUN_000112;product=hypothetical protein;
chromosome_1	GenBank	exon	440936	441133	.	-	.	ID=FUN_000112-T1.exon1;Parent=FUN_000112-T1;
chromosome_1	GenBank	exon	440775	440866	.	-	.	ID=FUN_000112-T1.exon2;Parent=FUN_000112-T1;
chromosome_1	GenBank	exon	439653	439813	.	-	.	ID=FUN_000112-T1.exon3;Parent=FUN_000112-T1;
chromosome_1	GenBank	exon	439472	439593	.	-	.	ID=FUN_000112-T1.exon4;Parent=FUN_000112-T1;
chromosome_1	GenBank	exon	439341	439416	.	-	.	ID=FUN_000112-T1.exon5;Parent=FUN_000112-T1;
chromosome_1	GenBank	exon	439143	439276	.	-	.	ID=FUN_000112-T1.exon6;Parent=FUN_000112-T1;
chromosome_1	GenBank	exon	438953	439087	.	-	.	ID=FUN_000112-T1.exon7;Parent=FUN_000112-T1;
chromosome_1	GenBank	exon	438775	438894	.	-	.	ID=FUN_000112-T1.exon8;Parent=FUN_000112-T1;
chromosome_1	GenBank	CDS	440936	441133	.	-	0	ID=FUN_000112-T1.cds;Parent=FUN_000112-T1;
chromosome_1	GenBank	CDS	440775	440866	.	-	0	ID=FUN_000112-T1.cds;Parent=FUN_000112-T1;
chromosome_1	GenBank	CDS	439653	439813	.	-	1	ID=FUN_000112-T1.cds;Parent=FUN_000112-T1;
chromosome_1	GenBank	CDS	439472	439593	.	-	2	ID=FUN_000112-T1.cds;Parent=FUN_000112-T1;
chromosome_1	GenBank	CDS	439341	439416	.	-	0	ID=FUN_000112-T1.cds;Parent=FUN_000112-T1;
chromosome_1	GenBank	CDS	439143	439276	.	-	2	ID=FUN_000112-T1.cds;Parent=FUN_000112-T1;
chromosome_1	GenBank	CDS	438953	439087	.	-	0	ID=FUN_000112-T1.cds;Parent=FUN_000112-T1;
chromosome_1	GenBank	CDS	438775	438894	.	-	0	ID=FUN_000112-T1.cds;Parent=FUN_000112-T1;
chromosome_1	GenBank	gene	443054	446127	.	+	.	ID=FUN_000113;
chromosome_1	GenBank	mRNA	443054	446127	.	+	.	ID=FUN_000113-T1;Parent=FUN_000113;product=hypothetical protein;DBxref=PFAM:PF00200,PFAM:PF01421,PFAM:PF13574,PFAM:PF13582,PFAM:PF13583,PFAM:PF13688,PFAM:PF17771;note=SECRETED:SignalP(1-23),MEROPS:MER0182135,TransMembrane:1 (n7-18c23/24o748-772i);
chromosome_1	GenBank	exon	443054	443120	.	+	.	ID=FUN_000113-T1.exon1;Parent=FUN_000113-T1;
chromosome_1	GenBank	exon	443189	444026	.	+	.	ID=FUN_000113-T1.exon2;Parent=FUN_000113-T1;
chromosome_1	GenBank	exon	444077	444239	.	+	.	ID=FUN_000113-T1.exon3;Parent=FUN_000113-T1;
chromosome_1	GenBank	exon	444294	444346	.	+	.	ID=FUN_000113-T1.exon4;Parent=FUN_000113-T1;
chromosome_1	GenBank	exon	444403	444712	.	+	.	ID=FUN_000113-T1.exon5;Parent=FUN_000113-T1;
chromosome_1	GenBank	exon	444768	444933	.	+	.	ID=FUN_000113-T1.exon6;Parent=FUN_000113-T1;
chromosome_1	GenBank	exon	444992	445360	.	+	.	ID=FUN_000113-T1.exon7;Parent=FUN_000113-T1;
chromosome_1	GenBank	exon	445415	445434	.	+	.	ID=FUN_000113-T1.exon8;Parent=FUN_000113-T1;
chromosome_1	GenBank	exon	445509	445677	.	+	.	ID=FUN_000113-T1.exon9;Parent=FUN_000113-T1;
chromosome_1	GenBank	exon	445734	445795	.	+	.	ID=FUN_000113-T1.exon10;Parent=FUN_000113-T1;
chromosome_1	GenBank	exon	445854	445944	.	+	.	ID=FUN_000113-T1.exon11;Parent=FUN_000113-T1;
chromosome_1	GenBank	exon	446003	446127	.	+	.	ID=FUN_000113-T1.exon12;Parent=FUN_000113-T1;
chromosome_1	GenBank	CDS	443054	443120	.	+	0	ID=FUN_000113-T1.cds;Parent=FUN_000113-T1;
chromosome_1	GenBank	CDS	443189	444026	.	+	2	ID=FUN_000113-T1.cds;Parent=FUN_000113-T1;
chromosome_1	GenBank	CDS	444077	444239	.	+	1	ID=FUN_000113-T1.cds;Parent=FUN_000113-T1;
chromosome_1	GenBank	CDS	444294	444346	.	+	0	ID=FUN_000113-T1.cds;Parent=FUN_000113-T1;
chromosome_1	GenBank	CDS	444403	444712	.	+	1	ID=FUN_000113-T1.cds;Parent=FUN_000113-T1;
chromosome_1	GenBank	CDS	444768	444933	.	+	0	ID=FUN_000113-T1.cds;Parent=FUN_000113-T1;
chromosome_1	GenBank	CDS	444992	445360	.	+	2	ID=FUN_000113-T1.cds;Parent=FUN_000113-T1;
chromosome_1	GenBank	CDS	445415	445434	.	+	2	ID=FUN_000113-T1.cds;Parent=FUN_000113-T1;
chromosome_1	GenBank	CDS	445509	445677	.	+	0	ID=FUN_000113-T1.cds;Parent=FUN_000113-T1;
chromosome_1	GenBank	CDS	445734	445795	.	+	2	ID=FUN_000113-T1.cds;Parent=FUN_000113-T1;
chromosome_1	GenBank	CDS	445854	445944	.	+	0	ID=FUN_000113-T1.cds;Parent=FUN_000113-T1;
chromosome_1	GenBank	CDS	446003	446127	.	+	2	ID=FUN_000113-T1.cds;Parent=FUN_000113-T1;
chromosome_1	GenBank	gene	446943	447499	.	-	.	ID=FUN_000114;
chromosome_1	GenBank	mRNA	446943	447499	.	-	.	ID=FUN_000114-T1;Parent=FUN_000114;product=hypothetical protein;
chromosome_1	GenBank	exon	447305	447499	.	-	.	ID=FUN_000114-T1.exon1;Parent=FUN_000114-T1;
chromosome_1	GenBank	exon	447152	447247	.	-	.	ID=FUN_000114-T1.exon2;Parent=FUN_000114-T1;
chromosome_1	GenBank	exon	446943	447077	.	-	.	ID=FUN_000114-T1.exon3;Parent=FUN_000114-T1;
chromosome_1	GenBank	CDS	447305	447499	.	-	0	ID=FUN_000114-T1.cds;Parent=FUN_000114-T1;
chromosome_1	GenBank	CDS	447152	447247	.	-	0	ID=FUN_000114-T1.cds;Parent=FUN_000114-T1;
chromosome_1	GenBank	CDS	446943	447077	.	-	0	ID=FUN_000114-T1.cds;Parent=FUN_000114-T1;
chromosome_1	GenBank	gene	448264	451447	.	+	.	ID=FUN_000115;
chromosome_1	GenBank	mRNA	448264	451447	.	+	.	ID=FUN_000115-T1;Parent=FUN_000115;product=hypothetical protein;DBxref=PFAM:PF00005,PFAM:PF12848;note=BUSCO:EOG09260OM6;
chromosome_1	GenBank	exon	448264	448655	.	+	.	ID=FUN_000115-T1.exon1;Parent=FUN_000115-T1;
chromosome_1	GenBank	exon	448709	448760	.	+	.	ID=FUN_000115-T1.exon2;Parent=FUN_000115-T1;
chromosome_1	GenBank	exon	448812	448886	.	+	.	ID=FUN_000115-T1.exon3;Parent=FUN_000115-T1;
chromosome_1	GenBank	exon	448943	449064	.	+	.	ID=FUN_000115-T1.exon4;Parent=FUN_000115-T1;
chromosome_1	GenBank	exon	449119	449266	.	+	.	ID=FUN_000115-T1.exon5;Parent=FUN_000115-T1;
chromosome_1	GenBank	exon	449319	449559	.	+	.	ID=FUN_000115-T1.exon6;Parent=FUN_000115-T1;
chromosome_1	GenBank	exon	449613	449710	.	+	.	ID=FUN_000115-T1.exon7;Parent=FUN_000115-T1;
chromosome_1	GenBank	exon	449765	449801	.	+	.	ID=FUN_000115-T1.exon8;Parent=FUN_000115-T1;
chromosome_1	GenBank	exon	449851	449917	.	+	.	ID=FUN_000115-T1.exon9;Parent=FUN_000115-T1;
chromosome_1	GenBank	exon	449973	449993	.	+	.	ID=FUN_000115-T1.exon10;Parent=FUN_000115-T1;
chromosome_1	GenBank	exon	450046	450105	.	+	.	ID=FUN_000115-T1.exon11;Parent=FUN_000115-T1;
chromosome_1	GenBank	exon	450156	450324	.	+	.	ID=FUN_000115-T1.exon12;Parent=FUN_000115-T1;
chromosome_1	GenBank	exon	450380	450588	.	+	.	ID=FUN_000115-T1.exon13;Parent=FUN_000115-T1;
chromosome_1	GenBank	exon	450639	450707	.	+	.	ID=FUN_000115-T1.exon14;Parent=FUN_000115-T1;
chromosome_1	GenBank	exon	450767	450907	.	+	.	ID=FUN_000115-T1.exon15;Parent=FUN_000115-T1;
chromosome_1	GenBank	exon	450965	451061	.	+	.	ID=FUN_000115-T1.exon16;Parent=FUN_000115-T1;
chromosome_1	GenBank	exon	451117	451236	.	+	.	ID=FUN_000115-T1.exon17;Parent=FUN_000115-T1;
chromosome_1	GenBank	exon	451295	451354	.	+	.	ID=FUN_000115-T1.exon18;Parent=FUN_000115-T1;
chromosome_1	GenBank	exon	451412	451447	.	+	.	ID=FUN_000115-T1.exon19;Parent=FUN_000115-T1;
chromosome_1	GenBank	CDS	448264	448655	.	+	0	ID=FUN_000115-T1.cds;Parent=FUN_000115-T1;
chromosome_1	GenBank	CDS	448709	448760	.	+	1	ID=FUN_000115-T1.cds;Parent=FUN_000115-T1;
chromosome_1	GenBank	CDS	448812	448886	.	+	0	ID=FUN_000115-T1.cds;Parent=FUN_000115-T1;
chromosome_1	GenBank	CDS	448943	449064	.	+	0	ID=FUN_000115-T1.cds;Parent=FUN_000115-T1;
chromosome_1	GenBank	CDS	449119	449266	.	+	1	ID=FUN_000115-T1.cds;Parent=FUN_000115-T1;
chromosome_1	GenBank	CDS	449319	449559	.	+	0	ID=FUN_000115-T1.cds;Parent=FUN_000115-T1;
chromosome_1	GenBank	CDS	449613	449710	.	+	2	ID=FUN_000115-T1.cds;Parent=FUN_000115-T1;
chromosome_1	GenBank	CDS	449765	449801	.	+	0	ID=FUN_000115-T1.cds;Parent=FUN_000115-T1;
chromosome_1	GenBank	CDS	449851	449917	.	+	2	ID=FUN_000115-T1.cds;Parent=FUN_000115-T1;
chromosome_1	GenBank	CDS	449973	449993	.	+	1	ID=FUN_000115-T1.cds;Parent=FUN_000115-T1;
chromosome_1	GenBank	CDS	450046	450105	.	+	1	ID=FUN_000115-T1.cds;Parent=FUN_000115-T1;
chromosome_1	GenBank	CDS	450156	450324	.	+	1	ID=FUN_000115-T1.cds;Parent=FUN_000115-T1;
chromosome_1	GenBank	CDS	450380	450588	.	+	0	ID=FUN_000115-T1.cds;Parent=FUN_000115-T1;
chromosome_1	GenBank	CDS	450639	450707	.	+	1	ID=FUN_000115-T1.cds;Parent=FUN_000115-T1;
chromosome_1	GenBank	CDS	450767	450907	.	+	1	ID=FUN_000115-T1.cds;Parent=FUN_000115-T1;
chromosome_1	GenBank	CDS	450965	451061	.	+	1	ID=FUN_000115-T1.cds;Parent=FUN_000115-T1;
chromosome_1	GenBank	CDS	451117	451236	.	+	0	ID=FUN_000115-T1.cds;Parent=FUN_000115-T1;
chromosome_1	GenBank	CDS	451295	451354	.	+	0	ID=FUN_000115-T1.cds;Parent=FUN_000115-T1;
chromosome_1	GenBank	CDS	451412	451447	.	+	0	ID=FUN_000115-T1.cds;Parent=FUN_000115-T1;
chromosome_1	GenBank	gene	451779	451878	.	-	.	ID=FUN_000116;
chromosome_1	GenBank	tRNA	451779	451878	.	-	.	ID=FUN_000116-T1;Parent=FUN_000116;product=tRNA-Asn;
chromosome_1	GenBank	exon	451779	451878	.	-	.	ID=FUN_000116-T1.exon1;Parent=FUN_000116-T1;
chromosome_1	GenBank	gene	452154	454103	.	-	.	ID=FUN_000117;
chromosome_1	GenBank	mRNA	452154	454103	.	-	.	ID=FUN_000117-T1;Parent=FUN_000117;product=hypothetical protein;DBxref=PFAM:PF00026;note=SECRETED:SignalP(1-19),TransMembrane:1 (n6-14c19/20o411-436i);
chromosome_1	GenBank	exon	453972	454103	.	-	.	ID=FUN_000117-T1.exon1;Parent=FUN_000117-T1;
chromosome_1	GenBank	exon	453819	453919	.	-	.	ID=FUN_000117-T1.exon2;Parent=FUN_000117-T1;
chromosome_1	GenBank	exon	453613	453764	.	-	.	ID=FUN_000117-T1.exon3;Parent=FUN_000117-T1;
chromosome_1	GenBank	exon	453037	453552	.	-	.	ID=FUN_000117-T1.exon4;Parent=FUN_000117-T1;
chromosome_1	GenBank	exon	452725	452974	.	-	.	ID=FUN_000117-T1.exon5;Parent=FUN_000117-T1;
chromosome_1	GenBank	exon	452154	452661	.	-	.	ID=FUN_000117-T1.exon6;Parent=FUN_000117-T1;
chromosome_1	GenBank	CDS	453972	454103	.	-	0	ID=FUN_000117-T1.cds;Parent=FUN_000117-T1;
chromosome_1	GenBank	CDS	453819	453919	.	-	0	ID=FUN_000117-T1.cds;Parent=FUN_000117-T1;
chromosome_1	GenBank	CDS	453613	453764	.	-	1	ID=FUN_000117-T1.cds;Parent=FUN_000117-T1;
chromosome_1	GenBank	CDS	453037	453552	.	-	2	ID=FUN_000117-T1.cds;Parent=FUN_000117-T1;
chromosome_1	GenBank	CDS	452725	452974	.	-	2	ID=FUN_000117-T1.cds;Parent=FUN_000117-T1;
chromosome_1	GenBank	CDS	452154	452661	.	-	1	ID=FUN_000117-T1.cds;Parent=FUN_000117-T1;
chromosome_1	GenBank	gene	457750	458962	.	-	.	ID=FUN_000118;
chromosome_1	GenBank	mRNA	457750	458962	.	-	.	ID=FUN_000118-T1;Parent=FUN_000118;product=hypothetical protein;DBxref=PFAM:PF10104;note=TransMembrane:2 (i167-192o277-298i);
chromosome_1	GenBank	exon	458457	458962	.	-	.	ID=FUN_000118-T1.exon1;Parent=FUN_000118-T1;
chromosome_1	GenBank	exon	458076	458400	.	-	.	ID=FUN_000118-T1.exon2;Parent=FUN_000118-T1;
chromosome_1	GenBank	exon	457750	458019	.	-	.	ID=FUN_000118-T1.exon3;Parent=FUN_000118-T1;
chromosome_1	GenBank	CDS	458457	458962	.	-	0	ID=FUN_000118-T1.cds;Parent=FUN_000118-T1;
chromosome_1	GenBank	CDS	458076	458400	.	-	1	ID=FUN_000118-T1.cds;Parent=FUN_000118-T1;
chromosome_1	GenBank	CDS	457750	458019	.	-	0	ID=FUN_000118-T1.cds;Parent=FUN_000118-T1;
chromosome_1	GenBank	gene	459490	460592	.	+	.	ID=FUN_000119;
chromosome_1	GenBank	mRNA	459490	460592	.	+	.	ID=FUN_000119-T1;Parent=FUN_000119;product=hypothetical protein;DBxref=PFAM:PF00574;note=MEROPS:MER0002211;
chromosome_1	GenBank	exon	459490	459669	.	+	.	ID=FUN_000119-T1.exon1;Parent=FUN_000119-T1;
chromosome_1	GenBank	exon	459722	459793	.	+	.	ID=FUN_000119-T1.exon2;Parent=FUN_000119-T1;
chromosome_1	GenBank	exon	459840	459974	.	+	.	ID=FUN_000119-T1.exon3;Parent=FUN_000119-T1;
chromosome_1	GenBank	exon	460030	460159	.	+	.	ID=FUN_000119-T1.exon4;Parent=FUN_000119-T1;
chromosome_1	GenBank	exon	460232	460378	.	+	.	ID=FUN_000119-T1.exon5;Parent=FUN_000119-T1;
chromosome_1	GenBank	exon	460432	460464	.	+	.	ID=FUN_000119-T1.exon6;Parent=FUN_000119-T1;
chromosome_1	GenBank	exon	460522	460592	.	+	.	ID=FUN_000119-T1.exon7;Parent=FUN_000119-T1;
chromosome_1	GenBank	CDS	459490	459669	.	+	0	ID=FUN_000119-T1.cds;Parent=FUN_000119-T1;
chromosome_1	GenBank	CDS	459722	459793	.	+	0	ID=FUN_000119-T1.cds;Parent=FUN_000119-T1;
chromosome_1	GenBank	CDS	459840	459974	.	+	0	ID=FUN_000119-T1.cds;Parent=FUN_000119-T1;
chromosome_1	GenBank	CDS	460030	460159	.	+	0	ID=FUN_000119-T1.cds;Parent=FUN_000119-T1;
chromosome_1	GenBank	CDS	460232	460378	.	+	2	ID=FUN_000119-T1.cds;Parent=FUN_000119-T1;
chromosome_1	GenBank	CDS	460432	460464	.	+	2	ID=FUN_000119-T1.cds;Parent=FUN_000119-T1;
chromosome_1	GenBank	CDS	460522	460592	.	+	2	ID=FUN_000119-T1.cds;Parent=FUN_000119-T1;
chromosome_1	GenBank	gene	463024	463286	.	-	.	ID=FUN_000120;
chromosome_1	GenBank	mRNA	463024	463286	.	-	.	ID=FUN_000120-T1;Parent=FUN_000120;product=hypothetical protein;
chromosome_1	GenBank	exon	463122	463286	.	-	.	ID=FUN_000120-T1.exon1;Parent=FUN_000120-T1;
chromosome_1	GenBank	exon	463024	463059	.	-	.	ID=FUN_000120-T1.exon2;Parent=FUN_000120-T1;
chromosome_1	GenBank	CDS	463122	463286	.	-	0	ID=FUN_000120-T1.cds;Parent=FUN_000120-T1;
chromosome_1	GenBank	CDS	463024	463059	.	-	0	ID=FUN_000120-T1.cds;Parent=FUN_000120-T1;
chromosome_1	GenBank	gene	464871	467161	.	+	.	ID=FUN_000121;
chromosome_1	GenBank	mRNA	464871	467161	.	+	.	ID=FUN_000121-T1;Parent=FUN_000121;product=hypothetical protein;note=TransMembrane:7 (o31-53i65-86o106-130i151-172o192-216i237-256o262-283i);
chromosome_1	GenBank	exon	464871	464989	.	+	.	ID=FUN_000121-T1.exon1;Parent=FUN_000121-T1;
chromosome_1	GenBank	exon	465061	465139	.	+	.	ID=FUN_000121-T1.exon2;Parent=FUN_000121-T1;
chromosome_1	GenBank	exon	465192	465205	.	+	.	ID=FUN_000121-T1.exon3;Parent=FUN_000121-T1;
chromosome_1	GenBank	exon	465256	465354	.	+	.	ID=FUN_000121-T1.exon4;Parent=FUN_000121-T1;
chromosome_1	GenBank	exon	465410	465419	.	+	.	ID=FUN_000121-T1.exon5;Parent=FUN_000121-T1;
chromosome_1	GenBank	exon	465481	465498	.	+	.	ID=FUN_000121-T1.exon6;Parent=FUN_000121-T1;
chromosome_1	GenBank	exon	465553	465655	.	+	.	ID=FUN_000121-T1.exon7;Parent=FUN_000121-T1;
chromosome_1	GenBank	exon	465708	465742	.	+	.	ID=FUN_000121-T1.exon8;Parent=FUN_000121-T1;
chromosome_1	GenBank	exon	465790	465814	.	+	.	ID=FUN_000121-T1.exon9;Parent=FUN_000121-T1;
chromosome_1	GenBank	exon	465868	465879	.	+	.	ID=FUN_000121-T1.exon10;Parent=FUN_000121-T1;
chromosome_1	GenBank	exon	465930	465945	.	+	.	ID=FUN_000121-T1.exon11;Parent=FUN_000121-T1;
chromosome_1	GenBank	exon	466012	466054	.	+	.	ID=FUN_000121-T1.exon12;Parent=FUN_000121-T1;
chromosome_1	GenBank	exon	466111	466211	.	+	.	ID=FUN_000121-T1.exon13;Parent=FUN_000121-T1;
chromosome_1	GenBank	exon	466265	466324	.	+	.	ID=FUN_000121-T1.exon14;Parent=FUN_000121-T1;
chromosome_1	GenBank	exon	466377	466404	.	+	.	ID=FUN_000121-T1.exon15;Parent=FUN_000121-T1;
chromosome_1	GenBank	exon	466459	466516	.	+	.	ID=FUN_000121-T1.exon16;Parent=FUN_000121-T1;
chromosome_1	GenBank	exon	466576	466600	.	+	.	ID=FUN_000121-T1.exon17;Parent=FUN_000121-T1;
chromosome_1	GenBank	exon	466647	466758	.	+	.	ID=FUN_000121-T1.exon18;Parent=FUN_000121-T1;
chromosome_1	GenBank	exon	466818	466859	.	+	.	ID=FUN_000121-T1.exon19;Parent=FUN_000121-T1;
chromosome_1	GenBank	exon	466924	466963	.	+	.	ID=FUN_000121-T1.exon20;Parent=FUN_000121-T1;
chromosome_1	GenBank	exon	467109	467161	.	+	.	ID=FUN_000121-T1.exon21;Parent=FUN_000121-T1;
chromosome_1	GenBank	CDS	464871	464989	.	+	0	ID=FUN_000121-T1.cds;Parent=FUN_000121-T1;
chromosome_1	GenBank	CDS	465061	465139	.	+	1	ID=FUN_000121-T1.cds;Parent=FUN_000121-T1;
chromosome_1	GenBank	CDS	465192	465205	.	+	0	ID=FUN_000121-T1.cds;Parent=FUN_000121-T1;
chromosome_1	GenBank	CDS	465256	465354	.	+	1	ID=FUN_000121-T1.cds;Parent=FUN_000121-T1;
chromosome_1	GenBank	CDS	465410	465419	.	+	1	ID=FUN_000121-T1.cds;Parent=FUN_000121-T1;
chromosome_1	GenBank	CDS	465481	465498	.	+	0	ID=FUN_000121-T1.cds;Parent=FUN_000121-T1;
chromosome_1	GenBank	CDS	465553	465655	.	+	0	ID=FUN_000121-T1.cds;Parent=FUN_000121-T1;
chromosome_1	GenBank	CDS	465708	465742	.	+	2	ID=FUN_000121-T1.cds;Parent=FUN_000121-T1;
chromosome_1	GenBank	CDS	465790	465814	.	+	0	ID=FUN_000121-T1.cds;Parent=FUN_000121-T1;
chromosome_1	GenBank	CDS	465868	465879	.	+	2	ID=FUN_000121-T1.cds;Parent=FUN_000121-T1;
chromosome_1	GenBank	CDS	465930	465945	.	+	2	ID=FUN_000121-T1.cds;Parent=FUN_000121-T1;
chromosome_1	GenBank	CDS	466012	466054	.	+	1	ID=FUN_000121-T1.cds;Parent=FUN_000121-T1;
chromosome_1	GenBank	CDS	466111	466211	.	+	0	ID=FUN_000121-T1.cds;Parent=FUN_000121-T1;
chromosome_1	GenBank	CDS	466265	466324	.	+	1	ID=FUN_000121-T1.cds;Parent=FUN_000121-T1;
chromosome_1	GenBank	CDS	466377	466404	.	+	1	ID=FUN_000121-T1.cds;Parent=FUN_000121-T1;
chromosome_1	GenBank	CDS	466459	466516	.	+	0	ID=FUN_000121-T1.cds;Parent=FUN_000121-T1;
chromosome_1	GenBank	CDS	466576	466600	.	+	2	ID=FUN_000121-T1.cds;Parent=FUN_000121-T1;
chromosome_1	GenBank	CDS	466647	466758	.	+	1	ID=FUN_000121-T1.cds;Parent=FUN_000121-T1;
chromosome_1	GenBank	CDS	466818	466859	.	+	0	ID=FUN_000121-T1.cds;Parent=FUN_000121-T1;
chromosome_1	GenBank	CDS	466924	466963	.	+	0	ID=FUN_000121-T1.cds;Parent=FUN_000121-T1;
chromosome_1	GenBank	CDS	467109	467161	.	+	2	ID=FUN_000121-T1.cds;Parent=FUN_000121-T1;
chromosome_1	GenBank	gene	470004	470483	.	-	.	ID=FUN_000122;
chromosome_1	GenBank	mRNA	470004	470483	.	-	.	ID=FUN_000122-T1;Parent=FUN_000122;product=hypothetical protein;
chromosome_1	GenBank	exon	470409	470483	.	-	.	ID=FUN_000122-T1.exon1;Parent=FUN_000122-T1;
chromosome_1	GenBank	exon	470227	470363	.	-	.	ID=FUN_000122-T1.exon2;Parent=FUN_000122-T1;
chromosome_1	GenBank	exon	470124	470154	.	-	.	ID=FUN_000122-T1.exon3;Parent=FUN_000122-T1;
chromosome_1	GenBank	exon	470004	470057	.	-	.	ID=FUN_000122-T1.exon4;Parent=FUN_000122-T1;
chromosome_1	GenBank	CDS	470409	470483	.	-	0	ID=FUN_000122-T1.cds;Parent=FUN_000122-T1;
chromosome_1	GenBank	CDS	470227	470363	.	-	0	ID=FUN_000122-T1.cds;Parent=FUN_000122-T1;
chromosome_1	GenBank	CDS	470124	470154	.	-	1	ID=FUN_000122-T1.cds;Parent=FUN_000122-T1;
chromosome_1	GenBank	CDS	470004	470057	.	-	0	ID=FUN_000122-T1.cds;Parent=FUN_000122-T1;
chromosome_1	GenBank	gene	478523	482605	.	+	.	ID=FUN_000123;
chromosome_1	GenBank	mRNA	478523	482605	.	+	.	ID=FUN_000123-T1;Parent=FUN_000123;product=hypothetical protein;DBxref=PFAM:PF00515,PFAM:PF07719,PFAM:PF13174,PFAM:PF13176,PFAM:PF13181,PFAM:PF13432;note=BUSCO:EOG09261RFF;
chromosome_1	GenBank	exon	478523	478814	.	+	.	ID=FUN_000123-T1.exon1;Parent=FUN_000123-T1;
chromosome_1	GenBank	exon	478882	479018	.	+	.	ID=FUN_000123-T1.exon2;Parent=FUN_000123-T1;
chromosome_1	GenBank	exon	479126	479192	.	+	.	ID=FUN_000123-T1.exon3;Parent=FUN_000123-T1;
chromosome_1	GenBank	exon	479250	479332	.	+	.	ID=FUN_000123-T1.exon4;Parent=FUN_000123-T1;
chromosome_1	GenBank	exon	479393	479495	.	+	.	ID=FUN_000123-T1.exon5;Parent=FUN_000123-T1;
chromosome_1	GenBank	exon	479569	479741	.	+	.	ID=FUN_000123-T1.exon6;Parent=FUN_000123-T1;
chromosome_1	GenBank	exon	479803	479959	.	+	.	ID=FUN_000123-T1.exon7;Parent=FUN_000123-T1;
chromosome_1	GenBank	exon	480015	482605	.	+	.	ID=FUN_000123-T1.exon8;Parent=FUN_000123-T1;
chromosome_1	GenBank	CDS	478523	478814	.	+	0	ID=FUN_000123-T1.cds;Parent=FUN_000123-T1;
chromosome_1	GenBank	CDS	478882	479018	.	+	2	ID=FUN_000123-T1.cds;Parent=FUN_000123-T1;
chromosome_1	GenBank	CDS	479126	479192	.	+	0	ID=FUN_000123-T1.cds;Parent=FUN_000123-T1;
chromosome_1	GenBank	CDS	479250	479332	.	+	2	ID=FUN_000123-T1.cds;Parent=FUN_000123-T1;
chromosome_1	GenBank	CDS	479393	479495	.	+	0	ID=FUN_000123-T1.cds;Parent=FUN_000123-T1;
chromosome_1	GenBank	CDS	479569	479741	.	+	2	ID=FUN_000123-T1.cds;Parent=FUN_000123-T1;
chromosome_1	GenBank	CDS	479803	479959	.	+	0	ID=FUN_000123-T1.cds;Parent=FUN_000123-T1;
chromosome_1	GenBank	CDS	480015	482605	.	+	2	ID=FUN_000123-T1.cds;Parent=FUN_000123-T1;
chromosome_1	GenBank	gene	487918	489321	.	+	.	ID=FUN_000124;
chromosome_1	GenBank	mRNA	487918	489321	.	+	.	ID=FUN_000124-T1;Parent=FUN_000124;product=hypothetical protein;DBxref=PFAM:PF10256;
chromosome_1	GenBank	exon	487918	488465	.	+	.	ID=FUN_000124-T1.exon1;Parent=FUN_000124-T1;
chromosome_1	GenBank	exon	488596	488788	.	+	.	ID=FUN_000124-T1.exon2;Parent=FUN_000124-T1;
chromosome_1	GenBank	exon	488918	489067	.	+	.	ID=FUN_000124-T1.exon3;Parent=FUN_000124-T1;
chromosome_1	GenBank	exon	489134	489253	.	+	.	ID=FUN_000124-T1.exon4;Parent=FUN_000124-T1;
chromosome_1	GenBank	exon	489319	489321	.	+	.	ID=FUN_000124-T1.exon5;Parent=FUN_000124-T1;
chromosome_1	GenBank	CDS	487918	488465	.	+	0	ID=FUN_000124-T1.cds;Parent=FUN_000124-T1;
chromosome_1	GenBank	CDS	488596	488788	.	+	1	ID=FUN_000124-T1.cds;Parent=FUN_000124-T1;
chromosome_1	GenBank	CDS	488918	489067	.	+	0	ID=FUN_000124-T1.cds;Parent=FUN_000124-T1;
chromosome_1	GenBank	CDS	489134	489253	.	+	0	ID=FUN_000124-T1.cds;Parent=FUN_000124-T1;
chromosome_1	GenBank	CDS	489319	489321	.	+	0	ID=FUN_000124-T1.cds;Parent=FUN_000124-T1;
chromosome_1	GenBank	gene	496305	498301	.	+	.	ID=FUN_000125;
chromosome_1	GenBank	mRNA	496305	498301	.	+	.	ID=FUN_000125-T1;Parent=FUN_000125;product=hypothetical protein;DBxref=PFAM:PF00170;
chromosome_1	GenBank	exon	496305	496728	.	+	.	ID=FUN_000125-T1.exon1;Parent=FUN_000125-T1;
chromosome_1	GenBank	exon	496782	496849	.	+	.	ID=FUN_000125-T1.exon2;Parent=FUN_000125-T1;
chromosome_1	GenBank	exon	496904	496990	.	+	.	ID=FUN_000125-T1.exon3;Parent=FUN_000125-T1;
chromosome_1	GenBank	exon	497044	498102	.	+	.	ID=FUN_000125-T1.exon4;Parent=FUN_000125-T1;
chromosome_1	GenBank	exon	498164	498301	.	+	.	ID=FUN_000125-T1.exon5;Parent=FUN_000125-T1;
chromosome_1	GenBank	CDS	496305	496728	.	+	0	ID=FUN_000125-T1.cds;Parent=FUN_000125-T1;
chromosome_1	GenBank	CDS	496782	496849	.	+	2	ID=FUN_000125-T1.cds;Parent=FUN_000125-T1;
chromosome_1	GenBank	CDS	496904	496990	.	+	0	ID=FUN_000125-T1.cds;Parent=FUN_000125-T1;
chromosome_1	GenBank	CDS	497044	498102	.	+	0	ID=FUN_000125-T1.cds;Parent=FUN_000125-T1;
chromosome_1	GenBank	CDS	498164	498301	.	+	0	ID=FUN_000125-T1.cds;Parent=FUN_000125-T1;
chromosome_1	GenBank	gene	500117	500982	.	-	.	ID=FUN_000126;
chromosome_1	GenBank	mRNA	500117	500982	.	-	.	ID=FUN_000126-T1;Parent=FUN_000126;product=hypothetical protein;note=TransMembrane:4 (i12-36o65-87i99-122o142-160i);
chromosome_1	GenBank	exon	500913	500982	.	-	.	ID=FUN_000126-T1.exon1;Parent=FUN_000126-T1;
chromosome_1	GenBank	exon	500714	500857	.	-	.	ID=FUN_000126-T1.exon2;Parent=FUN_000126-T1;
chromosome_1	GenBank	exon	500528	500652	.	-	.	ID=FUN_000126-T1.exon3;Parent=FUN_000126-T1;
chromosome_1	GenBank	exon	500432	500439	.	-	.	ID=FUN_000126-T1.exon4;Parent=FUN_000126-T1;
chromosome_1	GenBank	exon	500262	500372	.	-	.	ID=FUN_000126-T1.exon5;Parent=FUN_000126-T1;
chromosome_1	GenBank	exon	500117	500192	.	-	.	ID=FUN_000126-T1.exon6;Parent=FUN_000126-T1;
chromosome_1	GenBank	CDS	500913	500982	.	-	0	ID=FUN_000126-T1.cds;Parent=FUN_000126-T1;
[truncated: 156,385 more rows]
