# Supplementary material for: Comparative Analysis of Peniophora lycii and Trametes hirsuta Exoproteomes Demonstrates “Shades of Gray” in the Concept of White-Rotting Fungi
Source: Int J Mol Sci. 2022 Sep 7;23(18):10322. doi: 10.3390/ijms231810322 (PMC9499651; doi:10.3390/ijms231810322)
Supplement: Supplementary file 1 [file ijms-23-10322-s001.zip › Supplementary Materials/2)Supplementary_Tables/1)Supplementary_TableS1-dbCAN_annotations.xlsx]

## Sheet: Trametes hirsuta LE-BIN 072
Gene ID	EC#	HMMER	eCAMI	DIAMOND	Signalp	#ofTools
FUN_000027-T1	N	AA9(8-220)	AA9	AA9	N	3
FUN_000034-T1	3.2.1.20	GH31(236-778)	GH31	GH31	N	3
FUN_000039-T1	3.2.1.20	GH31(321-861)	GH31	GH31	Y(1-26)	3
FUN_000045-T1	N	AA3_2(64-636)	AA3	AA3_2	N	3
FUN_000094-T1	2.4.1.-|2.4.1.142	GT33(16-405)	GT33	GT33	N	3
FUN_000244-T1	N	GH16_1(170-413)	GH16	GH16_1	Y(1-21)	3
FUN_000247-T1	N	GH16_1(172-408)	GH16	GH16_1	Y(1-24)	3
FUN_000261-T1	3.2.1.6	GH16_1(61-296)	GH16	GH16_1	Y(1-20)	3
FUN_000262-T1	3.2.1.-	GH5_31(42-330)	GH5	GH5_31	Y(1-21)	3
FUN_000265-T1	N	GT49(210-398)	N	N	N	1
FUN_000317-T1	N	GT59(28-421)	GT59	GT59	N	3
FUN_000339-T1	2.4.1.173	GT1(961-1381)	GT1	GT1	N	3
FUN_000340-T1	N	GH72(267-585)	CBM43+GH72	CBM43+GH72	N	3
FUN_000341-T1	3.5.1.41	CE4(197-312)	CE4	CE4	Y(1-18)	3
FUN_000360-T1	3.2.1.14	GH18(56-324)	GH18	CBM5+GH18	Y(1-28)	3
FUN_000399-T1	3.2.1.40	GH78(220-624)	GH78	GH78	Y(1-17)	3
FUN_000432-T1	3.2.1.22	GH27(124-390)	GH27	GH27	Y(1-24)	3
FUN_000433-T1	3.2.1.22	GH27(132-372)	GH27	GH27	Y(1-26)	3
FUN_000453-T1	3.2.1.21|3.2.1.58	GH3(983-1183)	CBM1+GH3	CBM1+GH3	N	3
FUN_000472-T1	N	GT8(3-262)	N	N	N	1
FUN_000493-T1	N	GH131(18-273)	N	GH131	Y(1-31)	2
FUN_000494-T1	3.2.1.21|3.2.1.58	GH3(135-328)	CBM1+GH3	CBM1+GH3	Y(1-25)	3
FUN_000506-T1	N	PL38(271-519)	N	PL38	Y(1-26)	2
FUN_000511-T1	N	AA4(68-272)	N	N	Y(1-61)	1
FUN_000548-T1	3.2.1.151|3.2.1.4|3.2.1.150|3.2.1.-	GH74(79-190)	CBM1+GH74	CBM1+GH74	Y(1-22)	3
FUN_000583-T1	N	PL8(401-542)	N	PL8_4	Y(1-21)	2
FUN_000584-T1	N	PL8_4(499-696)	N	PL8_4	Y(1-52)	2
FUN_000588-T1	4.2.2.23	PL4_3(24-324)+PL4_3(325-588)	PL4	PL4_3	Y(1-30)	3
FUN_000594-T1	3.2.1.73|3.2.1.39|3.2.1.-|2.4.1.-	GH16_1(110-342)	GH16	GH16_1	Y(1-24)	3
FUN_000674-T1	N	GH16_2(201-552)	GH16	GH16_2	N	3
FUN_000712-T1	N	GH16_2(487-838)	GH16	GH16_2	N	3
FUN_000713-T1	N	GH16_2(196-547)	GH16	GH16_2	N	3
FUN_000756-T1	3.2.1.176|3.2.1.132|3.1.1.-|3.2.1.4	GH7(20-456)	GH7+CBM1	GH7	N	3
FUN_000760-T1	N	GT8(7-228)	GT8	GT8	N	3
FUN_000786-T1	N	PL35(497-681)	PL0	PL35	N	3
FUN_000793-T1	N	GT21(58-320)	GT21	GT21	N	3
FUN_000797-T1	N	PL35(523-707)	PL0	PL35	N	3
FUN_000803-T1	N	GH20(179-501)	GH20	GH20	Y(1-32)	3
FUN_000808-T1	3.2.1.4	GH5_5(75-357)	GH5+CBM1	CBM1+GH5_5	Y(1-18)	3
FUN_000811-T1	N	CE1(79-316)	N	N	N	1
FUN_000840-T1	N	CE8(32-297)	CE8	CE8	Y(1-27)	3
FUN_000933-T1	N	GH5_7(185-313)	N	GH5_7	Y(1-24)	2
FUN_000992-T1	3.2.1.176|3.2.1.132|3.1.1.-|3.2.1.4	GH7(20-456)	GH7+CBM1	GH7	Y(1-19)	3
FUN_001005-T1	2.4.1.16	GT2(203-362)	GT2	GT2	N	3
FUN_001016-T1	1.10.3.2	AA1_1(36-336)	AA1	AA1_1	N	3
FUN_001017-T1	1.10.3.2	AA1_1(1-260)	AA1	AA1_1	N	3
FUN_001030-T1	1.10.3.2	AA1_1(36-336)	AA1	AA1_1	Y(1-22)	3
FUN_001032-T1	3.2.1.37|3.2.1.8	GH3(74-324)	GH3	GH3	Y(1-25)	3
FUN_001155-T1	N	GT22(59-532)	GT22	GT22	N	3
FUN_001174-T1	3.2.1.58|3.2.1.75	GH5_9(88-394)	GH5	GH5_9	Y(1-25)	3
FUN_001250-T1	N	GH28(10-346)	GH28	GH28	N	3
FUN_001268-T1	N	CBM21(286-423)	N	N	N	1
FUN_001284-T1	N	GH20(60-366)	N	N	N	1
FUN_001287-T1	3.2.1.113	GH47(119-614)	GH47	GH47	N	3
FUN_001298-T1	3.2.1.20	GH31(314-857)	GH31	GH31	N	3
FUN_001306-T1	2.4.1.16	GT2(669-1186)	GT2	GT2	N	3
FUN_001307-T1	3.2.1.25	GH2(20-807)	GH2	GH2	Y(1-20)	3
FUN_001410-T1	N	GT69(317-577)	N	N	N	1
FUN_001432-T1	3.2.1.6	GH16_1(61-293)	GH16	GH16_1	Y(1-20)	3
FUN_001506-T1	N	AA5(485-1009)	AA5	AA5_1	Y(1-22)	3
FUN_001509-T1	3.2.1.39	GH16_4(219-548)	CBM56+GH16	GH16_4	N	3
FUN_001510-T1	N	GH16_4(264-594)	GH16	GH16_4	N	3
FUN_001511-T1	N	GT2(498-708)	GT0	GT0	N	3
FUN_001512-T1	N	GT2(486-701)	GT0	GT0	N	3
FUN_001547-T1	N	GH105(130-317)	GH0	N	Y(1-28)	2
FUN_001574-T1	N	GH45(25-224)	N	N	Y(1-22)	1
FUN_001575-T1	N	GH105(48-367)	GH105	GH105	N	3
FUN_001629-T1	N	GT76(19-422)	N	N	N	1
FUN_001690-T1	N	GT69(162-389)	N	GT69	Y(1-34)	2
FUN_001692-T1	2.4.1.11	GT3(15-654)	GT3	GT3	N	3
FUN_001695-T1	N	AA3(3-539)	AA3	AA3_2	N	3
FUN_001736-T1	3.2.1.37|3.2.1.4	GH5_22(63-346)	GH5	GH5_22	N	3
FUN_001737-T1	3.2.1.37|3.2.1.4	GH5_22(47-340)	GH5	GH5_22	N	3
FUN_001742-T1	N	AA9(10-230)	N	N	N	1
FUN_001746-T1	N	AA9(9-214)	AA9	N	Y(1-21)	2
FUN_001749-T1	N	PL42(40-368)	GH145	PL42	Y(1-20)	3
FUN_001757-T1	N	AA9(9-227)	AA9	N	Y(1-20)	2
FUN_001781-T1	N	GH128(91-291)	N	N	Y(1-24)	1
FUN_001782-T1	N	GH128(98-312)	N	N	N	1
FUN_001788-T1	N	GH79(103-504)	N	GH79	N	2
FUN_001884-T1	2.4.1.131	GT15(81-351)	GT15	GT15	N	3
FUN_001886-T1	2.4.1.131	GT15(103-368)	GT15	GT15	N	3
FUN_001972-T1	N	GH28(71-236)+GH28(264-450)	N	N	N	1
FUN_002004-T1	3.2.1.171	GH28(62-368)	GH28	GH28	Y(1-32)	3
FUN_002078-T1	N	GH79(86-476)	N	GH79	Y(1-20)	2
FUN_002079-T1	N	GH79(96-491)	N	GH79	Y(1-20)	2
FUN_002080-T1	N	GH79(105-498)+GH79(808-1212)	N	GH79	Y(1-20)	2
FUN_002100-T1	N	GH16_1(61-147)	N	N	Y(1-20)	1
FUN_002101-T1	N	GH16_1(1-134)	N	N	N	1
FUN_002116-T1	N	GH16_1(62-287)	GH17	GH16_1	Y(1-20)	3
FUN_002129-T1	N	GH115(36-699)	GH115	GH115	N	3
FUN_002142-T1	N	GH115(39-684)	GH115	GH115	Y(1-25)	3
FUN_002148-T1	N	GH16_1(59-283)	GH16	N	Y(1-17)	2
FUN_002164-T1	N	GH18(62-283)	N	N	Y(1-25)	1
FUN_002170-T1	N	GH18(62-283)	N	N	Y(1-25)	1
FUN_002185-T1	N	AA3_3(5-598)	N	AA3_3	N	2
FUN_002187-T1	N	AA3_2(1-481)	N	AA3_2	N	2
FUN_002241-T1	N	GH3(73-295)	N	N	N	1
FUN_002260-T1	N	AA7(39-220)	N	N	N	1
FUN_002307-T1	N	GT20(164-632)	GT20	GT20	Y(1-24)	3
FUN_002347-T1	2.4.1.1	GT35(151-856)	GT35	GT35	N	3
FUN_002351-T1	3.2.1.174	GH78(249-586)	GH78	GH78	Y(1-20)	3
FUN_002425-T1	3.2.1.21|3.2.1.58	GH3(242-443)	CBM1+GH3	GH3	Y(1-24)	3
FUN_002441-T1	N	AA3_2(30-596)	AA3	AA3_2	N	3
FUN_002467-T1	N	AA3_2(55-631)	N	AA3_2	N	2
FUN_002469-T1	N	GH13_1(78-381)	N	GH13_1	Y(1-41)	2
FUN_002474-T1	3.2.1.24	GH38(919-1178)	GH38	GH38	N	3
FUN_002521-T1	N	GT1(205-494)	N	N	N	1
FUN_002523-T1	N	GT1(187-476)	N	N	N	1
FUN_002559-T1	N	GH5_12(60-575)	N	GH5_12	N	2
FUN_002588-T1	N	GH92(291-672)	N	GH92	N	2
FUN_002591-T1	N	GH92(242-602)	GH92	GH92	N	3
FUN_002634-T1	3.2.1.39	GH152(794-1023)	GH152	GH152	N	3
FUN_002636-T1	2.4.1.34	GT48(762-1531)	GT48	GT48	N	3
FUN_002640-T1	1.11.1.16|1.11.1.13|1.11.1.-	AA2(40-299)	AA2	AA2	Y(1-24)	3
FUN_002647-T1	1.11.1.14	AA2(45-307)	AA2	AA2	Y(1-22)	3
FUN_002653-T1	1.11.1.14	AA2(45-307)	AA2	AA2	Y(1-22)	3
FUN_002661-T1	1.11.1.14	AA2(45-307)	AA2	AA2	Y(1-22)	3
FUN_002702-T1	N	GT22(51-380)	GT22	N	N	2
FUN_002705-T1	N	AA7(72-271)	N	N	Y(1-29)	1
FUN_002722-T1	3.2.1.21	GH1(143-493)	GH1	GH1	N	3
FUN_002749-T1	N	PL38(77-369)	N	PL38	Y(1-33)	2
FUN_002750-T1	3.2.1.15	GH28(44-360)	GH28	GH28	Y(1-28)	3
FUN_002751-T1	3.2.1.15	GH28(44-357)	GH28	GH28	Y(1-28)	3
FUN_002774-T1	N	GH28(67-393)	N	N	N	1
FUN_002781-T1	N	CE17(144-312)	N	GT90	N	2
FUN_002782-T1	N	GT69(51-289)	GT69	GT69	N	3
FUN_002802-T1	N	GT90(306-615)	GT90	GT90	N	3
FUN_002807-T1	2.4.1.16	GT2(1236-1743)	GT2	GT2	N	3
FUN_002809-T1	N	AA1(134-612)	AA1	AA1	N	3
FUN_002822-T1	N	GH30_4(26-450)	N	GH30	Y(1-21)	2
FUN_002850-T1	1.11.1.14	AA2(42-305)	AA2	AA2	Y(1-19)	3
FUN_002851-T1	1.11.1.16|1.11.1.13|1.11.1.-	AA2(82-324)	AA2	AA2	Y(1-26)	3
FUN_002883-T1	1.11.1.14	AA2(66-328)	AA2	AA2	N	3
FUN_002888-T1	3.2.1.39	GH152(26-255)	GH152	GH152	Y(1-20)	3
FUN_002963-T1	3.2.1.113	GH47(118-566)	GH47	GH47	N	3
FUN_003028-T1	N	AA3_2(303-871)	AA3	AA3_2	N	3
FUN_003035-T1	N	AA9(6-216)	N	N	N	1
FUN_003119-T1	N	GH18(63-268)	N	GH18	Y(1-20)	2
FUN_003213-T1	3.2.1.39	GH152(25-256)	GH152	GH152	Y(1-19)	3
FUN_003228-T1	N	GT8(89-306)	N	N	N	1
FUN_003264-T1	N	GH16_2(200-553)	GH16	GH16_2	N	3
FUN_003318-T1	N	GH10(38-304)	N	N	N	1
FUN_003405-T1	N	CE16(60-204)	CE16	N	Y(1-44)	2
FUN_003430-T1	3.2.1.59	GH71(10-327)	GH71	GH71	N	3
FUN_003436-T1	3.2.1.67|3.2.1.-	GH28(8-320)	GH28	N	N	2
FUN_003461-T1	3.2.1.84|3.2.1.20	GH31(355-810)	GH31	GH31	Y(1-44)	3
FUN_003495-T1	N	CE9(10-273)+CE9(343-489)	CE9	CE9	N	3
FUN_003505-T1	N	GH5_9(264-589)	GH5	GH5_9	N	3
FUN_003516-T1	N	PL14_4(69-276)	N	N	N	1
FUN_003624-T1	N	AA3_2(35-641)	N	AA3_2	N	2
FUN_003628-T1	1.2.3.15	AA5_1(22-552)	AA5	AA5_1	Y(1-19)	3
FUN_003634-T1	1.2.3.15	AA5_1(24-552)	AA5	AA5_1	Y(1-19)	3
FUN_003637-T1	N	CE4(45-150)	N	N	N	1
FUN_003656-T1	N	AA9(9-228)	AA9	AA9+CBM1	Y(1-27)	3
FUN_003671-T1	N	GH18(152-569)	GH18	N	N	2
FUN_003679-T1	2.4.1.16	GT2(1217-1721)	GT2	GT2	N	3
FUN_003699-T1	N	CE15(43-341)	N	N	N	1
FUN_003791-T1	2.4.1.-	GT32(77-156)	GT32	GT32	Y(1-41)	3
FUN_003824-T1	N	CE4(150-266)	N	CE4	Y(1-24)	2
FUN_003875-T1	N	GH105(131-355)	N	GH0	Y(1-19)	2
FUN_003896-T1	2.4.1.-	GT57(69-519)	GT57	GT57	N	3
FUN_003947-T1	2.4.1.18	GH13_8(238-531)	CBM48+GH13	CBM48+GH13_8	N	3
FUN_003961-T1	N	GH16_2(228-578)	GH16	GH16_2	N	3
FUN_004001-T1	3.2.1.89	GH53(21-340)	GH53	GH53	Y(1-19)	3
FUN_004002-T1	N	AA3_2(11-594)	N	AA3_2	N	2
FUN_004023-T1	N	GT8(84-302)	N	N	N	1
FUN_004134-T1	N	GH18(45-377)	GH18	N	N	2
FUN_004155-T1	1.11.1.16|1.11.1.13|1.11.1.-	AA2(45-318)	AA2	AA2	Y(1-22)	3
FUN_004208-T1	N	AA9(7-224)	N	AA9	Y(1-19)	2
FUN_004233-T1	3.2.1.25	GH2(4-691)	GH2	GH2	N	3
FUN_004236-T1	2.4.1.16	GT2(202-373)+GT2(350-582)	GT2	GT2	N	3
FUN_004242-T1	N	GH79(52-413)	N	N	Y(1-32)	1
FUN_004268-T1	N	AA9(6-213)	N	AA9	Y(1-20)	2
FUN_004272-T1	N	GH135(18-254)	N	N	N	1
FUN_004276-T1	N	GH9(49-521)	GH9	GH9	Y(1-20)	3
FUN_004310-T1	N	AA7(27-458)	N	N	N	1
FUN_004365-T1	N	GH128(88-304)	N	N	N	1
FUN_004403-T1	N	GH128(161-379)	N	N	Y(1-19)	1
FUN_004411-T1	N	GH125(29-410)	N	GH125	N	2
FUN_004426-T1	N	GH47(55-493)	GH47	GH47	Y(1-30)	3
FUN_004554-T1	N	GT8(224-458)	GT8	GT8	N	3
FUN_004607-T1	2.4.1.109	GT39(70-309)	GT39	GT39	N	3
FUN_004639-T1	N	GH5_9(300-593)	GH5	GH5_9	N	3
FUN_004679-T1	N	GH85(800-999)	N	GH85	N	2
FUN_004683-T1	1.1.3.13	AA3_3(5-625)	AA3	AA3_3	N	3
FUN_004699-T1	3.2.1.8	GH10(627-920)	GH10+CBM1	CBM1+GH10	N	3
FUN_004704-T1	N	AA9(8-229)	AA9	AA9+CBM1	Y(1-20)	3
FUN_004709-T1	1.10.3.2	AA1_1(38-235)	AA1	N	Y(1-24)	2
FUN_004711-T1	1.10.3.2	AA1_1(38-338)	AA1	AA1_1	Y(1-24)	3
FUN_004712-T1	N	GH79(45-444)	N	N	Y(1-40)	1
FUN_004727-T1	3.2.1.21	GH3(140-365)	GH3	GH3	N	3
FUN_004728-T1	3.2.1.24	GH92(205-686)	GH92	GH92	N	3
FUN_004737-T1	N	AA3_2(50-635)	AA3	AA3_2	Y(1-20)	3
FUN_004768-T1	N	CE16(14-263)	N	N	N	1
FUN_004773-T1	3.2.1.21	GH3(37-251)	GH3	GH3	N	3
FUN_004774-T1	N	CE16(31-245)	N	N	N	1
FUN_004803-T1	3.2.1.20|3.2.1.84	GH31(251-756)	GH31	GH31	N	3
FUN_004812-T1	3.2.1.20|3.2.1.84	GH31(252-767)	GH31	GH31	Y(1-22)	3
FUN_004834-T1	3.2.1.45	GH5_12(29-576)	GH5	GH5_12	N	3
FUN_004852-T1	4.2.2.3	PL14_4(88-304)	PL14	N	Y(1-23)	2
FUN_004853-T1	N	PL14_4(84-298)	N	N	Y(1-33)	1
FUN_004854-T1	N	PL14_4(173-389)	N	N	Y(1-21)	1
FUN_004873-T1	2.4.1.257|2.4.1.132	GT4(225-396)	GT4	GT4	N	3
FUN_004878-T1	N	CBM21(330-432)	CBM21	N	N	2
FUN_004895-T1	N	PL14_4(202-364)	N	N	N	1
FUN_004958-T1	N	GH88(68-396)	N	GH88	Y(1-19)	2
FUN_005015-T1	2.4.1.231	GT4(496-660)	GT4	GT4	N	3
FUN_005032-T1	3.2.1.21	GH3(36-252)	GH3	GH3	N	3
FUN_005101-T1	1.10.3.2	AA1_1(40-340)	AA1	AA1_1	Y(1-63)	3
FUN_005110-T1	3.2.1.1	GH13_1(57-361)	GH13	GH13_1	Y(1-22)	3
FUN_005135-T1	N	AA7(309-508)	N	N	N	1
FUN_005145-T1	N	GH63(543-757)	N	GH63	N	2
FUN_005160-T1	3.2.1.177	GH31(250-486)+GH31(488-641)	GH31	GH31	N	3
FUN_005248-T1	3.2.1.145	GH43_24(106-339)	GH43	CBM35+GH43_24	N	3
FUN_005340-T1	2.4.1.34	GT48(722-1496)	GT48	GT48	N	3
FUN_005375-T1	N	CE16(26-269)	N	N	N	1
FUN_005423-T1	N	GT28(4-130)	N	N	N	1
FUN_005434-T1	2.4.1.183|2.4.1.-	GH13_22(98-499)+GH13_22(1150-1615)	GH13+GT5	GH13_22+GT5	Y(1-20)	3
FUN_005456-T1	2.4.1.131	GT15(71-341)	GT15	GT15	N	3
FUN_005501-T1	2.4.1.258	GT58(107-332)	GT58	N	N	2
FUN_005503-T1	N	GH89(62-722)	GH89	GH89	Y(1-21)	3
FUN_005518-T1	N	GH5_50(161-442)	GH5	GH5_50	N	3
FUN_005527-T1	3.2.1.58	GH55(36-699)	GH55	GH55	Y(1-38)	3
FUN_005529-T1	N	GH5_9(289-598)	GH5	GH5_9	N	3
FUN_005564-T1	N	AA3_2(28-624)	AA3	AA3_2	N	3
FUN_005566-T1	N	AA3_2(9-587)	AA3	AA3_2	N	3
FUN_005571-T1	N	AA3_2(32-321)+AA3_2(339-643)	AA3	AA3_2	Y(1-23)	3
FUN_005591-T1	2.4.1.-	GT50(182-451)	GT50	GT50	N	3
FUN_005616-T1	N	AA8(25-203)	N	N	Y(1-20)	1
FUN_005620-T1	N	GT22(28-175)	N	N	N	1
FUN_005623-T1	N	AA3_2(2-534)	AA3	AA3_2	N	3
FUN_005624-T1	N	AA3_2(32-640)	AA3	AA3_2	Y(1-31)	3
FUN_005630-T1	N	AA5_1(212-763)	AA5	AA5_1	Y(1-39)	3
FUN_005632-T1	N	AA3_2(15-596)	AA3	AA3_2	N	3
FUN_005645-T1	3.2.1.91|3.2.1.4	GH6(117-413)	CBM1+GH6	CBM1+GH6	Y(1-21)	3
FUN_005730-T1	N	CE16(2-266)	CE16	CE16	N	3
FUN_005746-T1	N	GT8(81-295)	N	N	N	1
FUN_005765-T1	2.4.1.109	GT39(140-378)	GT39	GT39	N	3
FUN_005923-T1	N	AA7(30-274)	N	N	N	1
FUN_005935-T1	N	AA3_3(33-222)	N	N	N	1
FUN_005958-T1	N	AA7(145-347)	N	N	N	1
FUN_005987-T1	N	GH16_2(232-578)	GH16	GH16_2	N	3
FUN_006083-T1	3.2.1.3	GH15(48-449)+CBM20(486-571)	CBM20+GH15	CBM20+GH15	Y(1-19)	3
FUN_006133-T1	N	GH43_6(39-330)	N	N	Y(1-25)	1
FUN_006134-T1	N	GH43_6(48-339)	N	N	Y(1-35)	1
FUN_006318-T1	N	GH71(36-453)	GH71	GH71	Y(1-22)	3
FUN_006326-T1	N	GH71(36-458)	N	GH71	N	2
FUN_006327-T1	N	GH71(40-468)	GH71	GH71	Y(1-23)	3
FUN_006342-T1	2.4.1.-	GT57(15-370)	GT57	N	N	2
FUN_006381-T1	N	GH30_3(58-494)	N	GH30_3	Y(1-21)	2
FUN_006419-T1	N	GH30_3(57-437)	N	GH30_3	Y(1-21)	2
FUN_006420-T1	N	GH30_3(58-495)	N	GH30_3	Y(1-30)	2
FUN_006421-T1	N	GH30_3(31-430)	N	GH30_3	Y(1-21)	2
FUN_006455-T1	1.-.-.-	AA9(8-227)+AA9(330-543)	AA9+CBM1	AA9+CBM1	Y(1-20)	3
FUN_006483-T1	N	CE16(47-318)	N	N	Y(1-24)	1
FUN_006490-T1	N	GH131(22-252)	N	CBM1+GH131	Y(1-19)	2
FUN_006501-T1	N	AA3_3(8-579)	N	AA3_3	N	2
FUN_006502-T1	N	AA3_3(20-495)	N	AA3_3	N	2
FUN_006503-T1	1.1.3.13	AA3_3(5-598)	AA3	AA3_3	N	3
FUN_006570-T1	N	CE8(31-221)	N	N	N	1
FUN_006575-T1	N	GH16_1(62-295)	N	GH16_1	N	2
FUN_006592-T1	3.2.1.52	GH20(168-505)	GH20	GH20	N	3
FUN_006599-T1	3.2.1.52	GH20(168-511)	GH20	GH20	Y(1-20)	3
FUN_006612-T1	3.2.1.28	GH37(82-534)	GH37	GH37	Y(1-19)	3
FUN_006618-T1	2.4.1.131	GT4(298-460)	GT4	GT4	N	3
FUN_006632-T1	N	GH131(22-308)	N	N	N	1
FUN_006651-T1	3.2.1.4	GH12(91-240)	GH12	GH12	Y(1-33)	3
FUN_006652-T1	3.2.1.4	GH12(315-464)	GH12	N	N	2
FUN_006676-T1	2.4.1.16	GT2(284-446)	GT2	GT2	N	3
FUN_006680-T1	N	GH35(58-366)	GH35	GH35	N	3
FUN_006684-T1	N	GH35(82-356)	CBM51	GH35	Y(1-31)	3
FUN_006691-T1	3.2.1.23|2.4.1.-	GH35(117-440)	CBM51+GH35	GH35	N	3
FUN_006700-T1	N	GH2(6-745)	N	GH2	N	2
FUN_006703-T1	N	GH15(307-680)	GH15	GH15	N	3
FUN_006791-T1	2.4.1.212	GT2(52-284)	GT2	GT2	N	3
FUN_006813-T1	3.2.1.58	GH55(39-661)	GH55	GH55	Y(1-35)	3
FUN_006834-T1	N	GH27(145-401)	GH27	CBM1+GH27	Y(1-22)	3
FUN_006867-T1	N	AA9(8-227)	N	N	Y(1-20)	1
FUN_006871-T1	3.2.1.171	GH28(62-368)	GH28	GH28	Y(1-32)	3
FUN_006967-T1	N	AA5_1(42-600)	AA5	AA5_1	Y(1-30)	3
FUN_006984-T1	N	AA2(110-359)	N	AA2	Y(1-22)	2
FUN_006998-T1	N	GH92(286-805)	N	GH92	Y(1-24)	2
FUN_007000-T1	N	GT1(590-999)	N	GT1	N	2
FUN_007002-T1	1.11.1.14	AA2(45-307)	AA2	AA2	Y(1-22)	3
FUN_007003-T1	1.11.1.14	AA2(45-307)	AA2	AA2	Y(1-22)	3
FUN_007004-T1	1.11.1.16|1.11.1.13|1.11.1.-	AA2(45-303)	AA2	AA2	Y(1-22)	3
FUN_007007-T1	3.2.1.14	GH18(859-1200)	GH18	GH18	N	3
FUN_007010-T1	N	AA9(360-567)	N	N	N	1
FUN_007117-T1	2.4.1.16	GT2(438-601)	GT2	GT2	N	3
FUN_007127-T1	3.2.1.6	GH16_1(95-344)	GH16	GH16_1	N	3
FUN_007147-T1	N	GH18(88-308)	GH18	N	Y(1-24)	2
FUN_007187-T1	N	GT1(38-345)	N	N	N	1
FUN_007191-T1	3.2.1.78	GH5_7(944-1223)	CBM1+GH5	CBM1+GH5_7	N	3
FUN_007194-T1	2.4.1.15	GT20(48-292)	GT20	GT20	N	3
FUN_007217-T1	N	PL14_5(95-304)	PL14	N	Y(1-24)	2
FUN_007242-T1	N	GH16_1(61-281)	N	N	Y(1-20)	1
FUN_007334-T1	N	AA9(9-236)	AA9	N	Y(1-21)	2
FUN_007337-T1	N	GH154(17-365)	N	GH154	N	2
FUN_007364-T1	N	GH18(51-415)	N	GH18	Y(1-19)	2
FUN_007390-T1	3.2.1.25	GH2(20-808)	GH2	GH2	N	3
FUN_007415-T1	N	GT1(230-496)	N	GT1	N	2
FUN_007416-T1	N	GT1(283-483)	N	GT1	N	2
FUN_007421-T1	2.4.1.16	GT2(435-939)	GT2	GT2	N	3
FUN_007443-T1	3.2.1.31	GH79(36-407)	GH79	GH79	Y(1-22)	3
FUN_007445-T1	N	GH5_9(260-592)	GH5	GH5_9	N	3
FUN_007454-T1	1.11.1.16|1.11.1.13|1.11.1.-	AA2(106-215)	AA2	AA2	Y(1-25)	3
FUN_007495-T1	N	AA3_3(10-621)	N	AA3_3	N	2
FUN_007496-T1	N	AA3_3(9-529)	AA3	AA3_3	N	3
FUN_007507-T1	3.1.1.72|3.1.1.-	CBM1(24-51)	CE1	CBM1+CE1	Y(1-22)	3
FUN_007568-T1	3.2.1.8	GH10(117-312)	GH10+CBM1	GH10	Y(1-27)	3
FUN_007580-T1	3.1.1.-	CE15(112-441)	CBM1+CE15	CBM1+CE15	Y(1-22)	3
FUN_007604-T1	1.11.1.16|1.11.1.13|1.11.1.-	AA2(42-301)	AA2	AA2	Y(1-19)	3
FUN_007641-T1	N	GT8(5-239)	N	N	N	1
FUN_007705-T1	N	GH16_19(102-258)	N	N	Y(1-21)	1
FUN_007710-T1	2.4.1.-|3.2.1.80	GH32(49-345)	GH32	GH32	Y(1-23)	3
FUN_007730-T1	N	CE16(158-396)	CE16	CE16	Y(1-20)	3
FUN_007752-T1	N	CE16(31-299)	CE16	CE16	Y(1-20)	3
FUN_007765-T1	2.4.1.109	GT39(61-302)	GT39	GT39	N	3
FUN_007771-T1	N	GH18(1826-2027)	GH18	GH18	Y(1-42)	3
FUN_007772-T1	N	GH18(107-316)	GH18	GH18	Y(1-28)	3
FUN_007775-T1	N	GH18(56-283)	N	GH18	Y(1-26)	2
FUN_007777-T1	N	GH18(56-283)	N	GH18	Y(1-26)	2
FUN_007887-T1	3.2.1.22	GH27(188-457)	GH27	GH27	N	3
FUN_007952-T1	N	GH25(147-276)	GH25	GH25	N	3
FUN_007963-T1	N	AA9(7-212)	AA9	N	Y(1-18)	2
FUN_007983-T1	1.11.1.16|1.11.1.13|1.11.1.-	AA2(45-147)+AA2(149-267)	AA2	AA2	Y(1-29)	3
FUN_008054-T1	3.2.1.113	GH47(49-497)	GH47	GH47	Y(1-20)	3
FUN_008065-T1	N	GH76(155-491)	N	N	Y(1-47)	1
FUN_008132-T1	3.2.1.67|3.2.1.-	GH28(70-399)	GH28	N	N	2
FUN_008157-T1	N	GH79(45-219)	N	N	Y(1-36)	1
FUN_008158-T1	N	GH79(13-230)	N	N	N	1
FUN_008162-T1	N	GH16_19(110-278)	N	N	Y(1-23)	1
FUN_008194-T1	N	AA3_2(34-279)	AA3	N	N	2
FUN_008245-T1	N	AA3_2(31-583)	N	AA3_2	N	2
FUN_008255-T1	N	AA9(6-169)	AA9	AA9+CBM1	Y(1-20)	3
FUN_008264-T1	2.4.1.-	GT24(1234-1481)	GT24	GT24	N	3
FUN_008309-T1	N	GH5_50(153-422)	GH5	GH5_50	N	3
FUN_008349-T1	N	GT20(109-590)	GT20	GT20	N	3
FUN_008395-T1	N	GH10(41-341)	N	GH10	Y(1-21)	2
FUN_008471-T1	N	GH79(49-501)	N	GH79	Y(1-23)	2
FUN_008517-T1	3.2.1.4	GH5_5(84-366)	GH5+CBM1	CBM1+GH5_5	Y(1-23)	3
FUN_008565-T1	N	CE16(33-323)	CE16	CE16	Y(1-23)	3
FUN_008593-T1	N	GH71(31-407)	N	GH71	N	2
FUN_008678-T1	1.-.-.-	AA14(19-281)	AA14	AA14	N	3
FUN_008686-T1	1.-.-.-	AA14(19-280)	AA14	AA14	Y(1-21)	3
FUN_008688-T1	1.-.-.-	AA14(23-285)	AA14	AA14	N	3
FUN_008702-T1	N	AA3_2(71-577)	N	AA3_2	N	2
FUN_008712-T1	3.2.1.8|3.1.1.72	GH10(68-386)	CBM1+GH10	CBM1+GH10	Y(1-20)	3
FUN_008714-T1	3.2.1.8	GH10(90-399)	GH10+CBM1	CBM1+GH10	Y(1-20)	3
FUN_008723-T1	3.2.1.28	GH37(148-720)	GH37	GH37	N	3
FUN_008728-T1	N	GT17(65-350)	GT17	N	Y(1-29)	2
FUN_008814-T1	N	GH5_9(49-355)	N	GH5_9	N	2
FUN_008831-T1	N	GH109(40-191)	N	N	N	1
FUN_008863-T1	N	GH13_5(69-419)	N	GH13_5	N	2
FUN_008871-T1	N	AA14(22-287)	N	AA14	Y(1-22)	2
FUN_008985-T1	3.2.1.39	GH152(26-256)	GH152	GH152	Y(1-20)	3
FUN_009061-T1	2.4.1.15	GT20(209-515)	GT20	GT20	N	3
FUN_009104-T1	N	GT8(78-300)	N	N	N	1
FUN_009141-T1	N	GH17(127-398)	GH17	GH17	N	3
FUN_009179-T1	N	GH18(32-345)	CBM1	GH18	N	3
FUN_009190-T1	N	GT22(20-189)	N	N	N	1
FUN_009198-T1	N	GH18(30-286)	CBM1	CBM5+GH18	Y(1-23)	3
FUN_009199-T1	N	GH18(29-378)	N	CBM5+GH18	Y(1-23)	2
FUN_009231-T1	N	GH20(166-431)	N	GH20	N	2
FUN_009275-T1	3.2.1.176|3.2.1.132|3.1.1.-|3.2.1.4	GH7(20-456)	CBM1+GH7	GH7	N	3
FUN_009315-T1	N	GH109(9-169)	N	N	N	1
FUN_009362-T1	3.2.1.3	GH15(44-449)+CBM20(487-572)	CBM20+GH15	CBM20+GH15	Y(1-28)	3
FUN_009364-T1	2.4.99.18	GT66(25-709)	GT66	GT66	N	3
FUN_009387-T1	N	GH5_15(95-273)	N	GH5_15	Y(1-41)	2
FUN_009439-T1	N	GH127(332-556)	N	N	N	1
FUN_009500-T1	2.4.1.25|3.2.1.33	GH13_25(1096-1550)	GH133+GH13	GH13_25+GH133	Y(1-28)	3
FUN_009526-T1	N	AA3_2(34-599)	AA3	AA3_2	Y(1-21)	3
FUN_009527-T1	N	AA3_2(32-571)	AA3	AA3_2	Y(1-20)	3
FUN_009528-T1	N	AA3_2(32-600)	AA3	AA3_2	Y(1-20)	3
FUN_009568-T1	3.2.1.39	GH16_1(83-312)	GH16	GH16_1	Y(1-25)	3
FUN_009596-T1	3.5.1.41	CE4(229-350)	CE4	CE4	Y(1-22)	3
FUN_009648-T1	3.2.1.113	GH47(89-566)	GH47	GH47	N	3
FUN_009669-T1	3.2.1.113	GH47(77-613)	GH47	GH47	N	3
FUN_009858-T1	1.10.3.2	AA1_1(36-341)	AA1	AA1_1	Y(1-22)	3
FUN_009884-T1	N	AA3_2(216-512)	AA3	AA3_2	N	3
FUN_009885-T1	N	AA3_2(41-626)	AA3	AA3_2	N	3
FUN_009895-T1	N	GT2(66-243)	GT2	GT2	N	3
FUN_009948-T1	N	AA3_2(5-374)	AA3	AA3_2	N	3
FUN_009953-T1	N	AA7(37-455)	N	N	N	1
FUN_009993-T1	N	AA7(146-340)	N	N	Y(1-29)	1
FUN_010002-T1	N	GH18(64-436)	GH18	GH18	Y(1-19)	3
FUN_010028-T1	N	AA1_2(40-398)	AA1	AA1_2	Y(1-18)	3
FUN_010046-T1	N	GT4(31-168)	GT4	N	N	2
FUN_010055-T1	3.2.1.176|3.2.1.132|3.1.1.-|3.2.1.4	GH7(20-456)	GH7+CBM1	GH7	N	3
FUN_010089-T1	N	GH152(21-168)	GH152	N	N	2
FUN_010090-T1	N	GH152(24-250)	GH152	GH152	Y(1-18)	3
FUN_010109-T1	3.2.1.4	GH5_5(76-370)	GH5+CBM1	GH5_5	N	3
FUN_010115-T1	3.2.1.21|3.2.1.-|3.2.1.23|3.2.1.74|3.2.1.38	GH1(111-567)	GH1	GH1	N	3
FUN_010152-T1	N	GH16_1(62-289)	GH16	N	Y(1-22)	2
FUN_010153-T1	N	GH16_1(69-297)	N	N	N	1
FUN_010154-T1	N	GH16_1(94-321)	GH16	N	N	2
FUN_010218-T1	3.2.1.55	GH51(200-686)	GH51	GH51	Y(1-19)	3
FUN_010261-T1	N	GH12(102-255)	GH12	N	Y(1-20)	2
FUN_010279-T1	2.4.1.83	GT2(7-173)	GT2	GT2	N	3
FUN_010348-T1	3.2.1.1|3.2.1.98|3.2.1.116	GH13_32(94-338)+CBM20(507-592)	GH13+CBM20	CBM20+GH13_32	Y(1-24)	3
FUN_010349-T1	3.2.1.1|3.2.1.116|3.2.1.98	GH13_32(66-333)+CBM20(492-577)	CBM20+GH13	CBM20+GH13_32	N	3
FUN_010351-T1	3.2.1.14	GH18(63-416)	GH18	CBM5+GH18	Y(1-23)	3
FUN_010352-T1	3.2.1.14	GH18(61-410)	GH18	CBM5+GH18	Y(1-20)	3
FUN_010354-T1	1.1.99.18	AA8(26-198)+AA3_1(222-766)	AA8+AA3	AA3_1+AA8	Y(1-21)	3
FUN_010366-T1	N	GH16_2(290-654)	GH16	GH16_2	N	3
FUN_010386-T1	1.6.5.6	AA6(5-200)	AA6	N	N	2
FUN_010415-T1	3.2.1.15	GH28(152-470)	GH28	GH28	N	3
FUN_010456-T1	3.2.1.63	GH95(82-856)	GH95	GH95	N	3
FUN_010466-T1	N	GH16_4(499-832)	GH16	GH16_4	N	3
FUN_010467-T1	N	GT2(625-842)	GT0	GT0	N	3
FUN_010478-T1	N	GH71(135-535)	GH71	GH71	N	3
FUN_010480-T1	1.2.3.15	AA5_1(22-621)	AA5	AA5_1	Y(1-22)	3
FUN_010541-T1	N	AA3_2(37-623)	AA3	AA3_2	Y(1-21)	3
FUN_010571-T1	N	GH128(76-287)	N	N	Y(1-21)	1
FUN_010573-T1	1.10.3.2	AA1_1(38-338)	AA1	AA1_1	N	3
FUN_000156-T1	N	N	CBM50	N	N	1
FUN_000303-T1	N	N	CBM14	N	N	1
FUN_000612-T1	N	N	GT41	GT41	N	2
FUN_000656-T1	2.4.1.-	N	GT31	GT31	N	2
FUN_001863-T1	N	N	CE16	N	N	1
FUN_002027-T1	3.2.1.4	N	GH12	N	N	1
FUN_002877-T1	1.11.1.14	N	AA2	N	Y(1-23)	1
FUN_002984-T1	N	N	CBM14	N	N	1
FUN_004275-T1	3.2.1.4	N	GH12	N	N	1
FUN_004468-T1	N	N	GH25	N	N	1
FUN_004478-T1	N	N	GH18	N	N	1
FUN_004508-T1	N	N	CBM14	N	N	1
FUN_004710-T1	1.10.3.2	N	AA1	N	N	1
FUN_005201-T1	3.2.1.4|3.2.1.91	N	CBM5	N	Y(1-25)	1
FUN_005517-T1	3.2.1.8|3.2.1.4|3.2.1.-|3.2.1.78	N	CBM3	N	N	1
FUN_005680-T1	N	N	GH0	N	N	1
FUN_005943-T1	3.2.1.21|3.2.1.58|3.2.1.-	N	GH3	N	N	1
FUN_006389-T1	N	N	CE5	N	N	1
FUN_006786-T1	3.1.1.72|3.1.1.-	N	CE1	CBM1+CE1	Y(1-23)	2
FUN_006921-T1	1.11.1.14	N	AA2	N	N	1
FUN_007316-T1	N	N	GH0	GH0	N	2
FUN_007518-T1	1.11.1.14	N	AA2	N	N	1
FUN_007650-T1	N	N	CBM2	N	N	1
FUN_009280-T1	N	N	GT4	N	Y(1-38)	1
FUN_009594-T1	N	N	GT31	GT31	N	2
FUN_010085-T1	N	N	GT2	N	N	1
FUN_010428-T1	N	N	GH128	N	N	1
FUN_010593-T1	N	N	GH146	GH43_29	Y(1-24)	2
FUN_000051-T1	N	N	N	GH18	N	1
FUN_000091-T1	N	N	N	GH5_12	N	1
FUN_000111-T1	N	N	N	AA2	N	1
FUN_000172-T1	N	N	N	GT1	N	1
FUN_000214-T1	N	N	N	GH0	N	1
FUN_000274-T1	N	N	N	CBM18	N	1
FUN_000329-T1	N	N	N	GT47+GT64	N	1
FUN_000348-T1	N	N	N	GH78	N	1
FUN_000386-T1	N	N	N	AA5_1	Y(1-31)	1
FUN_000446-T1	N	N	N	GT30	N	1
FUN_000447-T1	N	N	N	GT47+GT64	N	1
FUN_000480-T1	N	N	N	GH43_30	N	1
FUN_000550-T1	N	N	N	CE3	N	1
FUN_000551-T1	N	N	N	CE3	N	1
FUN_000558-T1	N	N	N	AA5	N	1
FUN_000605-T1	N	N	N	GT3	N	1
FUN_000629-T1	N	N	N	GT4	N	1
FUN_000677-T1	N	N	N	GH88	N	1
FUN_000686-T1	N	N	N	GT95	N	1
FUN_000755-T1	N	N	N	GT7	N	1
FUN_000759-T1	N	N	N	GH71	N	1
FUN_000779-T1	N	N	N	GH27	N	1
FUN_000792-T1	N	N	N	CE4	N	1
FUN_000812-T1	N	N	N	CBM1+GH5_5	N	1
FUN_000910-T1	N	N	N	CE8	N	1
FUN_000948-T1	N	N	N	GT98	N	1
FUN_000958-T1	N	N	N	CE8	N	1
FUN_001006-T1	N	N	N	GH16_20	N	1
FUN_001092-T1	N	N	N	CBM48+GH13_8	N	1
FUN_001119-T1	N	N	N	AA9	Y(1-37)	1
FUN_001140-T1	N	N	N	CBM12	Y(1-27)	1
FUN_001213-T1	N	N	N	GH5_12	N	1
FUN_001218-T1	N	N	N	GT4	N	1
FUN_001243-T1	N	N	N	GT2	N	1
FUN_001285-T1	N	N	N	GH13_31	N	1
FUN_001367-T1	N	N	N	AA2	N	1
FUN_001412-T1	N	N	N	GH13	N	1
FUN_001505-T1	N	N	N	GH18	N	1
FUN_001545-T1	N	N	N	CBM50	Y(1-24)	1
FUN_001546-T1	N	N	N	CBM50	Y(1-24)	1
FUN_001549-T1	N	N	N	CBM50	Y(1-24)	1
FUN_001578-T1	N	N	N	GH146	N	1
FUN_001591-T1	N	N	N	GH6	N	1
FUN_001665-T1	N	N	N	GH5_12	N	1
FUN_001666-T1	N	N	N	GH5_12	N	1
FUN_001741-T1	N	N	N	GT13	N	1
FUN_001943-T1	N	N	N	CBM1+GH10	N	1
FUN_002259-T1	N	N	N	GT7	N	1
FUN_002384-T1	N	N	N	CBM5+GH18	N	1
FUN_002524-T1	N	N	N	GT8	N	1
FUN_002525-T1	N	N	N	GT8	N	1
FUN_002649-T1	N	N	N	GH47	N	1
FUN_002729-T1	N	N	N	GH1	N	1
FUN_002730-T1	N	N	N	AA9	N	1
FUN_002775-T1	N	N	N	AA9	N	1
FUN_002805-T1	N	N	N	CBM48+GH13_8	N	1
FUN_002959-T1	N	N	N	GT20	N	1
FUN_002986-T1	N	N	N	GH72	N	1
FUN_003007-T1	N	N	N	AA9	N	1
FUN_003011-T1	N	N	N	AA9	N	1
FUN_003115-T1	N	N	N	CE8	Y(1-26)	1
FUN_003124-T1	N	N	N	GT1	Y(1-28)	1
FUN_003321-T1	N	N	N	CE0	N	1
FUN_003330-T1	N	N	N	CBM50	N	1
FUN_003687-T1	N	N	N	AA9	N	1
FUN_003747-T1	N	N	N	CE0	N	1
FUN_003811-T1	N	N	N	CBM13+GT27	N	1
FUN_003846-T1	N	N	N	GT8	N	1
FUN_003910-T1	N	N	N	CBM48	N	1
FUN_003916-T1	N	N	N	GH51	N	1
FUN_003936-T1	N	N	N	GT8	N	1
FUN_004130-T1	N	N	N	CBM13	Y(1-27)	1
FUN_004144-T1	N	N	N	CBM48	N	1
FUN_004177-T1	N	N	N	GH152	Y(1-21)	1
FUN_004244-T1	N	N	N	CE8	N	1
FUN_004305-T1	N	N	N	GH88	N	1
FUN_004376-T1	N	N	N	AA1	N	1
FUN_004490-T1	N	N	N	GT4	Y(1-18)	1
FUN_004553-T1	N	N	N	GT2	N	1
FUN_004579-T1	N	N	N	GH12	N	1
FUN_004605-T1	N	N	N	GT35	N	1
FUN_004635-T1	N	N	N	GT3	N	1
FUN_004640-T1	N	N	N	GH43_13	N	1
FUN_004666-T1	N	N	N	GH0	Y(1-25)	1
FUN_004667-T1	N	N	N	GH0	N	1
FUN_004695-T1	N	N	N	GH27	N	1
FUN_004839-T1	N	N	N	CBM21	N	1
FUN_005024-T1	N	N	N	GT22	N	1
FUN_005041-T1	N	N	N	GT2	N	1
FUN_005061-T1	N	N	N	GH5_12	N	1
FUN_005103-T1	N	N	N	GH47	N	1
FUN_005197-T1	N	N	N	CBM50	N	1
FUN_005269-T1	N	N	N	CE3	N	1
FUN_005297-T1	N	N	N	CBM5+GH18	N	1
FUN_005428-T1	N	N	N	GH152	N	1
FUN_005474-T1	N	N	N	GH13_17	N	1
FUN_005679-T1	N	N	N	CE16	N	1
FUN_005750-T1	N	N	N	GT22	N	1
FUN_005755-T1	N	N	N	GT8	N	1
FUN_005790-T1	N	N	N	GH28	N	1
FUN_005838-T1	N	N	N	GH76	N	1
FUN_005839-T1	N	N	N	GT58	Y(1-38)	1
FUN_005867-T1	N	N	N	GT47	N	1
FUN_006012-T1	N	N	N	GT29	N	1
FUN_006093-T1	N	N	N	GT18	N	1
FUN_006163-T1	N	N	N	GH18	N	1
FUN_006295-T1	N	N	N	GH5_12	N	1
FUN_006304-T1	N	N	N	GH130	N	1
FUN_006376-T1	N	N	N	GT2	N	1
FUN_006504-T1	N	N	N	CE8	N	1
FUN_006505-T1	N	N	N	GH5_12	N	1
FUN_006604-T1	N	N	N	CE15	Y(1-19)	1
FUN_006621-T1	N	N	N	GT4	Y(1-51)	1
FUN_006763-T1	N	N	N	CBM20+GH15	Y(1-20)	1
FUN_006770-T1	N	N	N	GT2	N	1
FUN_006897-T1	N	N	N	GH16_2	N	1
FUN_006954-T1	N	N	N	GH18	N	1
FUN_006964-T1	N	N	N	GT90	N	1
FUN_006981-T1	N	N	N	GT2	N	1
FUN_007090-T1	N	N	N	GH125	N	1
FUN_007101-T1	N	N	N	GH32	Y(1-22)	1
FUN_007175-T1	N	N	N	GT8	N	1
FUN_007176-T1	N	N	N	GT1	N	1
FUN_007243-T1	N	N	N	GH17	Y(1-19)	1
FUN_007479-T1	N	N	N	GT22	N	1
FUN_007549-T1	N	N	N	AA5	Y(1-33)	1
FUN_007605-T1	N	N	N	AA9	N	1
FUN_007702-T1	N	N	N	CE15	Y(1-23)	1
FUN_007762-T1	N	N	N	GH88	N	1
FUN_007819-T1	N	N	N	GH18	N	1
FUN_007854-T1	N	N	N	CBM18+GH16_19	N	1
FUN_007973-T1	N	N	N	CE0	N	1
FUN_007974-T1	N	N	N	CE0	N	1
FUN_008074-T1	N	N	N	CBM12	Y(1-27)	1
FUN_008111-T1	N	N	N	CE0	N	1
FUN_008149-T1	N	N	N	GH37	N	1
FUN_008238-T1	N	N	N	AA9	N	1
FUN_008246-T1	N	N	N	AA9	N	1
FUN_008267-T1	N	N	N	GT2	N	1
FUN_008271-T1	N	N	N	GT2	N	1
FUN_008320-T1	N	N	N	GH38	N	1
FUN_008465-T1	N	N	N	GT1	N	1
FUN_008467-T1	N	N	N	CBM18+GH16_19	N	1
FUN_008598-T1	N	N	N	GH72	N	1
FUN_008657-T1	N	N	N	GH27	N	1
FUN_008685-T1	N	N	N	GH146	N	1
FUN_008722-T1	N	N	N	AA9	N	1
FUN_008809-T1	N	N	N	GH76	N	1
FUN_008881-T1	N	N	N	CE8	Y(1-21)	1
FUN_008905-T1	N	N	N	CE8	Y(1-24)	1
FUN_008910-T1	N	N	N	GH55	N	1
FUN_008922-T1	N	N	N	CE8	Y(1-43)	1
FUN_008959-T1	N	N	N	CBM18+GH16_19	N	1
FUN_008966-T1	N	N	N	GT22	N	1
FUN_009001-T1	N	N	N	GT1	N	1
FUN_009033-T1	N	N	N	CBM18+GH16_19	N	1
FUN_009378-T1	N	N	N	CE3	N	1
FUN_009491-T1	N	N	N	GH47	N	1
FUN_009495-T1	N	N	N	GT0	N	1
FUN_009609-T1	N	N	N	GT4	N	1
FUN_009615-T1	N	N	N	GH55	N	1
FUN_009624-T1	N	N	N	GH55	N	1
FUN_009625-T1	N	N	N	GH55	N	1
FUN_009733-T1	N	N	N	GH20	N	1
FUN_009738-T1	N	N	N	GH79	N	1
FUN_009853-T1	N	N	N	GT31	N	1
FUN_009855-T1	N	N	N	GT57	N	1
FUN_009890-T1	N	N	N	GT4	N	1
FUN_009927-T1	N	N	N	CBM50	Y(1-24)	1
FUN_009945-T1	N	N	N	CBM48	N	1
FUN_009996-T1	N	N	N	GT14	N	1
FUN_010043-T1	N	N	N	GT58	Y(1-26)	1
FUN_010177-T1	N	N	N	GT0	N	1
FUN_010267-T1	N	N	N	GT2	N	1
FUN_010304-T1	N	N	N	CBM18+GH16_19	N	1
FUN_010335-T1	N	N	N	GH18	Y(1-27)	1
FUN_010337-T1	N	N	N	GT2	N	1
FUN_010364-T1	N	N	N	GH43_17	N	1
FUN_010427-T1	N	N	N	GT0	N	1
FUN_010463-T1	N	N	N	AA3_2	N	1
FUN_010552-T1	N	N	N	GT4	N	1
FUN_010554-T1	N	N	N	GT4	Y(1-26)	1
FUN_010575-T1	N	N	N	CE4	N	1

## Sheet: Peniophora sp. CBMAI
Gene ID	EC#	HMMER	eCAMI	DIAMOND	Signalp	#ofTools
VDB82638.1	N	PL35(539-726)	PL0	PL35	N	3
VDB82653.1	4.2.2.2	PL1_9(81-254)	PL1	PL1	Y(1-18)	3
VDB82654.1	N	PL1_9(79-254)	N	PL1	Y(1-18)	2
VDB82655.1	N	GH16_2(207-556)	GH16	GH16_2	N	3
VDB82708.1	3.2.1.91|3.2.1.4	GH6(112-408)	CBM1+GH6	CBM1+GH6	Y(1-20)	3
VDB82731.1	N	GT22(6-407)	GT22	GT22	N	3
VDB82759.1	N	AA5_1(210-757)	AA5	AA5_1	Y(1-17)	3
VDB82806.1	N	GH18(39-403)	N	GH18	Y(1-29)	2
VDB82842.1	N	AA9(9-236)	AA9	AA9	Y(1-20)	3
VDB82870.1	3.1.1.72|3.1.1.-	CE1(104-266)	CE1	CBM1+CE1	Y(1-23)	3
VDB82960.1	2.4.1.34	GT48(741-1505)	GT48	GT48	N	3
VDB82965.1	N	GH5_30(44-500)	GH5	GH5_30	N	3
VDB82982.1	N	CE16(12-232)	N	N	N	1
VDB82993.1	2.4.1.183|2.4.1.-	GH13_22(100-501)+GH13_22(1150-1616)	GH13+GT5	GH13_22+GT5	Y(1-20)	3
VDB83018.1	N	GT15(44-312)	N	N	N	1
VDB83019.1	N	GT15(56-324)	GT15	N	N	2
VDB83020.1	2.4.1.131	GT15(72-342)	GT15	GT15	N	3
VDB83029.1	N	GT15(59-332)	N	N	N	1
VDB83053.1	N	CE16(24-269)	N	N	N	1
VDB83068.1	N	GH76(61-406)	N	N	Y(1-23)	1
VDB83069.1	N	GH76(66-404)	N	N	Y(1-68)	1
VDB83070.1	N	GH76(64-409)	N	N	N	1
VDB83101.1	N	AA5(498-1003)	AA5	AA5_1	Y(1-23)	3
VDB83105.1	N	GT2(511-727)	GT0	GT0	N	3
VDB83106.1	N	GH16_4(249-577)	GH16	GH16_4	N	3
VDB83135.1	N	GH30_4(25-478)	CBM13+GH30	GH30	Y(1-22)	3
VDB83149.1	1.10.3.2	AA1_1(34-343)	AA1	AA1_1	Y(1-20)	3
VDB83203.1	N	GH30_4(39-516)	N	GH30	N	2
VDB83250.1	N	GH88(64-393)	GH88	GH88	Y(1-19)	3
VDB83251.1	N	GH88(64-393)	GH88	GH88	Y(1-19)	3
VDB83275.1	N	GH125(110-519)	GH125	GH125	N	3
VDB83289.1	N	GH16_2(303-664)	GH16	GH16_2	N	3
VDB83304.1	N	GH128(150-376)	N	N	Y(1-22)	1
VDB83311.1	N	GH79(221-615)	N	GH79	N	2
VDB83362.1	N	GH43_36(22-296)	N	CBM1+GH43_36	Y(1-21)	2
VDB83437.1	N	GH92(283-802)	GH92	GH92	Y(1-22)	3
VDB83763.1	3.2.1.8|3.1.1.72	GH10(29-341)	CBM1+GH10	CBM1+GH10	Y(1-36)	3
VDB83765.1	3.2.1.-	GH5_31(41-322)	GH5	GH5_31	Y(1-19)	3
VDB83791.1	3.2.1.14	GH18(26-320)	GH18	CBM5+GH18	Y(1-20)	3
VDB83813.1	3.2.1.14	GH18(30-280)	CBM1+GH18	CBM5+GH18	Y(1-24)	3
VDB83963.1	N	GT17(69-361)	N	GT17	N	2
VDB84007.1	N	AA3_2(31-593)	AA3	AA3_2	N	3
VDB84174.1	2.4.1.16	GT2(646-1166)	GT2	GT2	N	3
VDB84180.1	N	GH15(66-455)	N	N	Y(1-18)	1
VDB84298.1	N	GH28(60-360)	GH28	GH28	Y(1-21)	3
VDB84461.1	N	AA7(115-529)	N	N	N	1
VDB84465.1	3.2.1.174	GH78(70-630)	GH78	GH78	Y(1-26)	3
VDB84490.1	3.2.1.14	GH18(105-449)	GH18	GH18	N	3
VDB84524.1	3.2.1.4|3.2.1.91	PL14_4(193-416)	CBM5	N	Y(1-23)	2
VDB84529.1	3.2.1.20|3.2.1.84	GH31(249-766)	GH31	GH31	Y(1-20)	3
VDB84543.1	2.4.1.257|2.4.1.132	GT4(230-414)	GT4	GT4	N	3
VDB84555.1	N	PL14(223-393)	N	N	N	1
VDB84571.1	N	AA2(43-301)	N	AA2	Y(1-38)	2
VDB84595.1	3.2.1.37|3.2.1.8	GH3(65-318)	GH3	GH3	Y(1-44)	3
VDB84601.1	N	GH53(21-337)	N	GH53	Y(1-19)	2
VDB84607.1	N	CE16(30-301)	CE16	N	Y(1-26)	2
VDB84608.1	N	PL42(38-363)	GH145	PL42	N	3
VDB84699.1	N	GH28(9-221)	N	N	N	1
VDB84719.1	N	GH76(74-389)	N	N	Y(1-19)	1
VDB84757.1	N	GH5_50(112-412)	GH5	GH5_50	N	3
VDB84793.1	N	GH76(111-422)	N	N	N	1
VDB84796.1	3.2.1.1|3.2.1.98|3.2.1.-|3.2.1.41	GH13_5(63-403)	GH13+CBM20	GH13_5	N	3
VDB84876.1	2.4.1.-|3.2.1.80	GH32(69-366)	GH32	GH32	N	3
VDB84942.1	N	AA4(37-224)	N	N	N	1
VDB84958.1	N	AA7(65-276)	N	N	Y(1-19)	1
VDB84978.1	3.2.1.15	GH28(46-349)	GH28	GH28	Y(1-21)	3
VDB84991.1	N	GH18(39-402)	GH18	GH18	Y(1-18)	3
VDB84992.1	N	AA14(21-286)	N	N	Y(1-23)	1
VDB85003.1	N	GH5_9(221-526)	GH5	GH5_9	N	3
VDB85017.1	1.11.1.14	AA2(41-297)	AA2	AA2	Y(1-19)	3
VDB85023.1	N	GH76(23-372)	N	N	Y(1-18)	1
VDB85024.1	N	GH76(29-353)	N	N	Y(1-18)	1
VDB85026.1	N	GH18(50-330)	GH18	N	Y(1-30)	2
VDB85063.1	3.1.1.-	CE12(25-238)	CE12	N	Y(1-19)	2
VDB85088.1	N	GH127(321-545)	N	N	N	1
VDB85123.1	N	AA3_2(33-592)	AA3	AA3_2	Y(1-21)	3
VDB85124.1	N	AA7(34-451)	N	N	N	1
VDB85211.1	1.10.3.2	AA1_1(34-344)	AA1	AA1_1	Y(1-21)	3
VDB85291.1	N	GH128(39-241)	N	N	Y(1-20)	1
VDB85297.1	N	GH76(89-389)	N	N	N	1
VDB85350.1	N	GH154(18-367)	N	GH154	N	2
VDB85354.1	N	CBM21(171-286)	N	N	N	1
VDB85359.1	3.2.1.31	GH79(39-333)	GH79	GH79	Y(1-35)	3
VDB85396.1	N	AA3_2(43-630)	AA3	AA3_2	Y(1-21)	3
VDB85426.1	N	GH16_1(71-309)	N	N	Y(1-19)	1
VDB85430.1	N	GH105(47-366)	GH105	GH105	N	3
VDB85444.1	2.4.1.-	GT32(87-168)	GT32	GT32	N	3
VDB85453.1	N	GH18(110-536)	GH18	GH18	N	3
VDB85464.1	1.11.1.16|1.11.1.13|1.11.1.-	AA2(41-297)	AA2	AA2	Y(1-36)	3
VDB85544.1	N	GH16_2(254-600)	GH16	GH16_2	N	3
VDB85569.1	N	GT8(232-470)	N	GT2+GT8	N	2
VDB85570.1	N	GH152(88-308)	N	N	N	1
VDB85602.1	N	GH105(129-357)	GH0	N	Y(1-21)	2
VDB85606.1	N	GH152(45-245)	GH152	N	Y(1-24)	2
VDB85689.1	3.2.1.28	GH37(146-717)	GH37	GH37	N	3
VDB85739.1	N	GH152(25-175)	N	N	Y(1-19)	1
VDB85828.1	N	GH135(42-189)	N	N	N	1
VDB86262.1	N	AA3_2(19-606)	AA3	AA3_2	N	3
VDB86282.1	3.2.1.113	GH47(107-590)	GH47	GH47	N	3
VDB86436.1	3.2.1.21	GH1(13-474)	GH1	GH1	N	3
VDB86437.1	3.2.1.21	GH1(13-474)	GH1	GH1	N	3
VDB86449.1	N	GH43_25(42-260)	N	CBM35+GH43_25	Y(1-18)	2
VDB86468.1	2.4.1.16	GT2(1250-1756)	GT2	GT2	N	3
VDB86519.1	N	CE16(59-317)	N	N	N	1
VDB86564.1	N	GT25(223-371)	N	N	N	1
VDB86569.1	N	PL38(71-357)	N	PL38	Y(1-24)	2
VDB86588.1	N	GH76(27-343)	GH76	N	Y(1-22)	2
VDB86596.1	N	GT8(9-230)	GT8	GT8	N	3
VDB86651.1	1.-.-.-	AA14(21-283)	AA14	AA14	Y(1-23)	3
VDB86654.1	1.-.-.-	AA14(19-281)	AA14	AA14	Y(1-23)	3
VDB86664.1	2.4.1.15	GT20(202-507)	GT20	GT20	N	3
VDB86890.1	3.2.1.22	GH27(185-440)	GH27	GH27	N	3
VDB86963.1	N	GH55(39-784)	N	GH55	Y(1-22)	2
VDB86966.1	3.2.1.55	GH51(14-545)	GH51	GH51	N	3
VDB87088.1	N	GH105(133-309)	GH0	N	Y(1-26)	2
VDB87113.1	3.2.1.25	GH2(76-794)	GH2	GH2	N	3
VDB87142.1	N	GH16_1(173-414)	GH16	N	Y(1-19)	2
VDB87145.1	3.2.1.39	GH152(31-263)	GH152	N	Y(1-25)	2
VDB87146.1	N	AA9(6-218)	N	N	Y(1-18)	1
VDB87147.1	N	AA9(6-218)	N	N	Y(1-18)	1
VDB87157.1	N	GH30_3(57-494)	N	GH30_3	N	2
VDB87158.1	N	GH30_3(76-458)	N	GH30_3	N	2
VDB87161.1	2.4.1.34	GT48(748-1521)	GT48	GT48	N	3
VDB87167.1	N	AA9(6-218)	N	N	Y(1-20)	1
VDB87168.1	N	AA9(6-218)	N	N	Y(1-18)	1
VDB87261.1	N	GH16_2(235-591)	GH16	GH16_2	N	3
VDB87345.1	N	GH16_2(200-551)	N	GH16_2	N	2
VDB87358.1	3.2.1.39	GH152(27-256)	GH152	N	Y(1-21)	2
VDB87362.1	2.4.1.16	GT2(441-942)	GT2	GT2	N	3
VDB87385.1	N	GH35(83-407)	CBM51	GH35	Y(1-31)	3
VDB87394.1	N	PL4_5(31-544)	PL4	PL4_5	Y(1-19)	3
VDB87411.1	N	GH16_1(62-195)+GH16_1(323-432)	N	N	Y(1-20)	1
VDB87423.1	N	AA3_2(27-603)	AA3	AA3_2	N	3
VDB87427.1	3.2.1.78|3.2.1.151	GH5_7(131-416)	CBM1+GH5	CBM1+GH5_7	Y(1-27)	3
VDB87496.1	N	GH128(39-254)	N	N	Y(1-20)	1
VDB87587.1	N	GH3(75-303)	GH3	N	N	2
VDB87607.1	1.11.1.16|1.11.1.13|1.11.1.-	AA2(41-297)	AA2	AA2	Y(1-36)	3
VDB87791.1	N	GH43_30(33-309)	N	GH43_30	Y(1-18)	2
VDB87793.1	1.11.1.16|1.11.1.13|1.11.1.-	AA2(41-298)	AA2	AA2	Y(1-28)	3
VDB87831.1	N	GH3(80-292)	GH3	GH3	Y(1-18)	3
VDB87843.1	1.11.1.16|1.11.1.13|1.11.1.-	AA2(41-298)	AA2	AA2	Y(1-19)	3
VDB87861.1	1.11.1.16|1.11.1.13|1.11.1.-	AA2(41-297)	AA2	AA2	Y(1-28)	3
VDB88227.1	N	GT69(94-359)	N	N	Y(1-25)	1
VDB88414.1	N	GH5_9(125-432)	N	GH5_9	Y(1-64)	2
VDB88503.1	N	GT69(1-236)	N	N	N	1
VDB88517.1	3.2.1.3	GH15(48-446)+CBM20(487-572)	CBM20+GH15	CBM20+GH15	Y(1-20)	3
VDB88521.1	N	AA7(129-328)	N	N	Y(1-18)	1
VDB88531.1	1.1.3.10	AA3_4(23-583)	AA3	AA3_4	N	3
VDB88619.1	3.2.1.21	GH3(44-259)	GH3	GH3	N	3
VDB88651.1	N	GH105(121-353)	GH0	N	N	2
VDB88720.1	N	PL8(437-687)	N	PL8_4	Y(1-31)	2
VDB88734.1	2.4.1.258	GT58(27-384)	GT58	GT58	N	3
VDB88838.1	N	GH16_19(111-279)	GH16+CBM18	N	Y(1-23)	2
VDB88938.1	N	AA7(61-269)	N	N	Y(1-18)	1
VDB89129.1	N	GH16_1(60-302)	N	N	Y(1-19)	1
VDB89250.1	3.2.1.39	GH152(27-256)	GH152	N	Y(1-21)	2
VDB89252.1	3.2.1.39	GH152(27-256)	GH152	N	Y(1-52)	2
VDB89348.1	2.4.1.212	GT2(52-284)	GT2	GT2	N	3
VDB89354.1	3.2.1.17	GH25(30-213)	GH25	N	Y(1-18)	2
VDB89421.1	N	GH76(75-395)	N	N	Y(1-18)	1
VDB89462.1	N	GH76(65-381)	N	N	N	1
VDB89470.1	N	GH76(70-422)	N	N	N	1
VDB90092.1	N	CE4(135-249)	N	N	Y(1-22)	1
VDB90093.1	N	CE4(141-257)	N	N	Y(1-19)	1
VDB90094.1	N	CE4(150-267)	N	N	Y(1-21)	1
VDB90104.1	N	AA1(92-571)	N	AA1	N	2
VDB90115.1	N	CE8(38-324)	N	CE8	Y(1-24)	2
VDB90116.1	N	CE8(40-330)	CE8	N	Y(1-18)	2
VDB90123.1	3.2.1.21	GH3(134-355)	GH3	GH3	N	3
VDB90165.1	N	AA2(62-256)	N	N	N	1
VDB90218.1	N	GH72(26-338)	CBM43+GH72	CBM43+GH72	N	3
VDB90317.1	1.10.3.2	AA1_1(34-332)	AA1	AA1_1	Y(1-34)	3
VDB90318.1	N	CE2(146-345)	N	CE0	Y(1-21)	2
VDB90514.1	N	GH17(65-333)	N	GH17	Y(1-24)	2
VDB90520.1	N	GH128(41-257)	N	N	Y(1-22)	1
VDB90615.1	N	GH105(83-368)	GH0	N	Y(1-22)	2
VDB90617.1	N	GH105(121-353)	GH0	N	Y(1-23)	2
VDB90643.1	3.2.1.23|2.4.1.-	GH35(41-374)	GH35	GH35	Y(1-24)	3
VDB90653.1	N	CE16(32-297)	N	N	Y(1-21)	1
VDB90655.1	3.2.1.23|2.4.1.-	GH35(42-374)	GH35	GH35	Y(1-24)	3
VDB90877.1	N	GH10(51-371)	N	N	Y(1-20)	1
VDB90883.1	N	GH10(51-371)	N	N	Y(1-18)	1
VDB91244.1	N	AA3_2(40-670)	AA3	N	Y(1-25)	2
VDB91246.1	1.1.99.29	AA3_2(51-644)	AA3	AA3_2	Y(1-28)	3
VDB91374.1	N	GH18(48-304)	GH18	N	Y(1-25)	2
VDB91480.1	N	GH20(171-499)	GH20	GH20	Y(1-23)	3
VDB91484.1	N	PL14_4(71-286)	N	N	N	1
VDB91485.1	3.2.1.15	GH28(39-355)	GH28	GH28	Y(1-26)	3
VDB91492.1	N	AA7(116-542)	N	N	Y(1-21)	1
VDB91503.1	N	GH43_6(35-337)	N	GH43_6	Y(1-24)	2
VDB91517.1	N	AA7(61-267)	N	N	Y(1-18)	1
VDB91558.1	3.2.1.6	GH16_1(39-293)	GH16	N	Y(1-19)	2
VDB91563.1	N	GH16_1(2-154)	N	N	N	1
VDB91564.1	N	GH16_1(59-141)	N	N	Y(1-18)	1
VDB91565.1	N	GH16_1(59-294)	N	N	Y(1-18)	1
VDB91652.1	N	GH131(19-287)	N	N	Y(1-52)	1
VDB91683.1	N	GH12(97-251)	GH12	N	Y(1-18)	2
VDB91724.1	3.2.1.15	GH28(45-346)	GH28	GH28	Y(1-31)	3
VDB91725.1	3.2.1.15	GH28(44-346)	GH28	GH28	Y(1-30)	3
VDB91767.1	N	GH43_6(1-197)	N	N	N	1
VDB91772.1	N	GH43_6(33-326)	N	N	Y(1-19)	1
VDB91780.1	N	GH43_6(35-328)	N	N	Y(1-24)	1
VDB91793.1	3.1.1.-	CE15(106-436)	CBM1+CE15	CBM1+CE15	Y(1-21)	3
VDB91794.1	N	CE8(54-379)	N	CE8	Y(1-29)	2
VDB91815.1	N	GH16_1(67-298)+GH16_1(494-726)	GH16	N	Y(1-23)	2
VDB91820.1	N	GH76(94-404)	N	N	Y(1-10)	1
VDB91821.1	N	GH76(132-404)	N	N	Y(1-26)	1
VDB91853.1	N	AA7(123-298)	N	N	Y(1-21)	1
VDB91939.1	N	GH152(26-241)	N	N	Y(1-30)	1
VDB91942.1	N	GH152(27-252)	N	N	Y(1-20)	1
VDB91948.1	3.2.1.37|3.2.1.4	GH5_22(54-350)	GH5	GH5_22	N	3
VDB91957.1	2.4.1.109	GT39(62-303)	GT39	GT39	N	3
VDB92017.1	2.4.1.131	GT15(84-354)	GT15	GT15	N	3
VDB92026.1	2.4.1.131	GT15(86-356)	GT15	GT15	Y(1-38)	3
VDB92031.1	2.4.1.131	GT15(84-354)	GT15	GT15	N	3
VDB92038.1	1.11.1.16|1.11.1.13|1.11.1.-	AA2(41-297)	AA2	AA2	Y(1-19)	3
VDB92041.1	N	GH76(85-387)	N	N	Y(1-21)	1
VDB92042.1	N	GH76(85-390)	N	N	Y(1-21)	1
VDB92043.1	N	GH76(75-365)	N	N	N	1
VDB92051.1	N	GH76(197-420)	N	N	Y(1-22)	1
VDB92059.1	N	GH76(85-391)	N	N	Y(1-23)	1
VDB92060.1	N	GH76(44-385)	N	N	Y(1-20)	1
VDB92089.1	1.-.-.-	AA9(7-229)	AA9	N	Y(1-19)	2
VDB92219.1	1.10.3.2	AA1_1(33-331)	AA1	AA1_1	Y(1-18)	3
VDB92296.1	N	GH17(171-453)	GH17	N	N	2
VDB92307.1	N	AA3_2(69-645)	N	AA3_2	N	2
VDB92334.1	N	AA9(6-226)	AA9	AA9+CBM1	Y(1-18)	3
VDB92393.1	1.10.3.2	AA1_1(32-332)	AA1	AA1_1	N	3
VDB92401.1	N	CE16(72-313)	N	N	Y(1-20)	1
VDB92408.1	3.2.1.24	GH92(273-757)	GH92	GH92	N	3
VDB92524.1	N	AA1_2(42-400)	AA1	AA1_2	Y(1-20)	3
VDB92572.1	1.6.5.6	AA6(52-246)	AA6	N	N	2
VDB93366.1	2.4.1.173	GT1(952-1371)	GT1	GT1	N	3
VDB93495.1	2.4.1.256	GT59(32-424)	GT59	GT59	N	3
VDB93537.1	3.5.1.41	CE4(207-321)	CE4	CE4	Y(1-21)	3
VDB93551.1	N	GH76(29-364)	N	N	Y(1-18)	1
VDB94037.1	N	AA3_2(12-596)	AA3	AA3_2	N	3
VDB94040.1	N	AA3_2(31-593)	AA3	AA3_2	N	3
VDB94045.1	1.1.3.7	AA3_2(40-601)	AA3	AA3_2	Y(1-26)	3
VDB94053.1	N	AA3_2(32-594)	N	AA3_2	Y(1-19)	2
VDB94081.1	N	AA3_2(13-559)	AA3	AA3_2	N	3
VDB94209.1	1.11.1.14	AA2(41-297)	AA2	AA2	Y(1-36)	3
VDB94535.1	2.4.1.16	GT2(208-367)	GT2	GT2	N	3
VDB94645.1	3.2.1.21|3.2.1.58|3.2.1.-	GH3(188-394)	CBM1+GH3	GH3	Y(1-45)	3
VDB94647.1	3.2.1.21|3.2.1.58	GH3(190-388)	CBM1+GH3	GH3	Y(1-45)	3
VDB94788.1	2.4.1.109	GT39(135-373)	GT39	GT39	N	3
VDB94873.1	3.2.1.145	GH43_24(42-277)	GH43	CBM35+GH43_24	Y(1-19)	3
VDB94964.1	N	GH43_6(34-328)	N	N	Y(1-24)	1
VDB94966.1	N	GH43_6(34-328)	N	GH43_6	Y(1-24)	2
VDB95117.1	N	PL14_5(86-294)	PL14	N	Y(1-19)	2
VDB95254.1	1.10.3.2	AA1_1(34-354)	AA1	AA1_1	Y(1-21)	3
VDB95294.1	N	GH27(232-486)	GH27	CBM1+GH27	N	3
VDB95296.1	N	GH27(265-515)	N	CBM1+GH27	N	2
VDB95407.1	1.10.3.2	AA1_1(34-336)	AA1	AA1_1	Y(1-32)	3
VDB95580.1	3.2.1.176|3.2.1.132|3.1.1.-|3.2.1.4	GH7(20-455)	GH7+CBM1	CBM1+GH7	Y(1-27)	3
VDB95583.1	N	AA3_2(33-598)	N	AA3_2	Y(1-21)	2
VDB95594.1	N	AA3_2(36-607)	N	AA3_2	Y(1-24)	2
VDB95602.1	3.2.1.25	GH2(20-792)	GH2	GH2	N	3
VDB95603.1	N	PL1_4(112-299)	PL1	PL1_4	Y(1-42)	3
VDB95612.1	3.2.1.63	GH95(63-838)+GH95(895-1662)	GH95	GH95	N	3
VDB95613.1	N	GT2(526-740)	GT0	GT0	N	3
VDB95614.1	N	GH16_4(376-703)	GH16	N	N	2
VDB95623.1	1.1.99.18	AA8(27-206)+AA3_1(231-778)	AA8+AA3	AA3_1+AA8	Y(1-22)	3
VDB95629.1	3.2.1.58|3.2.1.75	GH5_9(95-402)	CBM43+GH5	GH5_9	Y(1-23)	3
VDB95630.1	N	GH152(25-158)	N	N	Y(1-19)	1
VDB95631.1	N	GH152(25-174)	N	N	Y(1-19)	1
VDB95643.1	N	GH18(57-413)	N	CBM5+GH18	Y(1-25)	2
VDB95691.1	3.2.1.24	GH38(288-545)	GH38	GH38	N	3
VDB95700.1	N	GH79(40-478)	N	GH79	Y(1-23)	2
VDB95718.1	1.10.3.2	AA1_1(35-337)	AA1	AA1_1	Y(1-22)	3
VDB95820.1	3.2.1.20	GH31(322-868)	GH31	GH31	N	3
VDB95821.1	3.2.1.20	GH31(276-818)	GH31	GH31	Y(1-21)	3
VDB95823.1	N	AA9(10-232)	N	N	Y(1-21)	1
VDB95827.1	N	AA9(6-222)	N	N	Y(1-20)	1
VDB95828.1	N	AA9(9-228)	N	N	Y(1-20)	1
VDB95864.1	N	GH10(51-370)	N	N	Y(1-20)	1
VDB95865.1	N	GH76(74-398)	N	N	Y(1-38)	1
VDB95873.1	N	GH76(107-428)	N	N	N	1
VDB95902.1	2.4.1.16	GT2(280-442)	GT2	GT2	N	3
VDB95943.1	N	GH16_2(211-563)	GH16	GH16_2	N	3
VDB95950.1	3.2.1.78	GH5_7(130-414)	CBM1	CBM1+GH5_7	Y(1-21)	3
VDB95985.1	N	GH5_41(159-385)	CBM23+GH5	N	Y(1-22)	2
VDB96011.1	N	GH76(120-399)	N	N	Y(1-25)	1
VDB96027.1	3.2.1.113	GH47(41-496)	GH47	GH47	Y(1-17)	3
VDB96107.1	3.2.1.52	GH20(181-518)+GH20(847-1185)	GH20	GH20	Y(1-21)	3
VDB96137.1	3.2.1.131	GH115(37-680)	GH115	GH115	Y(1-22)	3
VDB96144.1	3.2.1.59	GH71(33-433)	GH71+CBM24	GH71	Y(1-21)	3
VDB96175.1	N	GH18(133-320)	N	N	Y(1-27)	1
VDB96183.1	3.2.1.177	GH31(278-710)	GH31	GH31	N	3
VDB96280.1	1.10.3.2	AA1_1(37-338)	AA1	AA1_1	Y(1-24)	3
VDB96303.1	1.2.3.15	AA5_1(24-617)	AA5	AA5_1	Y(1-23)	3
VDB96305.1	1.2.3.15	AA5_1(22-617)	AA5	AA5_1	Y(1-23)	3
VDB96307.1	1.2.3.15	AA5_1(26-617)	AA5	AA5_1	Y(1-22)	3
VDB96309.1	1.2.3.15	AA5_1(23-617)	AA5	AA5_1	Y(1-20)	3
VDB96539.1	4.2.2.23	PL4_1(18-519)	PL4	PL4_1	Y(1-20)	3
VDB96576.1	N	GH152(27-168)	N	N	Y(1-51)	1
VDB96623.1	N	GH76(91-395)	N	N	Y(1-28)	1
VDB96624.1	2.4.1.16	GT2(292-454)+GT2(432-640)	GT2	GT2	N	3
VDB96635.1	3.2.1.55|3.2.1.37	GH54(28-341)+CBM42(358-498)	CBM42+GH54	CBM42+GH54	Y(1-26)	3
VDB96641.1	N	GH128(57-280)	N	N	Y(1-23)	1
VDB96652.1	N	CE17(158-313)	N	GT90	N	2
VDB96662.1	3.2.1.99	GH43_5(31-307)	GH43	GH43_5	Y(1-18)	3
VDB96678.1	N	GT69(163-401)	GT69	GT69	N	3
VDB96679.1	N	AA3_2(31-594)	AA3	AA3_2	Y(1-21)	3
VDB96680.1	3.2.1.99	GH43_5(31-307)	GH43	GH43_5	Y(1-19)	3
VDB96722.1	N	GH92(264-787)	GH92	GH92	Y(1-23)	3
VDB96739.1	N	GH5_12(70-586)	N	GH5_12	N	2
VDB96768.1	N	AA3_2(28-578)	AA3	AA3_2	N	3
VDB96839.1	2.4.1.16	GT2(209-380)	GT2	GT2	N	3
VDB96840.1	N	GH13_32(56-325)+CBM20(485-561)	N	CBM20+GH13_32	Y(1-35)	2
VDB96841.1	N	GH13_32(56-325)+CBM20(485-565)	N	CBM20+GH13_32	Y(1-35)	2
VDB96842.1	N	GH13_32(57-326)+CBM20(495-582)	N	CBM20+GH13_32	Y(1-64)	2
VDB96845.1	3.5.1.41	CE4(148-260)	CE4	CE4	Y(1-27)	3
VDB96848.1	N	GH152(27-253)	GH152	N	Y(1-52)	2
VDB96849.1	3.2.1.37|3.2.1.4	GH5_22(50-343)	GH5	GH5_22	N	3
VDB96887.1	3.2.1.45	GH5_12(29-568)	GH5	GH5_12	N	3
VDB96965.1	N	GH9(47-490)	GH9	GH9	Y(1-34)	3
VDB97048.1	2.4.1.-	GT57(43-520)	GT57	GT57	N	3
VDB97155.1	N	CE16(124-301)	N	N	N	1
VDB97532.1	N	GH47(53-487)	GH47	GH47	N	3
VDB97534.1	N	GH47(53-487)	GH47	GH47	N	3
VDB97536.1	N	AA7(26-471)	N	N	N	1
VDB97548.1	N	AA7(26-472)	N	N	N	1
VDB97661.1	3.2.1.177	GH31(275-709)	GH31	GH31	N	3
VDB97822.1	2.4.1.16	GT2(157-328)	GT2	GT2	N	3
VDB98092.1	N	AA7(28-474)	N	N	N	1
VDB98167.1	1.1.3.13	AA3_3(4-623)	AA3	AA3_3	N	3
VDB98171.1	1.10.3.2	AA1_1(142-359)	AA1	AA1_1	Y(1-25)	3
VDB98884.1	N	GH128(150-376)	N	N	Y(1-26)	1
VDB99338.1	N	GH18(30-320)	GH18	CBM5+GH18	Y(1-23)	3
VDB99396.1	N	GH15(307-682)	GH15	GH15	N	3
VDB99463.1	2.4.1.173	GT1(124-519)	GT1	GT1	N	3
VDB99468.1	2.4.1.173	GT1(149-542)	GT1	GT1	N	3
VDB99491.1	N	GH30_3(56-407)	N	GH30_3	N	2
VDB99542.1	3.2.1.21	GH3(36-255)	GH3	GH3	N	3
VDB99545.1	N	AA7(54-268)	N	N	Y(1-22)	1
VDB99546.1	N	AA7(71-264)	N	N	Y(1-31)	1
VDB99547.1	N	AA7(59-266)	N	N	Y(1-31)	1
VDB99564.1	N	GH12(24-177)	GH12	N	N	2
VDB99568.1	3.2.1.37	GH43_14(26-320)	GH43	GH43_14	Y(1-21)	3
VDB99573.1	3.2.1.4	CBM1(23-50)+GH5_5(89-370)	GH5+CBM1	CBM1+GH5_5	Y(1-19)	3
VDB99575.1	N	CE1(31-324)	N	N	N	1
VDB99590.1	N	GT21(52-308)	GT21	GT21	N	3
VDB99593.1	N	PL35(523-707)	PL0	PL35	N	3
VDB99595.1	N	GH16_2(198-548)	GH16	GH16_2	N	3
VDB99645.1	N	GH10(55-378)	N	N	Y(1-24)	1
VDB99648.1	N	GH16_1(115-347)	GH16	N	N	2
VDB99673.1	N	PL8_4(379-620)	N	PL8_4	N	2
VDB99674.1	N	PL8_4(356-604)	N	PL8_4	N	2
VDB99758.1	N	GT69(120-391)	N	N	N	1
VDB99791.1	2.4.1.-	GT50(179-447)	GT50	N	N	2
VDB99803.1	N	GT8(4-264)	N	N	N	1
VDB99838.1	3.2.1.151|3.2.1.150|3.2.1.-|3.2.1.4	GH74(78-191)	CBM3+GH74	CBM1+GH74	Y(1-20)	3
VDB99882.1	1.6.5.6	AA6(5-198)	AA6	N	N	2
VDB99918.1	N	GH47(116-623)	GH47	N	N	2
VDB99921.1	3.2.1.113	GH47(104-606)	GH47	GH47	N	3
VDB99955.1	2.4.1.231	GT4(479-650)	GT4	GT4	N	3
VDC00014.1	3.2.1.176|3.2.1.132|3.1.1.-|3.2.1.4	GH7(20-452)	GH7+CBM1	CBM1+GH7	Y(1-19)	3
VDC00024.1	N	GH76(60-417)	N	N	N	1
VDC00025.1	N	GH76(65-415)	N	N	N	1
VDC00026.1	N	GH76(33-391)	N	N	N	1
VDC00027.1	N	GH76(68-418)	N	N	N	1
VDC00109.1	N	GH105(91-370)	N	N	Y(1-18)	1
VDC00128.1	3.2.1.67|3.2.1.-	GH28(44-381)	GH28	N	Y(1-38)	2
VDC00161.1	1.6.5.6	AA6(5-199)	AA6	N	N	2
VDC00198.1	3.2.1.51	GH29(361-719)	GH29	GH29	N	3
VDC00253.1	N	GH43_33(44-440)	GH43	GH43_33	Y(1-23)	3
VDC00257.1	N	GT20(95-574)	GT20	GT20	N	3
VDC00412.1	N	CBM13(11-145)	N	N	N	1
VDC00416.1	N	AA7(58-478)	N	N	Y(1-18)	1
VDC00422.1	N	AA7(70-270)	N	N	Y(1-18)	1
VDC00447.1	2.4.1.11	GT3(15-652)	GT3	GT3	N	3
VDC00450.1	N	GT69(149-375)	N	GT69	Y(1-36)	2
VDC00462.1	N	GT2(66-241)	GT2	GT2	N	3
VDC00504.1	N	AA16(21-187)	N	N	Y(1-23)	1
VDC00531.1	N	AA3_2(16-581)	AA3	AA3_2	N	3
VDC00532.1	N	AA3_2(16-582)	AA3	AA3_2	N	3
VDC00606.1	N	GH10(53-371)	N	N	Y(1-20)	1
VDC00623.1	N	GT39(100-287)	N	N	N	1
VDC00639.1	1.10.3.2	AA1_1(34-331)	AA1	AA1_1	Y(1-19)	3
VDC00646.1	N	GH5_9(359-669)	GH5	GH5_9	N	3
VDC00664.1	N	GH79(94-544)	N	GH79	N	2
VDC00667.1	1.-.-.-	AA9(8-226)	AA9+CBM1	N	Y(1-20)	2
VDC00668.1	1.-.-.-	AA9(7-228)	CBM1+AA9	AA9+CBM1	Y(1-21)	3
VDC00669.1	N	AA9(7-228)	AA9+CBM1	N	Y(1-21)	2
VDC00684.1	N	CE16(35-310)	CE0	N	Y(1-26)	2
VDC00687.1	3.2.1.-	GH131(23-253)	CBM1+GH131	N	Y(1-20)	2
VDC00722.1	3.2.1.59	GH71(96-474)	GH71+CBM24	N	Y(1-25)	2
VDC00726.1	3.1.1.-	CE12(21-232)	CE12	N	Y(1-19)	2
VDC00768.1	3.2.1.59	GH71(59-503)	GH71	GH71	Y(1-20)	3
VDC00835.1	3.2.1.39	GH152(27-256)	GH152	N	Y(1-21)	2
VDC00844.1	3.2.1.6	GH16_1(65-295)	GH16	GH16_1	Y(1-23)	3
VDC00883.1	N	GH18(136-392)	N	N	Y(1-27)	1
VDC00934.1	1.11.1.16|1.11.1.13|1.11.1.-	AA2(41-297)	AA2	AA2	Y(1-36)	3
VDC00954.1	N	GH5_15(74-242)	N	GH5_15	Y(1-21)	2
VDC00961.1	3.2.1.145|3.2.1.181	GH16_10(37-237)	GH16	N	Y(1-31)	2
VDC00989.1	2.4.1.25|3.2.1.33	GH13_25(1130-1585)	GH133+GH13	GH13_25+GH133	N	3
VDC00991.1	N	GH109(3-165)	N	N	N	1
VDC01005.1	3.2.1.24	GH92(109-591)	GH92	GH92	N	3
VDC01124.1	N	GT4(212-331)	GT4	GT4	N	3
VDC01166.1	2.4.1.109	GT39(72-311)	GT39	GT39	N	3
VDC01335.1	N	GH35(100-424)	GH35+CBM51	GH35	N	3
VDC01511.1	N	PL8(476-720)	N	PL8_4	Y(1-29)	2
VDC01625.1	N	GH28(60-357)	N	N	Y(1-19)	1
VDC01655.1	N	GH55(38-766)	N	GH55	Y(1-23)	2
VDC01656.1	3.2.1.58	GH55(39-768)	GH55	GH55	Y(1-37)	3
VDC01870.1	N	GH127(312-537)	N	N	Y(1-25)	1
VDC01897.1	N	GH16_2(242-595)	GH16	GH16_2	N	3
VDC01966.1	N	GH16_1(186-424)	GH16	N	Y(1-20)	2
VDC02009.1	2.4.1.-|2.4.1.142	GT33(37-504)	GT33	GT33	N	3
VDC02039.1	N	AA3_3(10-606)	N	AA3_3	N	2
VDC02132.1	N	GH16_1(67-306)	N	N	Y(1-19)	1
VDC02256.1	N	AA3_2(12-595)	AA3	AA3_2	N	3
VDC02382.1	2.4.1.173	GT1(781-1194)	GT1	GT1	N	3
VDC02464.1	N	GH71(23-407)	N	N	Y(1-21)	1
VDC02524.1	N	CE16(45-302)	N	N	N	1
VDC02525.1	N	CE16(50-312)	N	N	Y(1-29)	1
VDC02526.1	N	CE16(27-299)	CE16	N	Y(1-21)	2
VDC02528.1	2.4.1.18	GH13_8(232-525)	CBM48+GH13	CBM48+GH13_8	N	3
VDC02533.1	3.1.1.6	CE16(29-301)	CE16	N	Y(1-53)	2
VDC02538.1	N	GH16_2(218-578)	GH16	GH16_2	N	3
VDC02568.1	3.2.1.25	GH2(5-695)	GH2	GH2	N	3
VDC02569.1	N	AA14(18-283)	N	N	Y(1-18)	1
VDC02598.1	N	AA7(107-298)	N	N	Y(1-21)	1
VDC02617.1	N	GT69(82-336)	N	N	N	1
VDC02618.1	N	GT69(120-382)	N	N	N	1
VDC02619.1	N	GT69(119-356)	N	N	N	1
VDC02660.1	N	CE9(10-273)+CE9(347-487)	CE9	CE9	N	3
VDC02687.1	N	GH16_1(63-297)	GH16	N	Y(1-21)	2
VDC02688.1	N	GH16_1(63-292)	GH16	N	Y(1-21)	2
VDC02721.1	N	GH47(47-496)	GH47	GH47	Y(1-23)	3
VDC02782.1	3.2.1.6	GH16_1(66-296)	GH16	GH16_1	Y(1-24)	3
VDC02797.1	N	AA7(111-543)	N	N	N	1
VDC02798.1	N	AA7(115-321)	N	N	N	1
VDC02802.1	N	AA7(115-321)+AA7(696-1121)	N	N	Y(1-22)	1
VDC02847.1	1.10.3.2	AA1_1(34-336)	AA1	AA1_1	Y(1-33)	3
VDC02859.1	3.2.1.84|3.2.1.20	GH31(342-798)	GH31	GH31	Y(1-22)	3
VDC02895.1	N	GH18(47-274)	GH18	N	Y(1-30)	2
VDC02964.1	N	GH79(98-533)	N	GH79	Y(1-22)	2
VDC02965.1	N	GH79(94-498)	N	GH79	Y(1-18)	2
VDC02991.1	N	AA7(131-321)	N	N	Y(1-28)	1
VDC03044.1	3.2.1.14	GH18(27-290)	GH18	GH18	N	3
VDC03045.1	N	GH43_26(36-338)	N	N	N	1
VDC03050.1	N	GH16_1(59-295)	N	N	N	1
VDC03054.1	N	AA3_2(34-609)	N	AA3_2	N	2
VDC03068.1	N	GH79(93-448)	N	GH79	Y(1-47)	2
VDC03108.1	N	CE3(12-198)	N	N	N	1
VDC03163.1	1.11.1.16|1.11.1.13|1.11.1.-	AA2(41-297)	AA2	AA2	Y(1-19)	3
VDC03166.1	1.-.-.-	AA9(6-220)	AA9+CBM1	AA9+CBM1	Y(1-20)	3
VDC03168.1	1.-.-.-	AA9(6-220)	AA9+CBM1	AA9+CBM1	Y(1-19)	3
VDC03174.1	N	GH29(18-323)	GH29+CBM13+CBM32	GH29	N	3
VDC03199.1	N	PL38(76-359)	N	PL38	N	2
VDC03212.1	3.2.1.1|3.2.1.98|3.2.1.116	GH13_32(64-331)	GH13+CBM20	GH13_32	Y(1-20)	3
VDC03214.1	N	AA3_2(36-621)	AA3	AA3_2	Y(1-22)	3
VDC03216.1	N	AA3_2(31-607)	AA3	AA3_2	Y(1-25)	3
VDC03217.1	N	AA3_2(30-570)	AA3	AA3_2	Y(1-18)	3
VDC03218.1	N	AA3_2(47-631)	AA3	AA3_2	Y(1-27)	3
VDC03219.1	N	AA3_2(30-621)	AA3	AA3_2	N	3
VDC03220.1	N	AA3_2(30-618)	AA3	AA3_2	N	3
VDC03268.1	N	AA9(8-229)	N	N	N	1
VDC03447.1	3.2.1.58|3.2.1.75	GH5_9(84-390)	CBM43+GH5	GH5_9	Y(1-24)	3
VDC03456.1	N	GH16_1(84-311)	N	N	Y(1-20)	1
VDC03463.1	3.2.1.58|3.2.1.75	GH5_9(172-347)	CBM43+GH5	GH5_9	Y(1-26)	3
VDC03558.1	1.10.3.2	AA1_1(33-340)	AA1	AA1_1	Y(1-19)	3
VDC03637.1	N	GT76(4-304)	N	N	N	1
VDC03638.1	N	GH109(26-175)	N	N	Y(1-21)	1
VDC03652.1	N	GH28(96-406)	N	N	Y(1-22)	1
VDC03660.1	N	GH28(80-406)	N	N	Y(1-20)	1
VDC03713.1	N	GH85(67-411)	N	GH85	N	2
VDC03741.1	3.2.1.15	GH28(45-358)	GH28	N	Y(1-22)	2
VDC03751.1	N	GH18(55-422)	N	GH18	Y(1-17)	2
VDC03789.1	N	AA7(59-257)	N	N	Y(1-48)	1
VDC03790.1	N	AA7(68-251)	N	N	N	1
VDC03801.1	3.2.1.40	GH78(73-631)	GH78	GH78	Y(1-32)	3
VDC03830.1	N	GH135(39-250)	N	N	N	1
VDC03831.1	N	GH135(41-259)	N	N	N	1
VDC03859.1	N	CE4(143-257)	N	N	Y(1-18)	1
VDC03924.1	3.2.1.59	GH71(33-438)	GH71	N	Y(1-21)	2
VDC03938.1	N	CBM21(249-352)	N	N	N	1
VDC03975.1	4.2.2.23	PL4_1(19-520)	PL4	PL4_1	Y(1-20)	3
VDC04034.1	3.1.1.11	CE8(39-316)	CE8	N	Y(1-25)	2
VDC04165.1	N	AA7(56-263)	N	N	Y(1-18)	1
VDC04227.1	N	AA4(103-323)	N	N	Y(1-42)	1
VDC04446.1	N	GH71(24-409)	N	N	Y(1-26)	1
VDC04448.1	N	GH76(44-406)	N	N	Y(1-26)	1
VDC04449.1	N	GH71(24-410)	N	N	Y(1-27)	1
VDC04453.1	2.4.1.-	GT57(159-625)	GT57	GT57	N	3
VDC04512.1	3.1.1.72|3.1.1.6	CE5(27-231)	CE5+CBM1	N	Y(1-19)	2
VDC04533.1	N	GH152(27-251)	GH152	N	Y(1-52)	2
VDC04598.1	N	GH35(48-378)	CBM51+GH35	GH35	Y(1-22)	3
VDC04648.1	2.4.1.-	GT24(1295-1542)	GT24	GT24	Y(1-22)	3
VDC04651.1	N	GT69(127-391)	N	N	N	1
VDC04676.1	3.2.1.8	GH11(46-224)	GH11+CBM1	N	Y(1-21)	2
VDC04677.1	3.2.1.8	GH11(46-224)	GH11+CBM1	N	Y(1-21)	2
VDC04683.1	2.4.1.1	GT35(241-961)	GT35	GT35	N	3
VDC04691.1	N	GT69(93-364)	N	N	N	1
VDC04696.1	1.10.3.2	AA1_1(35-349)	AA1	AA1_1	Y(1-21)	3
VDC04740.1	N	AA7(32-205)	N	N	N	1
VDC04755.1	N	GT20(182-629)	GT20	GT20	Y(1-60)	3
VDC04762.1	3.2.1.4	GH5_5(49-330)	GH5+CBM1	CBM1+GH5_5	Y(1-17)	3
VDC04765.1	3.2.1.4	GH5_5(51-333)	CBM1+GH5	CBM1+GH5_5	Y(1-24)	3
VDC04766.1	3.2.1.4	GH5_5(48-329)	GH5+CBM1	CBM1+GH5_5	Y(1-23)	3
VDC04855.1	N	AA3_2(35-597)	N	AA3_2	Y(1-21)	2
VDC04862.1	N	AA3_2(46-611)	N	AA3_2	N	2
VDC04863.1	N	AA3_2(11-603)	AA3	N	N	2
VDC04865.1	N	AA3_2(12-595)	AA3	AA3_2	N	3
VDC04945.1	N	AA2(43-299)	N	AA2	Y(1-21)	2
VDC04949.1	N	GH76(86-376)	N	N	N	1
VDC05072.1	3.2.1.4	GH12(93-244)	GH12	N	Y(1-22)	2
VDC05090.1	N	GH18(73-305)	GH18	GH18	Y(1-25)	3
VDC05115.1	N	PL1_4(108-293)	N	PL1_4	Y(1-40)	2
VDC05188.1	2.4.99.18	GT66(26-726)	GT66	GT66	N	3
VDC05222.1	N	GT69(5-255)	N	N	N	1
VDC05253.1	N	GT90(315-622)	N	GT90	N	2
VDC05255.1	3.2.1.22|3.2.1.88	GH27(126-368)	GH27+CBM35	CBM35+GH27	Y(1-16)	3
VDC05272.1	4.2.2.23	PL4_1(20-521)	PL4	PL4_1	Y(1-22)	3
VDC05294.1	4.2.2.23	PL4_1(20-521)	PL4	PL4_1	Y(1-22)	3
VDC05328.1	N	AA3_2(19-578)	AA3	AA3_2	N	3
VDC05344.1	3.2.1.106|3.2.1.-	GH63(533-749)	GH63	GH63	N	3
VDC05345.1	3.2.1.14	GH18(243-598)	CBM18+GH18	GH18	N	3
VDC05350.1	3.2.1.14	GH18(148-503)	CBM18+GH18	GH18	N	3
VDC05486.1	N	GH53(21-335)	N	GH53	Y(1-19)	2
VDC05540.1	N	GH16_1(62-297)	N	N	Y(1-21)	1
VDC05585.1	N	GH135(34-254)	N	N	N	1
VDC05586.1	N	GH135(40-250)	N	N	N	1
VDC05632.1	N	GH16_2(215-567)	GH16	GH16_2	N	3
VDC05651.1	N	GT49(99-394)	N	N	N	1
VDC05669.1	3.2.1.22	GH27(129-386)	GH27	GH27	N	3
VDC05678.1	N	GH5_9(272-585)	GH5	GH5_9	N	3
VDC05719.1	2.4.1.16	GT2(249-420)	GT2	GT2	N	3
VDC05728.1	N	CE16(45-297)	CE16	N	N	2
VDC05854.1	N	GH43_6(34-325)	N	N	Y(1-21)	1
VDC05858.1	N	AA1_1(34-341)	N	AA1_1	Y(1-20)	2
VDC05859.1	N	GH76(82-407)	N	N	Y(1-19)	1
VDC05872.1	N	GH43_30(32-309)	N	N	Y(1-18)	1
VDC05878.1	1.11.1.16|1.11.1.13|1.11.1.-	AA2(41-298)	AA2	AA2	Y(1-19)	3
VDC05883.1	N	GH43_30(33-309)	GH43	N	Y(1-18)	2
VDC05885.1	1.11.1.16|1.11.1.13|1.11.1.-	AA2(41-298)	AA2	AA2	Y(1-28)	3
VDC05927.1	N	AA3_2(36-598)	N	AA3_2	Y(1-26)	2
VDC05948.1	N	PL4_5(31-548)	PL4	PL4_5	Y(1-20)	3
VDC06011.1	1.2.3.15	AA5_1(20-550)	AA5	AA5_1	Y(1-17)	3
VDC06016.1	N	GH128(39-267)	N	N	N	1
VDC06068.1	3.2.1.6	GH16_1(65-289)	GH16	N	Y(1-22)	2
VDC06176.1	2.4.1.16	GT2(1220-1728)	GT2	GT2	N	3
VDC06226.1	3.2.1.15	GH28(46-347)	GH28	N	Y(1-33)	2
VDC06259.1	N	GH43_6(35-330)	N	N	Y(1-25)	1
VDC06343.1	N	GH43_26(22-307)	GH43	N	Y(1-20)	2
VDC06419.1	N	GH16_1(68-299)	GH16	N	Y(1-21)	2
VDC06423.1	N	AA2(102-350)	N	AA2	N	2
VDC06425.1	3.1.1.72|3.1.1.6	CE5(26-231)	CE5+CBM1	N	Y(1-26)	2
VDC06426.1	3.1.1.72|3.1.1.6	CE5(25-229)	CE5+CBM1	N	Y(1-24)	2
VDC06443.1	2.4.1.16	GT2(419-582)	GT2	GT2	N	3
VDC06586.1	1.10.3.2	AA1_1(33-342)	AA1	AA1_1	Y(1-19)	3
VDC06720.1	N	AA3_2(12-614)	AA3	AA3_2	N	3
VDC06898.1	1.1.3.10	AA3_4(38-582)	AA3	AA3_4	N	3
VDC06905.1	3.2.1.176|3.2.1.132|3.1.1.-|3.2.1.4	GH7(20-452)	GH7+CBM1	CBM1+GH7	Y(1-19)	3
VDC06928.1	N	AA3_2(21-584)	N	N	N	1
VDC06931.1	N	GH105(52-400)	N	N	Y(1-21)	1
VDC06962.1	3.2.1.-	GH30_7(22-454)	GH30	CBM1+GH30_7	Y(1-22)	3
VDC07072.1	3.2.1.28	GH37(117-574)	GH37	GH37	Y(1-31)	3
VDC07078.1	3.2.1.52	GH20(181-517)	GH20	GH20	Y(1-32)	3
VDC07079.1	3.2.1.52	GH20(178-514)	GH20	GH20	N	3
VDC07088.1	N	AA7(137-331)	N	N	N	1
VDC07093.1	2.4.1.131	GT4(322-479)	GT4	GT4	N	3
VDC07107.1	N	AA4(68-286)	N	N	N	1
VDC07167.1	2.4.1.83	GT2(14-194)	GT2	GT2	N	3
VDC07199.1	N	GH152(25-173)	N	N	Y(1-19)	1
VDC07219.1	N	GH79(48-441)	N	N	N	1
VDC07222.1	N	GH79(43-520)	N	N	Y(1-21)	1
VDC07243.1	1.11.1.16|1.11.1.13|1.11.1.-	AA2(41-297)	AA2	AA2	Y(1-28)	3
VDC07274.1	N	GH10(151-472)	N	N	N	1
VDC07281.1	2.4.1.16	GT2(194-365)	GT2	GT2	N	3
VDC07331.1	3.2.1.21	GH3(36-248)	GH3	GH3	N	3
VDC07351.1	N	AA3_2(44-630)	AA3	AA3_2	Y(1-35)	3
VDC07368.1	N	AA3_2(35-598)	N	AA3_2	Y(1-23)	2
VDC07388.1	N	GH16_1(64-294)	GH16	N	Y(1-24)	2
VDC07494.1	3.2.1.15	GH28(43-346)	GH28	N	Y(1-21)	2
VDC07497.1	3.2.1.55	GH51(175-633)	GH51	GH51	Y(1-21)	3
VDC07593.1	N	GH18(66-428)	N	N	Y(1-19)	1
VDC07597.1	N	AA7(37-492)	N	N	N	1
VDC07602.1	N	GH18(89-368)	GH18	N	Y(1-25)	2
VDC07634.1	N	GT22(7-407)	GT22	N	N	2
VDC07701.1	N	GH55(38-767)	N	GH55	Y(1-21)	2
VDC07738.1	N	AA4(106-351)	N	N	N	1
VDC08017.1	N	GH76(75-414)	N	N	Y(1-22)	1
VDC08037.1	N	GT22(53-545)	GT22	GT22	N	3
VDC08043.1	N	AA7(29-468)	N	N	N	1
VDC08050.1	N	CBM21(220-348)	N	N	N	1
VDB83032.1	3.1.1.72|3.1.1.-	N	CE1	CBM1+CE1	Y(1-21)	2
VDB83720.1	N	N	CBM14	N	N	1
VDB84947.1	2.4.1.-	N	GT31	GT31	N	2
VDB85245.1	N	N	GH79	N	N	1
VDB87738.1	N	N	GH128	N	N	1
VDB90313.1	3.5.1.41	N	CE4	N	N	1
VDB91296.1	N	N	CBM2	N	Y(1-21)	1
VDB91665.1	N	N	GH12	N	Y(1-18)	1
VDB91673.1	N	N	CBM73	N	N	1
VDB91674.1	N	N	CBM73	N	N	1
VDB91999.1	N	N	CBM18	N	N	1
VDB95163.1	N	N	GH25	N	N	1
VDB95234.1	N	N	GH0	GH0	N	2
VDB95282.1	N	N	GT1	N	N	1
VDB95471.1	N	N	GT4	N	N	1
VDB95588.1	N	N	GH128	N	Y(1-20)	1
VDB95640.1	N	N	GT2	N	N	1
VDB96758.1	3.2.1.24	N	GH92	N	N	1
VDB97689.1	N	N	GH128	N	Y(1-18)	1
VDB98157.1	N	N	CE16	N	N	1
VDB99598.1	N	N	GT41	GT41	N	2
VDB99867.1	N	N	GT31	GT31	N	2
VDC00630.1	3.5.1.41	N	CE4	N	N	1
VDC00631.1	3.5.1.41	N	CE4	N	N	1
VDC01422.1	N	N	CBM2	N	N	1
VDC02257.1	N	N	GH128	N	Y(1-22)	1
VDC02406.1	N	N	GH25	N	N	1
VDC02677.1	N	N	CBM2	N	Y(1-20)	1
VDC02785.1	N	N	GH16	N	N	1
VDC02838.1	N	N	CBM50	N	N	1
VDC02839.1	N	N	CBM50	N	N	1
VDC02935.1	3.2.1.4|3.2.1.91	N	CBM5	N	N	1
VDC03261.1	3.2.1.4	N	CBM81	N	N	1
VDC03502.1	N	N	GH128	N	N	1
VDC04300.1	N	N	CBM50	N	N	1
VDC04670.1	N	N	GH128	N	N	1
VDC04936.1	N	N	GH23	N	N	1
VDC06625.1	N	N	GT58	N	N	1
VDB82746.1	N	N	N	GH76	N	1
VDB82812.1	N	N	N	GH13_17	N	1
VDB82833.1	N	N	N	GT58	Y(1-47)	1
VDB82859.1	N	N	N	GH28	Y(1-38)	1
VDB83033.1	N	N	N	GH55	N	1
VDB83090.1	N	N	N	GH18	N	1
VDB83240.1	N	N	N	GT31	N	1
VDB83314.1	N	N	N	CE8	N	1
VDB83476.1	N	N	N	GT0	N	1
VDB84170.1	N	N	N	GH5_12	N	1
VDB84596.1	N	N	N	GH146	N	1
VDB84600.1	N	N	N	GH146	N	1
VDB84630.1	N	N	N	GH5_12	N	1
VDB84752.1	N	N	N	GT4	N	1
VDB84771.1	N	N	N	CBM18+GH16_19	N	1
VDB84814.1	N	N	N	AA9	N	1
VDB85073.1	N	N	N	GT4	Y(1-29)	1
VDB85103.1	N	N	N	GT4	N	1
VDB85108.1	N	N	N	GT4	Y(1-18)	1
VDB85112.1	N	N	N	CE8	Y(1-24)	1
VDB85116.1	N	N	N	GT1	N	1
VDB85137.1	N	N	N	GH72	N	1
VDB85157.1	N	N	N	GH88	N	1
VDB85279.1	N	N	N	GT7	N	1
VDB85293.1	N	N	N	CBM18+GH16_19	N	1
VDB85302.1	N	N	N	AA2	N	1
VDB85344.1	N	N	N	CE8	N	1
VDB85401.1	N	N	N	CE0	Y(1-28)	1
VDB85429.1	N	N	N	AA9	N	1
VDB85451.1	N	N	N	CBM13	Y(1-31)	1
VDB85568.1	N	N	N	GT2	N	1
VDB85577.1	N	N	N	AA4	N	1
VDB85642.1	N	N	N	GH6	N	1
VDB86043.1	N	N	N	AA2	N	1
VDB86045.1	N	N	N	CBM1+GH10	N	1
VDB86501.1	N	N	N	GH43_30	N	1
VDB86595.1	N	N	N	GH71	N	1
VDB86688.1	N	N	N	GH146	N	1
VDB86802.1	N	N	N	GT4	N	1
VDB86906.1	N	N	N	CBM50	N	1
VDB86929.1	N	N	N	CBM12	N	1
VDB86972.1	N	N	N	GH47	N	1
VDB87159.1	N	N	N	GH47	N	1
VDB87190.1	N	N	N	CE8	N	1
VDB87383.1	N	N	N	GH35	N	1
VDB87386.1	N	N	N	GH18	N	1
VDB87410.1	N	N	N	AA9	N	1
VDB88235.1	N	N	N	GT2	N	1
VDB88401.1	N	N	N	GH76	N	1
VDB88447.1	N	N	N	GH18	N	1
VDB88592.1	N	N	N	GH18	N	1
VDB88638.1	N	N	N	GH5_12	N	1
VDB88699.1	N	N	N	CE8	Y(1-30)	1
VDB88705.1	N	N	N	CE8	Y(1-24)	1
VDB88774.1	N	N	N	AA9	Y(1-37)	1
VDB89651.1	N	N	N	GT47	N	1
VDB89903.1	N	N	N	AA9	N	1
VDB89909.1	N	N	N	AA9	N	1
VDB89911.1	N	N	N	AA9	N	1
VDB90027.1	N	N	N	GT3	N	1
VDB90127.1	N	N	N	CBM18+GH16_19	N	1
VDB90156.1	N	N	N	CBM48	N	1
VDB90213.1	N	N	N	CBM48+GH13_8	N	1
VDB91250.1	N	N	N	AA9	N	1
VDB91318.1	N	N	N	GH37	N	1
VDB91559.1	N	N	N	CBM48	N	1
VDB91570.1	N	N	N	CE3	N	1
VDB91596.1	N	N	N	AA9	N	1
VDB91614.1	N	N	N	GH125	N	1
VDB91705.1	N	N	N	GH5_12	N	1
VDB91855.1	N	N	N	AA3_2	N	1
VDB91952.1	N	N	N	GT13	N	1
VDB92096.1	N	N	N	CE15	Y(1-30)	1
VDB92327.1	N	N	N	GH27	N	1
VDB93408.1	N	N	N	GT47+GT64	N	1
VDB93515.1	N	N	N	GH78	N	1
VDB94120.1	N	N	N	GT22	N	1
VDB94158.1	N	N	N	CE15	N	1
VDB94159.1	N	N	N	CE15	N	1
VDB94160.1	N	N	N	CE15	Y(1-22)	1
VDB94161.1	N	N	N	CE15	Y(1-22)	1
VDB94190.1	N	N	N	AA9	N	1
VDB94206.1	N	N	N	GH47	N	1
VDB94541.1	N	N	N	GH16_20	N	1
VDB94543.1	N	N	N	GH16_20	N	1
VDB94649.1	N	N	N	CE3	N	1
VDB94796.1	N	N	N	GT8	N	1
VDB94821.1	N	N	N	GH152	N	1
VDB95129.1	N	N	N	GH32	Y(1-20)	1
VDB95413.1	N	N	N	CE8	N	1
VDB95435.1	N	N	N	CBM18	N	1
VDB95465.1	N	N	N	CBM18+GH16_19	N	1
VDB95543.1	N	N	N	GT2	N	1
VDB95976.1	N	N	N	GH18	N	1
VDB96636.1	N	N	N	GT20	N	1
VDB97010.1	N	N	N	GH51	N	1
VDB97030.1	N	N	N	CBM48	N	1
VDB97082.1	N	N	N	GH18	N	1
VDB97084.1	N	N	N	GH18	N	1
VDB97149.1	N	N	N	GH152	Y(1-25)	1
VDB97890.1	N	N	N	AA9	N	1
VDB98848.1	N	N	N	GT31	Y(1-24)	1
VDB98896.1	N	N	N	GT4	N	1
VDB99166.1	N	N	N	GH31	N	1
VDB99168.1	N	N	N	GH31	N	1
VDB99322.1	N	N	N	AA5_1	Y(1-29)	1
VDB99574.1	N	N	N	CBM1+GH5_5	N	1
VDB99589.1	N	N	N	CE4	N	1
VDB99611.1	N	N	N	GT3	N	1
VDB99641.1	N	N	N	GT95	N	1
VDB99646.1	N	N	N	GT4	N	1
VDB99684.1	N	N	N	AA5	N	1
VDB99716.1	N	N	N	GT22	N	1
VDB99836.1	N	N	N	CE3	N	1
VDB99863.1	N	N	N	GT4	N	1
VDC00110.1	N	N	N	CBM48+GH13_8	N	1
VDC00190.1	N	N	N	GT2	N	1
VDC00254.1	N	N	N	CBM50	N	1
VDC00310.1	N	N	N	CBM18+GH16_19	N	1
VDC00312.1	N	N	N	GT57	N	1
VDC00414.1	N	N	N	GT18	N	1
VDC00463.1	N	N	N	GH55	N	1
VDC00770.1	N	N	N	GT47+GT64	N	1
VDC00900.1	N	N	N	AA9	Y(1-31)	1
VDC01038.1	N	N	N	CE15	N	1
VDC01132.1	N	N	N	GH12	N	1
VDC01488.1	N	N	N	GH0	Y(1-17)	1
VDC01831.1	N	N	N	GH88	N	1
VDC01851.1	N	N	N	GT98	N	1
VDC01852.1	N	N	N	GH5_12	N	1
VDC01857.1	N	N	N	GH47	N	1
VDC01868.1	N	N	N	GT30	N	1
VDC01959.1	N	N	N	AA9	N	1
VDC01961.1	N	N	N	AA9	Y(1-19)	1
VDC01967.1	N	N	N	AA9	N	1
VDC01970.1	N	N	N	AA9	N	1
VDC02001.1	N	N	N	AA2	N	1
VDC02108.1	N	N	N	AA9	N	1
VDC02151.1	N	N	N	GH55	N	1
VDC02372.1	N	N	N	GH0	Y(1-22)	1
VDC02379.1	N	N	N	CBM13	Y(1-17)	1
VDC02380.1	N	N	N	CBM13	Y(1-29)	1
VDC02384.1	N	N	N	CBM50	N	1
VDC02418.1	N	N	N	GH130	N	1
VDC02514.1	N	N	N	GT8	N	1
VDC03051.1	N	N	N	CE8	Y(1-24)	1
VDC03254.1	N	N	N	AA9	N	1
VDC03297.1	N	N	N	GH79	N	1
VDC03344.1	N	N	N	GH17	Y(1-18)	1
VDC03609.1	N	N	N	PL3_2	N	1
VDC03642.1	N	N	N	GT95	N	1
VDC03649.1	N	N	N	GH72	N	1
VDC03781.1	N	N	N	CE4	N	1
VDC03809.1	N	N	N	AA9	N	1
VDC03823.1	N	N	N	GH27	N	1
VDC04018.1	N	N	N	GT35	Y(1-24)	1
VDC04027.1	N	N	N	GT3	N	1
VDC04028.1	N	N	N	GT3	N	1
VDC04085.1	N	N	N	GT2	N	1
VDC04199.1	N	N	N	GH13_31	N	1
VDC04212.1	N	N	N	GH43_29	N	1
VDC04311.1	N	N	N	GT87	N	1
VDC04346.1	N	N	N	GH13	N	1
VDC04623.1	N	N	N	GH152	N	1
VDC04710.1	N	N	N	GT2	N	1
VDC04742.1	N	N	N	GT7	N	1
VDC04768.1	N	N	N	CBM48+GH13_8	N	1
VDC04791.1	N	N	N	GT22	N	1
VDC04798.1	N	N	N	GH55	N	1
VDC04853.1	N	N	N	CBM5+GH18	N	1
VDC04910.1	N	N	N	GT4	Y(1-21)	1
VDC04937.1	N	N	N	GT22	N	1
VDC04958.1	N	N	N	GT22	N	1
VDC05242.1	N	N	N	CE8	N	1
VDC05249.1	N	N	N	GH1	N	1
VDC05324.1	N	N	N	GT2	N	1
VDC05627.1	N	N	N	CE15	Y(1-29)	1
VDC05628.1	N	N	N	CE15	Y(1-28)	1
VDC05730.1	N	N	N	GT31	N	1
VDC05968.1	N	N	N	GT2	N	1
VDC05988.1	N	N	N	GT29	N	1
VDC06072.1	N	N	N	GH20	N	1
VDC06169.1	N	N	N	GT2	N	1
VDC06236.1	N	N	N	GH38	N	1
VDC06239.1	N	N	N	GH88	N	1
VDC06255.1	N	N	N	GT4	Y(1-33)	1
VDC06286.1	N	N	N	GT8	N	1
VDC06583.1	N	N	N	CBM5+GH18	N	1
VDC06710.1	N	N	N	CBM50	Y(1-24)	1
VDC06722.1	N	N	N	CBM50	Y(1-24)	1
VDC06815.1	N	N	N	AA9	N	1
VDC06819.1	N	N	N	AA9	N	1
VDC06888.1	N	N	N	AA1	N	1
VDC06894.1	N	N	N	CBM18+GH16_19	N	1
VDC07016.1	N	N	N	GT1	N	1
VDC07065.1	N	N	N	CE15	N	1
VDC07067.1	N	N	N	CE15	Y(1-22)	1
VDC07073.1	N	N	N	CE15	Y(1-26)	1
VDC07074.1	N	N	N	CE15	Y(1-20)	1
VDC07075.1	N	N	N	CE15	Y(1-25)	1
VDC07077.1	N	N	N	GT4	N	1
VDC07161.1	N	N	N	GH5_12	N	1
VDC07314.1	N	N	N	CBM13+GT27	N	1
VDC07352.1	N	N	N	GT0	N	1
VDC07473.1	N	N	N	GT58	N	1
VDC07578.1	N	N	N	GT90	N	1
VDC07751.1	N	N	N	CBM48+GH13_8	N	1
VDC07945.1	N	N	N	CBM12	Y(1-30)	1

## Sheet: Peniophora sp. CONTA v1.0
Gene ID	EC#	HMMER	eCAMI	DIAMOND	Signalp	#ofTools
jgi|Lopni1|101271|CE101270_444	N	GH76(87-397)	N	N	Y(1-24)	1
jgi|Lopni1|101463|CE101462_599	N	GH76(122-401)	N	N	Y(1-25)	1
jgi|Lopni1|105015|CE105014_156	N	GH10(52-372)	N	N	Y(1-20)	1
jgi|Lopni1|105305|CE105304_758	N	GH10(50-371)	N	N	Y(1-20)	1
jgi|Lopni1|108434|CE108433_16215	3.2.1.14	GH18(30-317)	CBM1+GH18	CBM5+GH18	Y(1-24)	3
jgi|Lopni1|125253|CE125252_332	3.1.1.72|3.1.1.6	CE5(27-231)	CE5+CBM1	N	Y(1-19)	2
jgi|Lopni1|126587|CE126586_609	N	AA3_2(29-624)	AA3	AA3_2	N	3
jgi|Lopni1|126593|CE126592_636	N	AA3_2(75-705)	N	AA3_2	N	2
jgi|Lopni1|12768|CE12767_664	N	GH30_4(22-498)	N	GH30	N	2
jgi|Lopni1|132538|CE132537_1005	3.2.1.6	GH16_1(63-298)	GH16	N	Y(1-21)	2
jgi|Lopni1|139227|CE139226_187	N	GH5_5(74-354)	GH5	CBM1+GH5_5	Y(1-52)	3
jgi|Lopni1|13951|CE13950_397	1.10.3.2	AA1_1(34-343)	AA1	AA1_1	Y(1-20)	3
jgi|Lopni1|143402|CE143401_106	N	GH76(15-292)	N	N	N	1
jgi|Lopni1|147302|CE147301_1097	1.10.3.2	AA1_1(12-301)	AA1	AA1_1	N	3
jgi|Lopni1|150746|CE150745_2380	N	GH18(56-422)	N	GH18	Y(1-17)	2
jgi|Lopni1|155162|CE155161_487	1.11.1.16|1.11.1.13|1.11.1.-	AA2(41-299)	AA2	AA2	Y(1-19)	3
jgi|Lopni1|155835|CE155834_13455	1.11.1.16|1.11.1.13|1.11.1.-	AA2(41-298)	AA2	AA2	Y(1-28)	3
jgi|Lopni1|155947|CE155946_620	N	GH43_30(52-164)	N	N	N	1
jgi|Lopni1|158007|CE158006_842	1.10.3.2	AA1_1(34-335)	AA1	AA1_1	Y(1-21)	3
jgi|Lopni1|16641|CE16640_4826	N	GH92(264-787)	GH92	GH92	Y(1-21)	3
jgi|Lopni1|178908|CE178907_1540	N	GH43_26(22-307)	N	N	Y(1-20)	1
jgi|Lopni1|178932|CE178931_182	N	GH43_26(21-306)	GH43	N	Y(1-19)	2
jgi|Lopni1|182893|CE182892_875	3.2.1.39	GH152(27-255)	GH152	N	Y(1-21)	2
jgi|Lopni1|183749|CE183748_4438	N	GH16_2(200-551)	N	GH16_2	N	2
jgi|Lopni1|18669|CE18668_2478	3.2.1.99	GH43_5(31-307)	GH43	GH43_5	Y(1-18)	3
jgi|Lopni1|18698|CE18697_482	3.2.1.99	GH43_5(66-342)	GH43	GH43_5	N	3
jgi|Lopni1|200125|CE200124_2544	N	GH28(62-358)	N	N	Y(1-20)	1
jgi|Lopni1|202605|CE202604_16564	N	GH3(1-195)	N	N	N	1
jgi|Lopni1|205994|CE205993_55534	N	GH18(132-384)	N	N	Y(1-27)	1
jgi|Lopni1|215015|CE215014_1985	N	GH18(51-402)	N	GH18	Y(1-28)	2
jgi|Lopni1|216901|CE216900_318	3.2.1.177	GH31(275-709)	GH31	GH31	N	3
jgi|Lopni1|218313|CE218312_6603	1.2.3.15	AA5_1(24-617)	AA5	AA5_1	Y(1-23)	3
jgi|Lopni1|221979|CE221978_1259	3.2.1.176|3.2.1.132|3.1.1.-|3.2.1.4	GH7(20-455)	GH7+CBM1	CBM1+GH7	Y(1-27)	3
jgi|Lopni1|222684|CE222683_1007	3.2.1.25	GH2(20-803)	GH2	GH2	N	3
jgi|Lopni1|223325|CE223324_846	3.2.1.58|3.2.1.75	GH5_9(97-408)	CBM43+GH5	GH5_9	Y(1-24)	3
jgi|Lopni1|238824|CE238823_11158	3.2.1.52	GH20(171-510)	GH20	GH20	Y(1-21)	3
jgi|Lopni1|240108|CE240107_533	1.-.-.-	AA9(7-231)	CBM1+AA9	N	Y(1-19)	2
jgi|Lopni1|241934|CE241933_166	3.1.1.-	CE15(75-405)	CBM1	CBM1+CE15	N	3
jgi|Lopni1|242368|CE242367_1429	N	GH43_6(32-326)	N	N	Y(1-22)	1
jgi|Lopni1|252640|CE252639_42932	2.4.1.16	GT2(1224-1731)	GT2	GT2	N	3
jgi|Lopni1|253426|CE253425_200	N	AA2(60-209)	N	N	Y(1-20)	1
jgi|Lopni1|256964|CE256963_5703	N	GH9(47-490)	GH9	GH9	Y(1-27)	3
jgi|Lopni1|27191|CE27190_3116	2.4.1.-|2.4.1.142	GT33(37-503)	GT33	GT33	N	3
jgi|Lopni1|272891|CE272890_12196	N	AA3_2(43-631)	AA3	AA3_2	Y(1-21)	3
jgi|Lopni1|274109|CE274108_681	N	GH105(47-366)	GH105	GH105	N	3
jgi|Lopni1|278151|CE278150_1123	3.2.1.21	GH3(134-355)	GH3	GH3	N	3
jgi|Lopni1|278305|CE278304_628	N	CE8(40-330)	CE8	N	N	2
jgi|Lopni1|2806|CE2805_21048	2.4.1.16	GT2(207-378)	GT2	GT2	N	3
jgi|Lopni1|288342|CE288341_2122	N	AA3_2(31-630)	AA3	AA3_2	Y(1-28)	3
jgi|Lopni1|299523|CE299522_789	N	GH76(87-399)	N	N	Y(1-24)	1
jgi|Lopni1|299683|CE299682_1315	N	GH76(57-362)	N	N	N	1
jgi|Lopni1|306311|CE306310_654	4.2.2.23	PL4_1(19-520)	PL4	PL4_1	Y(1-20)	3
jgi|Lopni1|308352|CE308351_2538	N	GH16_1(59-295)	N	N	Y(1-18)	1
jgi|Lopni1|31496|CE31495_274	N	GH127(312-537)	N	N	N	1
jgi|Lopni1|320167|CE320166_137	N	AA9(6-218)	N	N	Y(1-18)	1
jgi|Lopni1|321378|CE321377_85606	3.2.1.113	GH47(41-496)	GH47	GH47	Y(1-17)	3
jgi|Lopni1|324385|CE324384_346	N	GH18(46-303)	GH18	N	Y(1-25)	2
jgi|Lopni1|338258|CE338257_11942	1.6.5.6	AA6(53-247)	AA6	N	N	2
jgi|Lopni1|34635|CE34634_831	3.2.1.151|3.2.1.4|3.2.1.150|3.2.1.-	GH74(80-191)	CBM1+GH74	CBM1+GH74	Y(1-20)	3
jgi|Lopni1|346737|CE346736_1676	3.2.1.6	GH16_1(66-293)	GH16	GH16_1	Y(1-24)	3
jgi|Lopni1|349558|CE349557_8831	N	GH92(281-800)	GH92	GH92	Y(1-20)	3
jgi|Lopni1|353948|CE353947_413	3.2.1.22|3.2.1.88	GH27(127-369)	CBM35	CBM35+GH27	Y(1-17)	3
jgi|Lopni1|35674|CE35673_510	N	GT8(5-264)	N	N	N	1
jgi|Lopni1|357511|CE357510_344	N	GH43_6(34-328)	N	GH43_6	Y(1-24)	2
jgi|Lopni1|35945|CE35944_3365	2.4.1.-	GT50(180-448)	GT50	N	N	2
jgi|Lopni1|371191|CE371190_157	3.2.1.145|3.2.1.181	GH16_10(37-237)	GH16	N	Y(1-31)	2
jgi|Lopni1|372661|CE372660_9752	3.2.1.21|3.2.1.58|3.2.1.-	GH3(183-389)	CBM1+GH3	GH3	N	3
jgi|Lopni1|372717|CE372716_14039	N	GH3(188-386)	GH3	GH3	Y(1-20)	3
jgi|Lopni1|383892|CE383891_12491	N	CBM21(309-412)	N	N	N	1
jgi|Lopni1|384615|CE384614_4049	N	GH88(61-390)	GH88	GH88	Y(1-18)	3
jgi|Lopni1|385552|CE385551_1463	N	AA2(60-316)	N	AA2	Y(1-36)	2
jgi|Lopni1|395359|CE395358_36066	N	GH79(101-533)	N	GH79	Y(1-22)	2
jgi|Lopni1|404816|CE404815_76384	N	PL14_4(191-414)	N	N	Y(1-23)	1
jgi|Lopni1|409751|CE409750_862	N	GT69(119-382)	N	N	N	1
jgi|Lopni1|41250|CE41249_810	N	GH10(52-375)	N	N	Y(1-21)	1
jgi|Lopni1|415444|CE415443_13022	2.4.1.1	GT35(147-867)	GT35	GT35	N	3
jgi|Lopni1|425121|CE425120_212	1.11.1.16|1.11.1.13|1.11.1.-	AA2(41-297)	AA2	AA2	Y(1-19)	3
jgi|Lopni1|425328|CE425327_4589	N	GH76(36-287)	N	N	N	1
jgi|Lopni1|432145|CE432144_886	3.2.1.15	GH28(44-347)	GH28	N	Y(1-21)	2
jgi|Lopni1|435405|CE435404_24967	1.11.1.16|1.11.1.13|1.11.1.-	AA2(41-298)	AA2	AA2	Y(1-28)	3
jgi|Lopni1|436726|CE436725_245	4.2.2.23	PL4_1(18-518)	PL4	PL4_1	Y(1-37)	3
jgi|Lopni1|443627|CE443626_9714	N	GH71(52-499)	N	GH71	Y(1-18)	2
jgi|Lopni1|446615|CE446614_97	N	CE16(36-310)	N	N	Y(1-20)	1
jgi|Lopni1|448994|CE448993_161	N	GH71(23-410)	N	N	Y(1-23)	1
jgi|Lopni1|453866|CE453865_3453	1.11.1.16|1.11.1.13|1.11.1.-	AA2(41-297)	AA2	AA2	Y(1-36)	3
jgi|Lopni1|455400|CE455399_2575	N	GT22(6-406)	GT22	GT22	Y(1-26)	3
jgi|Lopni1|459930|CE459929_17530	2.4.1.173	GT1(138-535)	GT1	GT1	N	3
jgi|Lopni1|461726|CE461725_314	N	GH76(56-279)	N	N	N	1
jgi|Lopni1|464227|CE464226_609	N	GH76(67-394)	N	N	N	1
jgi|Lopni1|464554|CE464553_144	N	GH76(64-338)	N	N	N	1
jgi|Lopni1|466201|CE466200_4855	N	GT15(44-312)	N	N	N	1
jgi|Lopni1|466217|CE466216_13825	N	GT15(58-325)	GT15	N	N	2
jgi|Lopni1|467018|CE467017_1171	N	CE16(40-224)	N	N	N	1
jgi|Lopni1|477497|CE477496_12	3.1.1.72|3.1.1.6	CE5(24-229)	CE5+CBM1	N	Y(1-24)	2
jgi|Lopni1|477506|CE477505_496	3.1.1.72|3.1.1.6	CE5(26-231)	CE5+CBM1	N	Y(1-26)	2
jgi|Lopni1|483632|CE483631_2477	N	GH18(83-363)	GH18	N	Y(1-25)	2
jgi|Lopni1|487126|CE487125_898	N	AA3_2(14-577)	N	AA3_2	N	2
jgi|Lopni1|516397|gw1.10.110.1	3.2.1.176|3.2.1.132|3.1.1.-|3.2.1.4	GH7(10-442)	GH7+CBM1	CBM1+GH7	N	3
jgi|Lopni1|52094|CE52093_1360	N	PL38(72-358)	N	PL38	Y(1-25)	2
jgi|Lopni1|527772|gw1.42.109.1	N	CE16(17-171)	N	N	N	1
jgi|Lopni1|535207|gw1.31.256.1	N	AA9(10-232)	N	N	Y(1-21)	1
jgi|Lopni1|538782|gw1.42.239.1	2.4.1.16	GT2(2-66)	GT2	N	N	2
jgi|Lopni1|539730|e_gw1.1.2690.1	N	GH30_4(26-473)	CBM13+GH30	GH30	Y(1-22)	3
jgi|Lopni1|540096|e_gw1.1.3131.1	N	PL35(497-681)	PL0	PL35	N	3
jgi|Lopni1|540788|e_gw1.1.3349.1	N	GH16_2(120-473)	GH16	GH16_2	N	3
jgi|Lopni1|541150|e_gw1.1.404.1	N	GH5_12(52-568)	N	GH5_12	N	2
jgi|Lopni1|541591|e_gw1.1.3734.1	N	GH72(26-340)	CBM43+GH72	CBM43+GH72	N	3
jgi|Lopni1|541614|e_gw1.1.2918.1	N	GH16_4(64-390)	GH16	GH16_4	N	3
jgi|Lopni1|542571|e_gw1.1.370.1	3.2.1.145	GH43_24(42-277)	GH43	CBM35+GH43_24	Y(1-19)	3
jgi|Lopni1|542679|e_gw1.1.302.1	N	CE17(158-317)	N	GT90	N	2
jgi|Lopni1|543208|e_gw1.2.1090.1	2.4.1.83	GT2(67-231)	GT2	N	N	2
jgi|Lopni1|543363|e_gw1.2.731.1	2.4.1.16	GT2(440-941)	GT2	GT2	N	3
jgi|Lopni1|544493|e_gw1.3.27.1	N	CE4(140-254)	N	N	Y(1-20)	1
jgi|Lopni1|544815|e_gw1.3.1216.1	3.2.1.55	GH51(191-645)	GH51	GH51	Y(1-23)	3
jgi|Lopni1|545059|e_gw1.3.49.1	3.1.1.6	CE16(28-300)	CE16	N	Y(1-18)	2
jgi|Lopni1|545128|e_gw1.3.1202.1	N	GH16_2(132-493)	GH16	GH16_2	N	3
jgi|Lopni1|545374|e_gw1.3.1155.1	2.4.1.-	GT57(42-518)	GT57	GT57	N	3
jgi|Lopni1|545526|e_gw1.4.590.1	N	AA1_2(42-398)	AA1	AA1_2	Y(1-20)	3
jgi|Lopni1|546194|e_gw1.4.419.1	3.2.1.24	GH92(273-757)	GH92	GH92	N	3
jgi|Lopni1|546603|e_gw1.5.424.1	2.4.1.-|3.2.1.80	GH32(48-346)	GH32	GH32	N	3
jgi|Lopni1|547194|e_gw1.6.113.1	N	GH16_2(114-470)	GH16	GH16_2	N	3
jgi|Lopni1|547311|e_gw1.6.191.1	N	AA7(24-198)	N	N	N	1
jgi|Lopni1|547375|e_gw1.6.137.1	N	AA3_2(6-561)	N	AA3_2	N	2
jgi|Lopni1|547401|e_gw1.6.106.1	3.2.1.8	GH11(29-101)	GH11	N	N	2
jgi|Lopni1|547696|e_gw1.6.134.1	N	AA3_2(32-605)	AA3	AA3_2	N	3
jgi|Lopni1|548080|e_gw1.7.711.1	3.2.1.-	GH131(23-253)	CBM1+GH131	N	Y(1-20)	2
jgi|Lopni1|548558|e_gw1.7.243.1	N	GH16_2(114-460)	GH16	GH16_2	N	3
jgi|Lopni1|548628|e_gw1.8.405.1	N	GH5_9(210-520)	GH5	GH5_9	N	3
jgi|Lopni1|549765|e_gw1.9.349.1	2.4.1.16	GT2(104-267)	GT2	GT2	N	3
jgi|Lopni1|549900|e_gw1.10.529.1	N	GH105(52-400)	N	GH105	Y(1-21)	2
jgi|Lopni1|549910|e_gw1.10.248.1	N	GH16_2(131-492)	GH16	GH16_2	N	3
jgi|Lopni1|550328|e_gw1.10.133.1	N	GH125(79-488)	GH125	GH125	Y(1-24)	3
jgi|Lopni1|550536|e_gw1.11.263.1	N	GT49(36-329)	N	N	N	1
jgi|Lopni1|5515|CE5514_219	N	AA9(6-218)	N	N	Y(1-18)	1
jgi|Lopni1|551679|e_gw1.13.561.1	N	GH17(106-392)	GH17	N	N	2
jgi|Lopni1|551685|e_gw1.13.449.1	3.2.1.55|3.2.1.37	GH54(28-341)+CBM42(358-499)	CBM42+GH54	CBM42+GH54	Y(1-25)	3
jgi|Lopni1|551890|e_gw1.14.298.1	2.4.1.131	GT15(85-355)	GT15	GT15	Y(1-38)	3
jgi|Lopni1|551950|e_gw1.14.115.1	N	GT69(149-375)	N	GT69	Y(1-33)	2
jgi|Lopni1|551982|e_gw1.14.498.1	3.2.1.89	GH53(21-337)	GH53	GH53	N	3
jgi|Lopni1|552309|e_gw1.15.58.1	N	AA7(114-526)	N	N	Y(1-21)	1
jgi|Lopni1|552633|e_gw1.15.498.1	N	AA7(110-546)	N	N	Y(1-35)	1
jgi|Lopni1|552936|e_gw1.16.252.1	N	GH79(40-463)	N	GH79	Y(1-31)	2
jgi|Lopni1|553016|e_gw1.16.256.1	3.2.1.4	GH5_5(14-293)	GH5+CBM1	CBM1+GH5_5	N	3
jgi|Lopni1|553103|e_gw1.16.24.1	3.2.1.1|3.2.1.98|3.2.1.-|3.2.1.41	GH13_5(40-380)	GH13+CBM20	GH13_5	N	3
jgi|Lopni1|553517|e_gw1.17.26.1	N	GH3(83-305)	GH3	GH3	Y(1-18)	3
jgi|Lopni1|553932|e_gw1.18.489.1	N	AA7(108-535)	N	N	Y(1-20)	1
jgi|Lopni1|553967|e_gw1.18.72.1	N	GH20(170-500)	GH20	GH20	Y(1-21)	3
jgi|Lopni1|554205|e_gw1.18.359.1	3.2.1.39	GH152(27-251)	GH152	N	Y(1-21)	2
jgi|Lopni1|554788|e_gw1.20.142.1	N	AA14(20-279)	N	N	Y(1-22)	1
jgi|Lopni1|554846|e_gw1.20.177.1	N	GH29(2-280)	GH29+CBM13+CBM32	GH29	N	3
jgi|Lopni1|555040|e_gw1.21.51.1	3.2.1.59	GH71(33-421)	GH71+CBM24	N	Y(1-21)	2
jgi|Lopni1|555075|e_gw1.21.111.1	N	GH152(27-173)	N	N	Y(1-21)	1
jgi|Lopni1|555446|e_gw1.22.87.1	3.2.1.21	GH3(36-251)	GH3	GH3	N	3
jgi|Lopni1|557569|e_gw1.29.148.1	2.4.1.109	GT39(72-311)	GT39	GT39	N	3
jgi|Lopni1|557883|e_gw1.31.53.1	N	AA3_2(33-594)	N	AA3_2	Y(1-23)	2
jgi|Lopni1|558000|e_gw1.31.308.1	N	AA9(6-222)	N	N	Y(1-20)	1
jgi|Lopni1|558400|e_gw1.33.108.1	3.2.1.131	GH115(37-681)	GH115	GH115	Y(1-21)	3
jgi|Lopni1|558734|e_gw1.35.149.1	3.1.1.11	CE8(39-318)	CE8	N	Y(1-25)	2
jgi|Lopni1|559258|e_gw1.37.194.1	2.4.1.16	GT2(102-264)+GT2(242-460)	GT2	GT2	N	3
jgi|Lopni1|559904|e_gw1.40.144.1	N	GT2(51-228)	GT2	N	N	2
jgi|Lopni1|560388|e_gw1.44.3.1	2.4.1.109	GT39(83-321)	GT39	GT39	N	3
jgi|Lopni1|560539|e_gw1.45.61.1	N	GT90(243-550)	GT90	GT90	N	3
jgi|Lopni1|560757|e_gw1.46.20.1	3.2.1.55	GH43_36(22-296)	GH43	CBM1+GH43_36	Y(1-21)	3
jgi|Lopni1|562242|e_gw1.57.17.1	N	GH35(19-343)	CBM51+GH35	GH35	N	3
jgi|Lopni1|562395|e_gw1.59.11.1	3.2.1.45	GH5_12(29-569)	GH5	GH5_12	N	3
jgi|Lopni1|562540|e_gw1.60.9.1	N	GH18(2-260)	GH18	N	N	2
jgi|Lopni1|562677|e_gw1.61.103.1	N	AA7(114-543)	N	N	Y(1-21)	1
jgi|Lopni1|563326|e_gw1.68.2.1	N	GH43_6(36-328)	N	N	Y(1-21)	1
jgi|Lopni1|563344|e_gw1.68.53.1	N	GH17(64-331)	N	GH17	Y(1-19)	2
jgi|Lopni1|563410|e_gw1.69.14.1	3.2.1.22	GH27(115-370)	GH27	GH27	N	3
jgi|Lopni1|564898|estExt_Genewise1.C_1_t10408	N	GH30_3(57-496)	N	GH30_3	Y(1-21)	2
jgi|Lopni1|565275|estExt_Genewise1.C_1_t20313	N	GT2(511-727)	GT0	GT0	N	3
jgi|Lopni1|566465|estExt_Genewise1.C_1_t50184	N	GT21(52-308)	GT21	GT21	N	3
jgi|Lopni1|566617|estExt_Genewise1.C_1_t50342	N	GH18(30-336)	N	CBM5+GH18	Y(1-23)	2
jgi|Lopni1|566950|estExt_Genewise1.C_1_t60199	N	GH128(39-253)	N	N	N	1
jgi|Lopni1|567247|estExt_Genewise1.C_1_t70007	2.4.1.16	GT2(643-1163)	GT2	GT2	N	3
jgi|Lopni1|569174|estExt_Genewise1.C_3_t20006	3.2.1.15	GH28(46-346)	GH28	N	Y(1-21)	2
jgi|Lopni1|569445|estExt_Genewise1.C_3_t20304	3.2.1.31	GH79(39-334)	GH79	GH79	Y(1-35)	3
jgi|Lopni1|569623|estExt_Genewise1.C_3_t20497	N	AA7(68-261)	N	N	Y(1-18)	1
jgi|Lopni1|569838|estExt_Genewise1.C_4_t10017	3.1.1.-	CE12(3-196)	CE12	N	N	2
jgi|Lopni1|570032|estExt_Genewise1.C_4_t10233	N	GH43_33(40-436)	GH43	GH43_33	Y(1-21)	3
jgi|Lopni1|570409|estExt_Genewise1.C_4_t20154	N	GH16_1(64-295)	N	N	Y(1-24)	1
jgi|Lopni1|570788|estExt_Genewise1.C_5_t10157	2.4.1.25|3.2.1.33	GH13_25(1130-1585)	GH133+GH13	GH13_25+GH133	N	3
jgi|Lopni1|571066|estExt_Genewise1.C_5_t10462	3.2.1.113	GH47(121-628)	GH47	N	N	2
jgi|Lopni1|571553|estExt_Genewise1.C_6_t10095	N	GH140(41-534)	GH140	GH140	Y(1-20)	3
jgi|Lopni1|572164|estExt_Genewise1.C_7_t10248	2.4.1.173	GT1(778-1190)	GT1	GT1	N	3
jgi|Lopni1|574518|estExt_Genewise1.C_110318	N	GH16_2(214-566)	GH16	GH16_2	N	3
jgi|Lopni1|575039|estExt_Genewise1.C_13_t10030	N	GT22(7-404)	GT22	N	N	2
jgi|Lopni1|575774|estExt_Genewise1.C_140263	N	AA3_2(13-595)	AA3	AA3_2	N	3
jgi|Lopni1|575902|estExt_Genewise1.C_140433	N	CE16(1-272)	CE16	N	N	2
jgi|Lopni1|577355|estExt_Genewise1.C_18_t10132	3.2.1.84|3.2.1.20	GH31(346-803)	GH31	GH31	N	3
jgi|Lopni1|577776|estExt_Genewise1.C_190131	3.2.1.3	GH15(48-447)+CBM20(483-568)	CBM20+GH15	CBM20+GH15	Y(1-20)	3
jgi|Lopni1|578394|estExt_Genewise1.C_210144	2.4.1.231	GT4(478-650)	GT4	GT4	N	3
jgi|Lopni1|578730|estExt_Genewise1.C_230066	1.2.3.15	AA5_1(22-618)	AA5	AA5_1	Y(1-23)	3
jgi|Lopni1|578733|estExt_Genewise1.C_230069	1.2.3.15	AA5_1(24-615)	AA5	AA5_1	Y(1-22)	3
jgi|Lopni1|579219|estExt_Genewise1.C_240247	1.10.3.2	AA1_1(34-332)	AA1	AA1_1	Y(1-19)	3
jgi|Lopni1|579717|estExt_Genewise1.C_260241	N	GH43_6(34-328)	N	N	Y(1-24)	1
jgi|Lopni1|580933|estExt_Genewise1.C_330111	N	GT69(94-360)	N	N	Y(1-34)	1
jgi|Lopni1|581381|estExt_Genewise1.C_360139	N	GH79(93-447)	N	GH79	Y(1-47)	2
jgi|Lopni1|582047|estExt_Genewise1.C_410123	1.1.99.29	AA3_2(29-579)	AA3	AA3_2	Y(1-27)	3
jgi|Lopni1|582169|estExt_Genewise1.C_440016	N	PL35(538-725)	PL0	PL35	N	3
jgi|Lopni1|582306|estExt_Genewise1.C_440157	1.10.3.2	AA1_1(34-340)	AA1	AA1_1	Y(1-20)	3
jgi|Lopni1|582671|estExt_Genewise1.C_470110	N	AA1_1(42-352)	N	AA1_1	Y(1-22)	2
jgi|Lopni1|583637|estExt_Genewise1.C_550049	N	GH152(25-168)	N	N	Y(1-19)	1
jgi|Lopni1|584677|estExt_Genewise1.C_710025	N	GT2(154-258)	N	GT2	N	2
jgi|Lopni1|585287|estExt_Genewise1Plus.C_1_t10223	3.2.1.37|3.2.1.4	GH5_22(48-341)	GH5	GH5_22	N	3
jgi|Lopni1|585886|estExt_Genewise1Plus.C_1_t20378	3.2.1.99	GH43_5(31-307)	GH43	GH43_5	Y(1-19)	3
jgi|Lopni1|585891|estExt_Genewise1Plus.C_1_t20383	N	GT69(163-401)	GT69	GT69	N	3
jgi|Lopni1|586336|estExt_Genewise1Plus.C_1_t30447	N	GH16_1(186-429)	GH16	N	Y(1-21)	2
jgi|Lopni1|587032|estExt_Genewise1Plus.C_1_t50188	3.2.1.37	GH43_14(27-321)	GH43	GH43_14	Y(1-21)	3
jgi|Lopni1|587436|estExt_Genewise1Plus.C_1_t60113	N	GH43_25(44-266)	N	CBM35+GH43_25	Y(1-20)	2
jgi|Lopni1|587722|estExt_Genewise1Plus.C_1_t60409	2.4.1.16	GT2(191-350)	GT2	GT2	N	3
jgi|Lopni1|588295|estExt_Genewise1Plus.C_2_t10015	N	GH131(21-288)	N	N	N	1
jgi|Lopni1|588726|estExt_Genewise1Plus.C_2_t10491	N	PL14_5(85-293)	PL14	N	Y(1-25)	2
jgi|Lopni1|588990|estExt_Genewise1Plus.C_2_t20276	3.2.1.78	GH5_7(129-414)	CBM1	CBM1+GH5_7	Y(1-23)	3
jgi|Lopni1|590757|estExt_Genewise1Plus.C_4_t10484	N	CE3(23-209)	N	N	N	1
jgi|Lopni1|591364|estExt_Genewise1Plus.C_5_t10242	1.11.1.14	AA2(41-297)	AA2	AA2	Y(1-36)	3
jgi|Lopni1|591447|estExt_Genewise1Plus.C_5_t10339	3.2.1.6	GH16_1(65-300)	GH16	N	Y(1-23)	2
jgi|Lopni1|592206|estExt_Genewise1Plus.C_6_t10302	N	GH109(25-185)	N	N	N	1
jgi|Lopni1|593442|estExt_Genewise1Plus.C_8_t10395	2.4.1.131	GT15(72-342)	GT15	GT15	N	3
jgi|Lopni1|593694|estExt_Genewise1Plus.C_8_t20151	3.1.1.72|3.1.1.-	CE1(104-290)	CE1	CBM1+CE1	Y(1-22)	3
jgi|Lopni1|593860|estExt_Genewise1Plus.C_90106	N	AA2(102-350)	N	AA2	Y(1-20)	2
jgi|Lopni1|594450|estExt_Genewise1Plus.C_10_t10301	N	AA7(54-268)	N	N	Y(1-27)	1
jgi|Lopni1|594573|estExt_Genewise1Plus.C_10_t10430	N	AA3_2(21-584)	N	N	N	1
jgi|Lopni1|595628|estExt_Genewise1Plus.C_13_t10155	3.2.1.14	GH18(26-338)	GH18	CBM5+GH18	Y(1-20)	3
jgi|Lopni1|595650|estExt_Genewise1Plus.C_13_t10178	3.2.1.8|3.1.1.72	GH10(29-332)	CBM1+GH10	CBM1+GH10	Y(1-36)	3
jgi|Lopni1|596395|estExt_Genewise1Plus.C_140449	2.4.1.11	GT3(15-652)	GT3	GT3	N	3
jgi|Lopni1|596671|estExt_Genewise1Plus.C_150302	N	GH47(47-496)	GH47	GH47	Y(1-28)	3
jgi|Lopni1|596746|estExt_Genewise1Plus.C_150377	N	GH105(108-370)	N	N	N	1
jgi|Lopni1|597031|estExt_Genewise1Plus.C_16_t10218	N	GH28(131-424)	N	N	Y(1-20)	1
jgi|Lopni1|597039|estExt_Genewise1Plus.C_16_t10226	N	GH28(81-406)	N	N	Y(1-20)	1
jgi|Lopni1|597663|estExt_Genewise1Plus.C_170459	N	GH43_30(33-309)	GH43	N	Y(1-18)	2
jgi|Lopni1|598517|estExt_Genewise1Plus.C_190428	N	GH71(23-408)	N	N	Y(1-21)	1
jgi|Lopni1|599657|estExt_Genewise1Plus.C_240232	N	CE2(146-344)	N	CE0	Y(1-25)	2
jgi|Lopni1|600132|estExt_Genewise1Plus.C_260217	N	GH43_6(34-334)	N	N	Y(1-24)	1
jgi|Lopni1|600234|estExt_Genewise1Plus.C_270023	N	CE16(30-289)	N	N	Y(1-19)	1
jgi|Lopni1|601049|estExt_Genewise1Plus.C_310196	N	AA9(14-236)	N	N	Y(1-25)	1
jgi|Lopni1|601265|estExt_Genewise1Plus.C_320209	3.2.1.52	GH20(181-517)	GH20	GH20	Y(1-32)	3
jgi|Lopni1|602469|estExt_Genewise1Plus.C_410152	3.2.1.24	GH92(273-755)	GH92	GH92	Y(1-22)	3
jgi|Lopni1|603438|estExt_Genewise1Plus.C_500079	N	PL14(220-391)	PL14	N	N	2
jgi|Lopni1|604195|estExt_Genewise1Plus.C_580089	3.2.1.59	GH71(33-435)	GH71+CBM24	GH71	Y(1-21)	3
jgi|Lopni1|604211|estExt_Genewise1Plus.C_590017	2.4.1.257|2.4.1.132	GT4(232-414)	GT4	GT4	N	3
jgi|Lopni1|604824|estExt_Genewise1Plus.C_660043	N	AA1_1(34-341)	N	AA1_1	Y(1-20)	2
jgi|Lopni1|604825|estExt_Genewise1Plus.C_660044	N	GH43_6(34-328)	N	N	Y(1-21)	1
jgi|Lopni1|605046|estExt_Genewise1Plus.C_710050	N	GT8(226-465)	N	GT2+GT8	N	2
jgi|Lopni1|605050|estExt_Genewise1Plus.C_710054	N	GH152(27-252)	N	N	Y(1-20)	1
jgi|Lopni1|605207|estExt_Genewise1Plus.C_760028	N	AA5_1(210-761)	AA5	AA5_1	Y(1-17)	3
jgi|Lopni1|605506|fgenesh1_kg.1_#_14_#_Locus9826v1rpkm6.09	3.2.1.37|3.2.1.8	GH3(65-318)	GH3	GH3	N	3
jgi|Lopni1|605652|fgenesh1_kg.1_#_160_#_Locus5295v1rpkm25.27	3.2.1.39	GH152(32-264)	GH152	N	N	2
jgi|Lopni1|605745|fgenesh1_kg.1_#_253_#_Locus606v1rpkm243.96	N	GH105(129-351)	GH0	N	N	2
jgi|Lopni1|605937|fgenesh1_kg.1_#_445_#_Locus1206v1rpkm134.96	N	AA3_2(13-589)	AA3	AA3_2	N	3
jgi|Lopni1|606052|fgenesh1_kg.1_#_560_#_Locus7177v1rpkm14.54	N	AA3_2(31-593)	AA3	AA3_2	N	3
jgi|Lopni1|606205|fgenesh1_kg.1_#_713_#_Locus12881v1rpkm2.19	N	GH135(39-254)	N	N	N	1
jgi|Lopni1|606254|fgenesh1_kg.1_#_762_#_Locus1027v1rpkm156.05	3.5.1.41	CE4(209-323)	CE4	CE4	N	3
jgi|Lopni1|606275|fgenesh1_kg.1_#_783_#_Locus6027v1rpkm20.52	2.4.1.256	GT59(32-424)	GT59	GT59	N	3
jgi|Lopni1|606723|fgenesh1_kg.1_#_1231_#_Locus177v2rpkm79.33	N	PL8_4(379-620)	N	PL8_4	N	2
jgi|Lopni1|606807|fgenesh1_kg.1_#_1315_#_Locus1157v1rpkm139.46	N	CE1(31-283)	N	N	N	1
jgi|Lopni1|606824|fgenesh1_kg.1_#_1332_#_Locus10776v1rpkm4.39	3.2.1.174	GH78(69-630)	GH78	GH78	N	3
jgi|Lopni1|606871|fgenesh1_kg.1_#_1379_#_Locus1975v1rpkm81.56	N	GH15(307-682)	GH15	GH15	N	3
jgi|Lopni1|607063|fgenesh1_kg.1_#_1571_#_Locus10041v1rpkm5.66	N	GH76(26-349)	GH76	N	N	2
jgi|Lopni1|607590|fgenesh1_kg.1_#_2098_#_Locus3356v1rpkm46.02	3.2.1.113	GH47(105-588)	GH47	GH47	N	3
jgi|Lopni1|607711|fgenesh1_kg.1_#_2219_#_Locus12272v1rpkm2.65	N	AA4(104-289)	N	N	N	1
jgi|Lopni1|607953|fgenesh1_kg.2_#_181_#_Locus3501v2rpkm10.55	3.2.1.177	GH31(278-710)	GH31	GH31	N	3
jgi|Lopni1|608031|fgenesh1_kg.2_#_259_#_Locus17045v3rpkm0.26	3.2.1.-	GH30_7(22-454)	GH30	CBM1+GH30_7	N	3
jgi|Lopni1|608236|fgenesh1_kg.2_#_464_#_Locus3364v1rpkm45.97	N	GH27(235-488)	GH27	CBM1+GH27	N	3
jgi|Lopni1|608273|fgenesh1_kg.2_#_501_#_Locus7820v1rpkm11.91	N	GT76(54-426)	N	N	N	1
jgi|Lopni1|608329|fgenesh1_kg.2_#_557_#_Locus3470v1rpkm44.44	2.4.1.16	GT2(277-439)	GT2	GT2	N	3
jgi|Lopni1|608635|fgenesh1_kg.3_#_38_#_Locus17793v1rpkm0.53	N	CE16(37-298)	CE16	N	N	2
jgi|Lopni1|609038|fgenesh1_kg.3_#_441_#_Locus14441v1rpkm1.33	N	CBM21(181-294)	N	N	N	1
jgi|Lopni1|609137|fgenesh1_kg.3_#_540_#_Locus362v1rpkm393.03	2.4.1.-	GT32(87-168)	GT32	GT32	N	3
jgi|Lopni1|609257|fgenesh1_kg.3_#_660_#_Locus3985v1rpkm36.99	N	CE8(39-322)	N	CE8	N	2
jgi|Lopni1|609271|fgenesh1_kg.3_#_674_#_Locus1814v1rpkm89.67	N	AA1(92-558)	N	AA1	N	2
jgi|Lopni1|609451|fgenesh1_kg.4_#_140_#_Locus1474v1rpkm111.88	N	GT20(101-573)	GT20	GT20	N	3
jgi|Lopni1|609655|fgenesh1_kg.4_#_344_#_Locus1568v1rpkm105.38	3.2.1.15	GH28(42-342)	GH28	GH28	N	3
jgi|Lopni1|610005|fgenesh1_kg.5_#_96_#_Locus3333v1rpkm46.57	N	GH109(2-163)	N	N	N	1
jgi|Lopni1|610095|fgenesh1_kg.5_#_186_#_Locus16190v1rpkm0.81	1.11.1.16|1.11.1.13|1.11.1.-	AA2(41-297)	AA2	AA2	N	3
jgi|Lopni1|610133|fgenesh1_kg.5_#_224_#_Locus504v1rpkm297.49	2.4.1.109	GT39(63-304)	GT39	GT39	N	3
jgi|Lopni1|610299|fgenesh1_kg.5_#_390_#_Locus7097v1rpkm14.81	3.2.1.6	GH16_1(65-301)	GH16	N	N	2
jgi|Lopni1|610527|fgenesh1_kg.6_#_44_#_Locus3660v1rpkm41.87	3.2.1.24	GH38(290-550)	GH38	GH38	N	3
jgi|Lopni1|610795|fgenesh1_kg.6_#_312_#_Locus6131v1rpkm19.92	N	GT69(94-365)	N	N	N	1
jgi|Lopni1|610822|fgenesh1_kg.6_#_339_#_Locus805v2rpkm172.02	N	GH30_3(56-409)	N	GH30_3	N	2
jgi|Lopni1|610878|fgenesh1_kg.6_#_395_#_Locus593v1rpkm252.26	N	AA3_2(31-594)	N	AA3_2	N	2
jgi|Lopni1|610897|fgenesh1_kg.6_#_414_#_Locus357v1rpkm397.53	N	AA3_2(11-601)	AA3	AA3_2	N	3
jgi|Lopni1|610906|fgenesh1_kg.6_#_423_#_Locus1811v1rpkm89.75	N	AA3_2(33-595)	AA3	AA3_2	N	3
jgi|Lopni1|610958|fgenesh1_kg.6_#_475_#_Locus14953v2rpkm0.11	N	AA3_2(12-606)	N	N	N	1
jgi|Lopni1|611335|fgenesh1_kg.7_#_359_#_Locus14113v1rpkm1.47	N	GH71(23-407)	N	N	N	1
jgi|Lopni1|611422|fgenesh1_kg.8_#_15_#_Locus642v1rpkm232.96	N	GH128(39-267)	N	N	N	1
jgi|Lopni1|611477|fgenesh1_kg.8_#_70_#_Locus10399v1rpkm5.01	2.4.1.173	GT1(180-519)	GT1	GT1	N	3
jgi|Lopni1|611600|fgenesh1_kg.8_#_193_#_Locus13417v1rpkm1.84	N	GH76(52-399)	N	N	N	1
jgi|Lopni1|611649|fgenesh1_kg.8_#_242_#_Locus2546v1rpkm62.30	N	CE16(24-270)	N	N	N	1
jgi|Lopni1|611681|fgenesh1_kg.8_#_274_#_Locus390v1rpkm364.88	2.4.1.131	GT15(73-343)	GT15	GT15	N	3
jgi|Lopni1|611725|fgenesh1_kg.8_#_318_#_Locus859v1rpkm184.30	N	GH5_30(45-500)	GH5	GH5_30	N	3
jgi|Lopni1|611909|fgenesh1_kg.9_#_25_#_Locus2364v1rpkm67.53	N	GH16_1(66-297)	N	N	N	1
jgi|Lopni1|612322|fgenesh1_kg.10_#_33_#_Locus269v1rpkm518.50	N	GH16_1(67-306)	N	N	N	1
jgi|Lopni1|612418|fgenesh1_kg.10_#_129_#_Locus10317v1rpkm5.19	N	AA3_3(10-606)	N	AA3_3	N	2
jgi|Lopni1|612520|fgenesh1_kg.10_#_231_#_Locus11758v1rpkm3.13	3.2.1.21	GH3(36-251)	GH3	GH3	N	3
jgi|Lopni1|612574|fgenesh1_kg.10_#_285_#_Locus13073v1rpkm2.06	N	AA3_4(39-573)	N	AA3_4	N	2
jgi|Lopni1|612632|fgenesh1_kg.10_#_343_#_Locus148v1rpkm809.74	N	GH128(149-375)	N	N	N	1
jgi|Lopni1|612675|fgenesh1_kg.10_#_386_#_Locus8721v1rpkm8.84	N	AA7(111-297)	N	N	N	1
jgi|Lopni1|612982|fgenesh1_kg.11_#_289_#_Locus9849v1rpkm6.04	1.10.3.2	AA1_1(34-327)	AA1	AA1_1	N	3
jgi|Lopni1|613022|fgenesh1_kg.12_#_10_#_Locus11096v1rpkm3.92	N	GH76(62-417)	N	N	N	1
jgi|Lopni1|613154|fgenesh1_kg.12_#_142_#_Locus15631v1rpkm0.94	N	GH76(90-395)	N	N	N	1
jgi|Lopni1|613737|fgenesh1_kg.14_#_67_#_Locus1881v1rpkm86.00	2.4.1.131	GT15(85-355)	GT15	GT15	N	3
jgi|Lopni1|613745|fgenesh1_kg.14_#_75_#_Locus13846v1rpkm1.59	2.4.1.131	GT15(48-318)	GT15	GT15	N	3
jgi|Lopni1|613766|fgenesh1_kg.14_#_96_#_Locus214v1rpkm607.37	N	AA7(27-471)	N	N	N	1
jgi|Lopni1|613809|fgenesh1_kg.14_#_139_#_Locus9552v3rpkm1.86	1.1.3.13	AA3_3(4-623)	AA3	AA3_3	N	3
jgi|Lopni1|613815|fgenesh1_kg.14_#_145_#_Locus13302v1rpkm1.91	1.10.3.2	AA1_1(36-338)	AA1	AA1_1	N	3
jgi|Lopni1|614133|fgenesh1_kg.15_#_118_#_Locus2335v1rpkm68.55	N	CE9(11-273)+CE9(346-486)	CE9	CE9	N	3
jgi|Lopni1|614227|fgenesh1_kg.15_#_212_#_Locus10061v1rpkm5.62	3.2.1.67|3.2.1.-	GH28(47-379)	GH28	N	N	2
jgi|Lopni1|614233|fgenesh1_kg.15_#_218_#_Locus8873v1rpkm8.44	N	GH16_1(62-197)+GH16_1(325-414)	N	N	N	1
jgi|Lopni1|614271|fgenesh1_kg.15_#_256_#_Locus1032v1rpkm154.72	1.6.5.6	AA6(5-199)	AA6	N	N	2
jgi|Lopni1|614352|fgenesh1_kg.16_#_11_#_Locus4334v2rpkm2.69_PRE	2.4.1.15	GT20(212-517)	GT20	GT20	N	3
jgi|Lopni1|614472|fgenesh1_kg.16_#_131_#_Locus13276v1rpkm1.92	N	GH28(3-174)	N	N	N	1
jgi|Lopni1|614533|fgenesh1_kg.16_#_192_#_Locus465v1rpkm317.95	1.11.1.16|1.11.1.13|1.11.1.-	AA2(41-298)	AA2	AA2	N	3
jgi|Lopni1|614710|fgenesh1_kg.17_#_98_#_Locus12650v1rpkm2.36	1.10.3.2	AA1_1(34-340)	AA1	AA1_1	N	3
jgi|Lopni1|614756|fgenesh1_kg.17_#_144_#_Locus1049v1rpkm153.08	N	AA7(65-260)	N	N	N	1
jgi|Lopni1|614757|fgenesh1_kg.17_#_145_#_Locus7406v1rpkm13.59	N	AA7(69-480)	N	N	N	1
jgi|Lopni1|614853|fgenesh1_kg.17_#_241_#_Locus3038v1rpkm51.69	1.11.1.16|1.11.1.13|1.11.1.-	AA2(41-298)	AA2	AA2	N	3
jgi|Lopni1|614926|fgenesh1_kg.18_#_35_#_Locus9872v1rpkm5.99	N	PL14_4(71-287)	N	N	N	1
jgi|Lopni1|615078|fgenesh1_kg.18_#_187_#_Locus15228v1rpkm1.05	N	CE16(28-283)	CE16	N	N	2
jgi|Lopni1|615127|fgenesh1_kg.18_#_236_#_Locus649v1rpkm229.89	N	GH5_9(273-586)	GH5	GH5_9	N	3
jgi|Lopni1|615204|fgenesh1_kg.19_#_42_#_Locus12882v1rpkm2.19	N	GH35(78-402)	CBM51	GH35	N	3
jgi|Lopni1|615229|fgenesh1_kg.19_#_67_#_Locus6292v1rpkm19.03	1.1.3.10	AA3_4(24-584)	AA3	AA3_4	N	3
jgi|Lopni1|615862|fgenesh1_kg.22_#_70_#_Locus2689v1rpkm58.75	3.2.1.14	GH18(240-595)	CBM18+GH18	CBM18+GH18	N	3
jgi|Lopni1|615966|fgenesh1_kg.23_#_20_#_Locus9778v1rpkm6.16	1.10.3.2	AA1_1(38-339)	AA1	AA1_1	N	3
jgi|Lopni1|616081|fgenesh1_kg.23_#_135_#_Locus13067v1rpkm2.06	3.2.1.63	GH95(31-808)	GH95	GH95	N	3
jgi|Lopni1|616375|fgenesh1_kg.25_#_33_#_Locus9297v1rpkm7.32	N	GH12(98-252)	N	N	N	1
jgi|Lopni1|616536|fgenesh1_kg.26_#_8_#_Locus8812v1rpkm8.61	3.2.1.52	GH20(179-515)	GH20	GH20	N	3
jgi|Lopni1|616550|fgenesh1_kg.26_#_22_#_Locus1934v1rpkm83.66	2.4.1.131	GT4(321-480)	GT4	GT4	N	3
jgi|Lopni1|616654|fgenesh1_kg.26_#_126_#_Locus8927v1rpkm8.30	N	GH16_1(66-298)	GH16	N	N	2
jgi|Lopni1|616773|fgenesh1_kg.27_#_43_#_Locus289v1rpkm481.24	N	GH105(83-367)	GH0	N	N	2
jgi|Lopni1|617253|fgenesh1_kg.30_#_154_#_Locus12570v1rpkm2.42	N	GH55(36-772)	N	GH55	N	2
jgi|Lopni1|617325|fgenesh1_kg.31_#_66_#_Locus7017v1rpkm15.17	N	AA7(34-452)	N	N	N	1
jgi|Lopni1|617332|fgenesh1_kg.31_#_73_#_Locus208v1rpkm619.13	N	AA9(8-224)	N	N	N	1
jgi|Lopni1|617405|fgenesh1_kg.31_#_146_#_Locus12088v1rpkm2.81	N	PL38(76-358)	N	PL38	N	2
jgi|Lopni1|617506|fgenesh1_kg.32_#_92_#_Locus10042v1rpkm5.66	3.2.1.28	GH37(110-567)	GH37	GH37	N	3
jgi|Lopni1|617788|fgenesh1_kg.35_#_24_#_Locus4316v1rpkm33.54	N	GH85(14-362)	N	GH85	N	2
jgi|Lopni1|617799|fgenesh1_kg.35_#_35_#_Locus14359v1rpkm1.36	1.10.3.2	AA1_1(34-333)	AA1	AA1_1	N	3
jgi|Lopni1|617936|fgenesh1_kg.36_#_51_#_Locus1292v1rpkm127.16	N	GT17(69-360)	N	GT17	N	2
jgi|Lopni1|617954|fgenesh1_kg.36_#_69_#_Locus8878v1rpkm8.42	N	AA3_2(34-610)	N	AA3_2	N	2
jgi|Lopni1|617986|fgenesh1_kg.36_#_101_#_Locus3185v1rpkm48.77	N	GH16_1(59-293)	N	N	N	1
jgi|Lopni1|618167|fgenesh1_kg.38_#_69_#_Locus5995v1rpkm20.70	N	GH93(48-334)	N	N	N	1
jgi|Lopni1|618570|fgenesh1_kg.43_#_7_#_Locus3718v1rpkm41.06	N	AA3_2(27-603)	AA3	AA3_2	N	3
jgi|Lopni1|619054|fgenesh1_kg.48_#_9_#_Locus5655v1rpkm22.89	N	GH5_9(125-432)	N	GH5_9	N	2
jgi|Lopni1|619150|fgenesh1_kg.49_#_22_#_Locus1679v1rpkm98.10	2.4.99.18	GT66(26-718)	GT66	GT66	N	3
jgi|Lopni1|619399|fgenesh1_kg.51_#_61_#_Locus2039v2rpkm2.20_PRE	4.2.2.2	PL1_9(79-254)	PL1	PL1	N	3
jgi|Lopni1|619402|fgenesh1_kg.51_#_64_#_Locus12090v1rpkm2.81	4.2.2.2	PL1_9(81-254)	PL1	N	N	2
jgi|Lopni1|619555|fgenesh1_kg.53_#_61_#_Locus2151v1rpkm74.20	N	GH16_19(109-277)	GH16+CBM18	N	N	2
jgi|Lopni1|619784|fgenesh1_kg.58_#_8_#_Locus1214v1rpkm134.20	N	CE4(142-256)	N	N	N	1
jgi|Lopni1|619880|fgenesh1_kg.59_#_45_#_Locus8005v1rpkm11.31	3.2.1.20|3.2.1.84	GH31(249-766)	GH31	GH31	N	3
jgi|Lopni1|620351|fgenesh1_kg.68_#_43_#_Locus14036v1rpkm1.50	N	GH128(39-254)	N	N	N	1
jgi|Lopni1|620648|fgenesh1_kg.97_#_6_#_Locus4129v1rpkm35.62	N	AA14(18-283)	N	N	N	1
jgi|Lopni1|620753|fgenesh1_pg.1_#_66	3.2.1.15	GH28(44-301)	GH28	N	Y(1-29)	2
jgi|Lopni1|620859|fgenesh1_pg.1_#_172	N	GH30_3(57-416)	N	GH30_3	N	2
jgi|Lopni1|620882|fgenesh1_pg.1_#_195	1.11.1.16|1.11.1.13|1.11.1.-	AA2(43-299)	AA2	AA2	Y(1-19)	3
jgi|Lopni1|621813|fgenesh1_pg.1_#_1126	N	GH16_2(199-549)	GH16	GH16_2	N	3
jgi|Lopni1|621998|fgenesh1_pg.1_#_1311	N	GT25(231-373)	N	N	N	1
jgi|Lopni1|622297|fgenesh1_pg.1_#_1610	N	CBM21(218-346)	N	N	N	1
jgi|Lopni1|623876|fgenesh1_pg.4_#_20	3.1.1.-	CE12(25-237)	CE12	N	Y(1-19)	2
jgi|Lopni1|625407|fgenesh1_pg.7_#_214	3.1.1.-	CE12(21-241)	CE12	N	Y(1-19)	2
jgi|Lopni1|626458|fgenesh1_pg.10_#_199	3.2.1.176|3.2.1.132|3.1.1.-|3.2.1.4	GH7(20-452)	GH7+CBM1	GH7	Y(1-19)	3
jgi|Lopni1|626497|fgenesh1_pg.10_#_238	N	AA7(72-289)	N	N	N	1
jgi|Lopni1|626801|fgenesh1_pg.11_#_203	N	GT57(211-420)	N	N	N	1
jgi|Lopni1|629639|fgenesh1_pg.23_#_145	N	GT2(524-738)	GT0	GT0	N	3
jgi|Lopni1|629860|fgenesh1_pg.25_#_30	N	GH12(97-247)	GH12	N	Y(1-18)	2
jgi|Lopni1|630139|fgenesh1_pg.26_#_149	1.6.5.6	AA6(4-197)	AA6	N	N	2
jgi|Lopni1|630317|fgenesh1_pg.28_#_37	1.11.1.16|1.11.1.13|1.11.1.-	AA2(41-290)	AA2	AA2	Y(1-36)	3
jgi|Lopni1|631089|fgenesh1_pg.34_#_36	N	GH76(78-393)	N	N	Y(1-22)	1
jgi|Lopni1|631318|fgenesh1_pg.36_#_58	3.2.1.14	GH18(28-297)	GH18	GH18	N	3
jgi|Lopni1|631487|fgenesh1_pg.38_#_8	N	AA7(62-478)	N	N	Y(1-18)	1
jgi|Lopni1|632324|fgenesh1_pg.47_#_81	N	GT4(206-337)	GT4	GT4	N	3
jgi|Lopni1|63466|CE63465_887	N	GH15(67-450)	N	N	Y(1-18)	1
jgi|Lopni1|634817|fgenesh1_pm.1_#_636	3.2.1.14	GH18(4-347)	GH18	GH18	N	3
jgi|Lopni1|635155|fgenesh1_pm.1_#_974	N	AA7(37-492)	N	N	N	1
jgi|Lopni1|635181|fgenesh1_pm.1_#_1000	3.2.1.6	GH16_1(60-296)	GH16	N	Y(1-19)	2
jgi|Lopni1|635914|fgenesh1_pm.3_#_399	N	CE4(151-268)	N	CE4	Y(1-21)	2
jgi|Lopni1|636185|fgenesh1_pm.4_#_252	1.10.3.2	AA1_1(35-336)	AA1	AA1_1	Y(1-20)	3
jgi|Lopni1|636271|fgenesh1_pm.5_#_86	3.2.1.21|3.2.1.58	GH3(161-367)	CBM1+GH3	GH3	Y(1-51)	3
jgi|Lopni1|636315|fgenesh1_pm.5_#_130	3.2.1.113	GH47(10-506)	GH47	N	N	2
jgi|Lopni1|636683|fgenesh1_pm.7_#_83	3.2.1.59	GH71(1-361)	GH71+CBM24	N	N	2
jgi|Lopni1|636727|fgenesh1_pm.7_#_127	2.4.1.-	GT57(14-481)	GT57	GT57	N	3
jgi|Lopni1|636786|fgenesh1_pm.8_#_12	1.2.3.15	AA5_1(20-550)	AA5	AA5_1	Y(1-17)	3
jgi|Lopni1|638000|fgenesh1_pm.16_#_103	N	GH5_50(112-412)	GH5	GH5_50	N	3
jgi|Lopni1|638062|fgenesh1_pm.17_#_30	N	AA9(6-225)	AA9	AA9+CBM1	Y(1-18)	3
jgi|Lopni1|638659|fgenesh1_pm.23_#_48	N	AA3_2(30-594)	AA3	AA3_2	N	3
jgi|Lopni1|638673|fgenesh1_pm.23_#_62	3.2.1.39	GH16_4(126-465)	GH16	N	Y(1-26)	2
jgi|Lopni1|638753|fgenesh1_pm.25_#_12	N	GH12(98-250)	GH12	N	Y(1-18)	2
jgi|Lopni1|639149|fgenesh1_pm.31_#_42	N	GH31(275-821)	N	GH31	N	2
jgi|Lopni1|639162|fgenesh1_pm.31_#_55	3.2.1.1|3.2.1.116|3.2.1.98	GH13_32(21-286)	CBM20+GH13	GH13_32	N	3
jgi|Lopni1|639238|fgenesh1_pm.34_#_12	1.11.1.16|1.11.1.13|1.11.1.-	AA2(41-318)	AA2	AA2	Y(1-28)	3
jgi|Lopni1|639314|fgenesh1_pm.36_#_19	N	GH43_26(36-324)	N	N	N	1
jgi|Lopni1|639467|fgenesh1_pm.41_#_17	N	GH5_9(208-513)	GH5	GH5_9	N	3
jgi|Lopni1|639494|fgenesh1_pm.43_#_4	N	GH16_1(39-163)	N	N	N	1
jgi|Lopni1|640168|fgenesh1_pm.71_#_14	N	GH105(116-367)	GH0	N	Y(1-18)	2
jgi|Lopni1|640338|estExt_fgenesh1_pm.C_1_t10033	3.2.1.37|3.2.1.4	GH5_22(51-347)	GH5	GH5_22	N	3
jgi|Lopni1|640344|estExt_fgenesh1_pm.C_1_t10039	3.5.1.41	CE4(148-263)	CE4	CE4	Y(1-28)	3
jgi|Lopni1|640542|estExt_fgenesh1_pm.C_1_t10243	N	GH128(44-266)	N	N	Y(1-24)	1
jgi|Lopni1|641143|estExt_fgenesh1_pm.C_1_t20377	N	AA7(28-461)	N	N	N	1
jgi|Lopni1|641169|estExt_fgenesh1_pm.C_1_t20405	N	GH28(60-357)	GH28	GH28	Y(1-21)	3
jgi|Lopni1|641340|estExt_fgenesh1_pm.C_20067	N	GH18(47-276)	GH18	N	N	2
jgi|Lopni1|641536|estExt_fgenesh1_pm.C_20272	N	GH55(38-771)	N	GH55	Y(1-39)	2
jgi|Lopni1|641572|estExt_fgenesh1_pm.C_30002	3.2.1.25	GH2(4-722)	GH2	GH2	N	3
jgi|Lopni1|641865|estExt_fgenesh1_pm.C_30323	2.4.1.16	GT2(192-363)	GT2	GT2	N	3
jgi|Lopni1|642330|estExt_fgenesh1_pm.C_50152	1.6.5.6	AA6(4-198)	AA6	N	N	2
jgi|Lopni1|642479|estExt_fgenesh1_pm.C_60046	N	AA3_2(12-595)	AA3	AA3_2	N	3
jgi|Lopni1|642500|estExt_fgenesh1_pm.C_60070	N	GT20(178-630)	GT20	GT20	Y(1-30)	3
jgi|Lopni1|642999|estExt_fgenesh1_pm.C_90047	N	GH18(57-419)	N	N	Y(1-19)	1
jgi|Lopni1|643022|estExt_fgenesh1_pm.C_90070	2.4.1.212	GT2(52-284)	GT2	GT2	N	3
jgi|Lopni1|643440|estExt_fgenesh1_pm.C_130032	N	AA3_2(55-631)	AA3	AA3_2	N	3
jgi|Lopni1|643459|estExt_fgenesh1_pm.C_130053	3.2.1.-	GH5_31(41-322)	GH5	GH5_31	Y(1-19)	3
jgi|Lopni1|643957|estExt_fgenesh1_pm.C_170038	3.2.1.15	GH28(45-359)	GH28	GH28	Y(1-22)	3
jgi|Lopni1|644050|estExt_fgenesh1_pm.C_180019	3.2.1.15	GH28(38-354)	GH28	GH28	Y(1-25)	3
jgi|Lopni1|644112|estExt_fgenesh1_pm.C_180086	2.4.1.16	GT2(246-417)	GT2	GT2	N	3
jgi|Lopni1|644156|estExt_fgenesh1_pm.C_190009	N	PL4_5(31-551)	PL4	PL4_5	Y(1-18)	3
jgi|Lopni1|644199|estExt_fgenesh1_pm.C_190052	N	AA3_2(19-579)	N	N	N	1
jgi|Lopni1|644293|estExt_fgenesh1_pm.C_200007	1.-.-.-	AA9(6-220)	AA9+CBM1	AA9+CBM1	Y(1-20)	3
jgi|Lopni1|644502|estExt_fgenesh1_pm.C_230038	N	AA3_2(35-601)	N	AA3_2	Y(1-23)	2
jgi|Lopni1|644612|estExt_fgenesh1_pm.C_250035	N	AA16(21-187)	N	N	N	1
jgi|Lopni1|644649|estExt_fgenesh1_pm.C_260015	3.2.1.52	GH20(200-538)	GH20	GH20	N	3
jgi|Lopni1|644674|estExt_fgenesh1_pm.C_260044	N	CE15(52-382)	N	CBM1+CE15	Y(1-27)	2
jgi|Lopni1|644907|estExt_fgenesh1_pm.C_300064	3.2.1.55	GH51(14-543)	GH51	GH51	N	3
jgi|Lopni1|644960|estExt_fgenesh1_pm.C_310050	N	AA3_2(30-604)	AA3	AA3_2	Y(1-19)	3
jgi|Lopni1|645139|estExt_fgenesh1_pm.C_380001	N	AA7(68-268)	N	N	Y(1-18)	1
jgi|Lopni1|645156|estExt_fgenesh1_pm.C_380018	N	AA4(16-260)	N	N	N	1
jgi|Lopni1|645430|estExt_fgenesh1_pm.C_480027	1.6.5.6	AA6(4-197)	AA6	N	N	2
jgi|Lopni1|645431|estExt_fgenesh1_pm.C_480028	N	GH18(40-393)	N	GH18	N	2
jgi|Lopni1|645949|estExt_fgenesh1_pm.C_840005	N	AA7(64-270)	N	N	Y(1-18)	1
jgi|Lopni1|646089|estExt_fgenesh1_pg.C_1_t10169	2.4.1.34	GT48(747-1520)	GT48	GT48	N	3
jgi|Lopni1|646297|estExt_fgenesh1_pg.C_1_t10415	N	AA5(502-1023)	AA5	AA5_1	Y(1-26)	3
jgi|Lopni1|646445|estExt_fgenesh1_pg.C_1_t20074	1.11.1.16|1.11.1.13|1.11.1.-	AA2(41-297)	AA2	AA2	Y(1-19)	3
jgi|Lopni1|646479|estExt_fgenesh1_pg.C_1_t20159	N	GH135(52-269)	N	N	N	1
jgi|Lopni1|647155|estExt_fgenesh1_pg.C_1_t30385	N	GH128(39-254)	N	N	Y(1-20)	1
jgi|Lopni1|647190|estExt_fgenesh1_pg.C_1_t30422	N	GH76(87-403)	N	N	Y(1-25)	1
jgi|Lopni1|647324|estExt_fgenesh1_pg.C_1_t40068	N	GH76(84-297)	N	N	Y(1-24)	1
jgi|Lopni1|648028|estExt_fgenesh1_pg.C_2_t10455	N	GH16_2(204-556)	GH16	GH16_2	N	3
jgi|Lopni1|648103|estExt_fgenesh1_pg.C_2_t20033	N	AA3_2(85-672)	AA3	AA3_2	N	3
jgi|Lopni1|648231|estExt_fgenesh1_pg.C_3_t10034	N	CE16(46-302)	N	N	Y(1-22)	1
jgi|Lopni1|648510|estExt_fgenesh1_pg.C_3_t10366	N	GH154(18-367)	N	GH154	N	2
jgi|Lopni1|650339|estExt_fgenesh1_pg.C_80182	N	GH76(68-409)	N	N	Y(1-18)	1
jgi|Lopni1|651393|estExt_fgenesh1_pg.C_120181	N	GH76(69-388)	N	N	N	1
jgi|Lopni1|651664|estExt_fgenesh1_pg.C_130195	3.2.1.28	GH37(147-718)	GH37	GH37	N	3
jgi|Lopni1|652860|estExt_fgenesh1_pg.C_190024	N	PL4_5(31-548)	PL4	PL4_5	Y(1-18)	3
jgi|Lopni1|652995|estExt_fgenesh1_pg.C_190165	N	GH16_1(62-296)	N	N	Y(1-21)	1
jgi|Lopni1|653096|estExt_fgenesh1_pg.C_200104	1.-.-.-	AA9(6-220)	AA9+CBM1	N	Y(1-20)	2
jgi|Lopni1|653150|estExt_fgenesh1_pg.C_200162	N	GH18(38-403)	N	GH18	N	2
jgi|Lopni1|653350|estExt_fgenesh1_pg.C_220059	3.2.1.106|3.2.1.-	GH63(582-798)	GH63	GH63	Y(1-19)	3
jgi|Lopni1|653933|estExt_fgenesh1_pg.C_260118	N	CE8(54-380)	N	CE8	Y(1-26)	2
jgi|Lopni1|654005|estExt_fgenesh1_pg.C_270043	N	GH105(118-350)	GH0	N	Y(1-23)	2
jgi|Lopni1|654434|estExt_fgenesh1_pg.C_310121	3.2.1.1|3.2.1.116|3.2.1.98	GH13_32(64-331)	CBM20+GH13	CBM20+GH13_32	Y(1-20)	3
jgi|Lopni1|656365|estExt_fgenesh1_pg.C_640041	N	GH105(119-351)	N	N	Y(1-33)	1
jgi|Lopni1|656847|gm1.135_g	N	GH13_32(57-326)+CBM20(491-578)	N	CBM20+GH13_32	Y(1-20)	2
jgi|Lopni1|656926|gm1.214_g	N	AA9(1217-1344)	N	N	N	1
jgi|Lopni1|656927|gm1.215_g	N	AA9(6-218)	N	N	Y(1-20)	1
jgi|Lopni1|657598|gm1.886_g	N	GH135(42-254)	N	N	N	1
jgi|Lopni1|657717|gm1.1005_g	2.4.1.173	GT1(822-1241)	GT1	GT1	N	3
jgi|Lopni1|658161|gm1.1449_g	N	PL8_4(430-677)	N	PL8_4	N	2
jgi|Lopni1|658254|gm1.1542_g	3.2.1.4	GH5_5(89-370)	GH5+CBM1	CBM1+GH5_5	Y(1-19)	3
jgi|Lopni1|658442|gm1.1730_g	N	CE16(59-316)	N	N	Y(1-49)	1
jgi|Lopni1|658515|gm1.1803_g	N	GT8(7-228)	GT8	GT8	N	3
jgi|Lopni1|659069|gm1.2357_g	N	AA3_2(19-605)	AA3	AA3_2	N	3
jgi|Lopni1|660762|gm1.4050_g	N	GH16_1(71-309)	N	N	Y(1-21)	1
jgi|Lopni1|660937|gm1.4225_g	N	CE4(139-256)	N	N	Y(1-19)	1
jgi|Lopni1|661028|gm1.4316_g	N	GH29(363-719)	N	GH29	N	2
jgi|Lopni1|661210|gm1.4498_g	N	GH18(5-225)	N	N	N	1
jgi|Lopni1|662316|gm1.5604_g	N	GT69(151-415)	N	N	N	1
jgi|Lopni1|662545|gm1.5833_g	N	AA3_2(44-609)	AA3	AA3_2	N	3
jgi|Lopni1|662612|gm1.5900_g	N	AA3_2(12-623)	N	AA3_2	N	2
jgi|Lopni1|662994|gm1.6282_g	N	AA9(7-228)	AA9	N	Y(1-21)	2
jgi|Lopni1|662995|gm1.6283_g	1.-.-.-	AA9(6-226)	AA9+CBM1	AA9+CBM1	Y(1-13)	3
jgi|Lopni1|663299|gm1.6587_g	2.4.1.83	GT2(14-194)	GT2	GT2	N	3
jgi|Lopni1|663360|gm1.6648_g	N	GH76(55-408)	N	N	N	1
jgi|Lopni1|663420|gm1.6708_g	N	GH76(38-415)	N	N	Y(1-24)	1
jgi|Lopni1|663449|gm1.6737_g	2.4.1.183|2.4.1.-	GH13_22(100-502)+GH13_22(1152-1618)	GH13+GT5	GH13_22+GT5	Y(1-20)	3
jgi|Lopni1|663596|gm1.6884_g	N	AA9(9-238)	AA9	AA9	Y(1-20)	3
jgi|Lopni1|663930|gm1.7218_g	3.2.1.17	GH25(30-213)	GH25	N	Y(1-18)	2
jgi|Lopni1|664321|gm1.7609_g	N	GH47(53-487)	GH47	GH47	N	3
jgi|Lopni1|664818|gm1.8106_g	N	GH79(43-516)	N	N	Y(1-36)	1
jgi|Lopni1|665041|gm1.8329_g	N	GH135(42-254)	N	N	Y(1-21)	1
jgi|Lopni1|665656|gm1.8944_g	1.10.3.2	AA1_1(36-354)	AA1	AA1_1	Y(1-23)	3
jgi|Lopni1|665892|gm1.9180_g	N	PL1_4(158-331)	N	N	Y(1-38)	1
jgi|Lopni1|665977|gm1.9265_g	3.2.1.4	GH12(92-243)	GH12	N	Y(1-21)	2
jgi|Lopni1|666002|gm1.9290_g	N	GH16_1(63-293)	N	N	Y(1-21)	1
jgi|Lopni1|666201|gm1.9489_g	1.-.-.-	AA14(21-283)	AA14	AA14	Y(1-23)	3
jgi|Lopni1|666448|gm1.9736_g	N	GH18(38-403)	N	GH18	Y(1-66)	2
jgi|Lopni1|667027|gm1.10315_g	3.2.1.22	GH27(129-399)	GH27	GH27	N	3
jgi|Lopni1|667422|gm1.10710_g	1.11.1.16|1.11.1.13|1.11.1.-	AA2(41-298)	AA2	AA2	Y(1-28)	3
jgi|Lopni1|667684|gm1.10972_g	N	AA1_1(35-337)	N	AA1_1	Y(1-22)	2
jgi|Lopni1|668177|gm1.11465_g	N	PL1_4(112-299)	PL1	PL1_4	Y(1-40)	3
jgi|Lopni1|668178|gm1.11466_g	N	PL1_4(112-299)	PL1	PL1_4	Y(1-40)	3
jgi|Lopni1|668188|gm1.11476_g	3.2.1.63	GH95(31-804)	GH95	GH95	Y(1-20)	3
jgi|Lopni1|668210|gm1.11498_g	N	GH152(25-163)	N	N	Y(1-19)	1
jgi|Lopni1|668713|gm1.12001_g	N	GH76(86-402)	N	N	N	1
jgi|Lopni1|668747|gm1.12035_g	N	GH16_1(64-296)	N	N	Y(1-21)	1
jgi|Lopni1|668839|gm1.12127_g	3.2.1.23|2.4.1.-	GH35(41-374)	GH35	GH35	Y(1-24)	3
jgi|Lopni1|669616|gm1.12904_g	N	GH127(321-545)	N	N	N	1
jgi|Lopni1|669662|gm1.12950_g	3.2.1.20	GH31(277-818)	GH31	GH31	Y(1-53)	3
jgi|Lopni1|669991|gm1.13279_g	N	GT69(125-389)	N	N	N	1
jgi|Lopni1|670195|gm1.13483_g	1.10.3.2	AA1_1(34-337)	AA1	AA1_1	Y(1-19)	3
jgi|Lopni1|670422|gm1.13710_g	3.2.1.6	GH16_1(61-289)	GH16	GH16_1	Y(1-20)	3
jgi|Lopni1|671098|gm1.14386_g	N	GT2(68-160)	N	N	N	1
jgi|Lopni1|671458|gm1.14746_g	3.2.1.21	GH1(13-474)	GH1	GH1	N	3
jgi|Lopni1|672297|gm1.15585_g	N	GH79(94-502)	N	GH79	Y(1-18)	2
jgi|Lopni1|672733|gm1.16021_g	1.11.1.16|1.11.1.13|1.11.1.-	AA2(41-297)	AA2	AA2	Y(1-19)	3
jgi|Lopni1|672750|gm1.16038_g	N	PL8(442-693)	N	PL8_4	Y(1-28)	2
jgi|Lopni1|672875|gm1.16163_g	1.10.3.2	AA1_1(33-342)	AA1	AA1_1	Y(1-20)	3
jgi|Lopni1|673080|gm1.16368_g	N	GH43_30(32-309)	N	N	Y(1-18)	1
jgi|Lopni1|674203|MIX149_1_20	N	GH152(25-244)	N	N	Y(1-18)	1
jgi|Lopni1|674233|MIX179_24_50	N	GH152(27-253)	GH152	N	Y(1-52)	2
jgi|Lopni1|675141|MIX1087_69_21	4.2.2.23	PL4_1(20-518)	PL4	PL4_1	Y(1-22)	3
jgi|Lopni1|678856|MIX4802_300_22	N	GH79(102-489)	N	GH79	Y(1-19)	2
jgi|Lopni1|679928|MIX5874_13484_33	N	GH79(46-450)	N	N	N	1
jgi|Lopni1|679948|MIX5894_188_33	N	GH79(43-513)	N	N	Y(1-21)	1
jgi|Lopni1|685614|MIX11560_40431_89	N	GH16_2(174-525)	N	GH16_2	N	2
jgi|Lopni1|685758|MIX11704_225_25	1.10.3.2	AA1_1(34-333)	AA1	AA1_1	Y(1-21)	3
jgi|Lopni1|686860|MIX12806_243_24	1.10.3.2	AA1_1(34-349)	AA1	AA1_1	Y(1-35)	3
jgi|Lopni1|687284|MIX13230_5125_20	1.2.3.15	AA5_1(23-618)	AA5	AA5_1	Y(1-20)	3
jgi|Lopni1|691513|MIX17459_801_42	N	AA3_2(27-585)	AA3	AA3_2	N	3
jgi|Lopni1|693931|MIX19877_23_38	3.1.1.-	CE12(404-616)	CE12	N	N	2
jgi|Lopni1|694736|MIX20682_1287_75	3.2.1.55	GH51(178-637)	GH51	GH51	Y(1-21)	3
jgi|Lopni1|698605|MIX24551_5655_37	N	GH16_2(211-560)	GH16	GH16_2	N	3
jgi|Lopni1|707254|estExt_Genemark1.C_1_t10091	3.2.1.15	GH28(43-345)	GH28	GH28	Y(1-20)	3
jgi|Lopni1|707409|estExt_Genemark1.C_1_t10271	N	GH16_1(134-376)	N	N	N	1
jgi|Lopni1|707889|estExt_Genemark1.C_1_t20380	N	GH135(39-254)	N	N	N	1
jgi|Lopni1|708299|estExt_Genemark1.C_1_t30324	N	GT8(4-264)	N	N	N	1
jgi|Lopni1|708336|estExt_Genemark1.C_1_t30366	N	GT69(118-389)	N	N	N	1
jgi|Lopni1|708442|estExt_Genemark1.C_1_t30475	N	GH16_1(116-347)	GH16	N	N	2
jgi|Lopni1|709076|estExt_Genemark1.C_1_t50176	N	GT22(51-543)	GT22	GT22	N	3
jgi|Lopni1|709718|estExt_Genemark1.C_2_t10317	3.2.1.39	GH152(27-255)	GH152	N	Y(1-21)	2
jgi|Lopni1|709896|estExt_Genemark1.C_2_t20011	N	GH27(223-476)	N	CBM1+GH27	Y(1-52)	2
jgi|Lopni1|710068|estExt_Genemark1.C_2_t20191	N	GH5_41(160-386)	N	N	Y(1-23)	1
jgi|Lopni1|710137|estExt_Genemark1.C_2_t20264	3.2.1.58	GH55(37-768)	GH55	GH55	Y(1-37)	3
jgi|Lopni1|710264|estExt_Genemark1.C_3_t10043	2.4.1.18	GH13_8(232-525)	CBM48+GH13	CBM48+GH13_8	N	3
jgi|Lopni1|710433|estExt_Genemark1.C_3_t10229	N	GH76(61-422)	N	N	Y(1-26)	1
jgi|Lopni1|710746|estExt_Genemark1.C_3_t20094	N	GH18(105-530)	GH18	N	Y(1-27)	2
jgi|Lopni1|710808|estExt_Genemark1.C_3_t20177	3.2.1.21	GH3(36-248)	GH3	GH3	N	3
jgi|Lopni1|711603|estExt_Genemark1.C_5_t10154	N	GH5_15(74-245)	N	GH5_15	N	2
jgi|Lopni1|712239|estExt_Genemark1.C_60270	3.2.1.8	GH11(47-224)	GH11+CBM1	N	Y(1-21)	2
jgi|Lopni1|712389|estExt_Genemark1.C_60424	N	AA3_2(12-602)	N	AA3_2	N	2
jgi|Lopni1|712440|estExt_Genemark1.C_7_t10087	3.2.1.23|2.4.1.-	GH35(48-378)	CBM51+GH35	GH35	N	3
jgi|Lopni1|712712|estExt_Genemark1.C_7_t10388	N	GH76(51-401)	N	N	N	1
jgi|Lopni1|712965|estExt_Genemark1.C_80193	N	GH76(67-424)	N	N	N	1
jgi|Lopni1|712968|estExt_Genemark1.C_80196	N	GH76(52-412)	N	N	N	1
jgi|Lopni1|713025|estExt_Genemark1.C_80259	N	GT15(57-331)	N	N	N	1
jgi|Lopni1|713078|estExt_Genemark1.C_80314	2.4.1.34	GT48(742-1506)	GT48	GT48	N	3
jgi|Lopni1|713392|estExt_Genemark1.C_90240	N	GH18(52-420)	N	N	Y(1-32)	1
jgi|Lopni1|714394|estExt_Genemark1.C_120276	N	GH76(82-382)	N	N	N	1
jgi|Lopni1|714426|estExt_Genemark1.C_120310	N	GH10(52-371)	N	N	Y(1-34)	1
jgi|Lopni1|715060|estExt_Genemark1.C_140304	N	PL42(39-365)	GH145	PL42	Y(1-21)	3
jgi|Lopni1|715409|estExt_Genemark1.C_160030	1.-.-.-	AA14(19-281)	AA14	AA14	N	3
jgi|Lopni1|715429|estExt_Genemark1.C_160050	3.2.1.4	GH5_5(49-330)+CBM1(391-419)	GH5+CBM1	CBM1+GH5_5	Y(1-17)	3
jgi|Lopni1|715432|estExt_Genemark1.C_160053	3.2.1.4	GH5_5(51-333)	CBM1+GH5	CBM1+GH5_5	Y(1-19)	3
jgi|Lopni1|715802|estExt_Genemark1.C_170156	3.2.1.40	GH78(1159-1716)	GH78	GH78	N	3
jgi|Lopni1|715879|estExt_Genemark1.C_170238	1.11.1.16|1.11.1.13|1.11.1.-	AA2(11-208)	AA2	AA2	N	3
jgi|Lopni1|715905|estExt_Genemark1.C_170265	N	GH43_30(33-310)	GH43	N	Y(1-18)	2
jgi|Lopni1|716787|estExt_Genemark1.C_220045	N	AA3_2(19-578)	AA3	AA3_2	N	3
jgi|Lopni1|717034|estExt_Genemark1.C_230166	3.2.1.25	GH2(20-795)	GH2	GH2	N	3
jgi|Lopni1|717058|estExt_Genemark1.C_230193	1.1.99.18	AA8(28-207)+AA3_1(230-777)	AA8+AA3	AA3_1+AA8	Y(1-23)	3
jgi|Lopni1|717194|estExt_Genemark1.C_240135	N	AA1_1(33-330)	N	AA1_1	Y(1-18)	2
jgi|Lopni1|717613|estExt_Genemark1.C_270026	3.2.1.23|2.4.1.-	GH35(82-415)	GH35	GH35	N	3
jgi|Lopni1|717735|estExt_Genemark1.C_280083	N	GH76(84-392)	N	N	Y(1-25)	1
jgi|Lopni1|718084|estExt_Genemark1.C_300159	N	GH152(27-253)	GH152	N	Y(1-52)	2
jgi|Lopni1|718435|estExt_Genemark1.C_330130	2.4.1.-	GT24(1295-1542)	GT24	GT24	Y(1-22)	3
jgi|Lopni1|718447|estExt_Genemark1.C_340018	N	GH76(167-495)	N	N	N	1
jgi|Lopni1|719098|estExt_Genemark1.C_400053	3.2.1.58|3.2.1.75	GH5_9(94-400)	CBM43+GH5	GH5_9	Y(1-24)	3
jgi|Lopni1|719105|estExt_Genemark1.C_400062	N	GH16_1(83-316)	N	N	Y(1-20)	1
jgi|Lopni1|719288|estExt_Genemark1.C_430023	3.2.1.78	GH5_7(131-416)	CBM1	CBM1+GH5_7	Y(1-23)	3
jgi|Lopni1|719505|estExt_Genemark1.C_450049	2.4.1.16	GT2(1248-1754)	GT2	GT2	N	3
jgi|Lopni1|719991|estExt_Genemark1.C_510012	3.2.1.91|3.2.1.4	GH6(116-410)	CBM1+GH6	CBM1+GH6	Y(1-48)	3
jgi|Lopni1|720518|estExt_Genemark1.C_610009	2.4.1.258	GT58(27-384)	GT58	GT58	N	3
jgi|Lopni1|720687|estExt_Genemark1.C_640027	N	AA7(65-273)	N	N	Y(1-19)	1
jgi|Lopni1|78676|CE78675_30286	N	AA7(63-265)	N	N	Y(1-18)	1
jgi|Lopni1|634659|fgenesh1_pm.1_#_478	2.4.1.-	N	GT31	GT31	N	2
jgi|Lopni1|640873|estExt_fgenesh1_pm.C_1_t20097	N	N	GT41	GT41	N	2
jgi|Lopni1|647620|estExt_fgenesh1_pg.C_2_t10003	N	N	GH25	N	N	1
jgi|Lopni1|709806|estExt_Genemark1.C_2_t10416	N	N	CBM50	N	N	1
jgi|Lopni1|185659|CE185658_13749	N	N	GH0	GH0	N	2
jgi|Lopni1|588814|estExt_Genewise1Plus.C_2_t20086	N	N	GT1	N	N	1
jgi|Lopni1|608870|fgenesh1_kg.3_#_273_#_Locus4928v1rpkm28.12	N	N	CBM14	N	N	1
jgi|Lopni1|339067|CE339066_2233	N	N	GH23	N	N	1
jgi|Lopni1|546919|e_gw1.5.864.1	N	N	GT31	GT31	N	2
jgi|Lopni1|419710|CE419709_1090	3.2.1.4|3.2.1.91	N	CBM5	N	Y(1-32)	1
jgi|Lopni1|663569|gm1.6857_g	3.1.1.72|3.1.1.-|3.2.1.4	N	CE1+CBM1	CBM1+CE1	Y(1-22)	2
jgi|Lopni1|626813|fgenesh1_pg.11_#_215	3.2.1.4	N	CBM81	N	N	1
jgi|Lopni1|95874|CE95873_2439	N	N	GH128	N	N	1
jgi|Lopni1|112964|CE112963_11529	N	N	CBM2	N	N	1
jgi|Lopni1|120420|CE120419_4123	N	N	CE16	N	N	1
jgi|Lopni1|665924|gm1.9212_g	N	N	GH18	GH18	Y(1-22)	2
jgi|Lopni1|628218|fgenesh1_pg.16_#_197	N	N	CE4	N	Y(1-28)	1
jgi|Lopni1|158648|CE158647_10016	N	N	CBM50	N	N	1
jgi|Lopni1|715877|estExt_Genemark1.C_170236	1.11.1.16|1.11.1.13|1.11.1.-	N	AA2	N	N	1
jgi|Lopni1|555559|e_gw1.22.161.1	N	N	GH128	N	Y(1-47)	1
jgi|Lopni1|616150|fgenesh1_kg.24_#_36_#_Locus1736v1rpkm94.75	2.4.1.-	N	CBM18	N	N	1
jgi|Lopni1|668386|gm1.11674_g	3.5.1.41	N	CE4	N	N	1
jgi|Lopni1|616105|fgenesh1_kg.23_#_159_#_Locus5123v1rpkm26.54	N	N	GT2	N	N	1
jgi|Lopni1|654184|estExt_fgenesh1_pg.C_290091	N	N	CBM50	N	N	1
jgi|Lopni1|617129|fgenesh1_kg.30_#_30_#_Locus7056v1rpkm15.01	N	N	GT58	N	N	1
jgi|Lopni1|579947|estExt_Genewise1.C_280039	N	N	CBM48	N	N	1
jgi|Lopni1|671370|gm1.14658_g	3.2.1.4|3.2.1.91	N	CBM5	N	Y(1-18)	1
jgi|Lopni1|560080|e_gw1.42.75.1	2.4.1.16	N	GT2	N	N	1
jgi|Lopni1|394672|CE394671_1452	3.2.1.4|3.2.1.91	N	CBM5	N	N	1
jgi|Lopni1|620134|fgenesh1_kg.64_#_11_#_Locus556v1rpkm267.95	N	N	GT4	N	N	1
jgi|Lopni1|565468|estExt_Genewise1.C_1_t30008	N	N	N	GH72	N	1
jgi|Lopni1|565441|estExt_Genewise1.C_1_t20481	N	N	N	GT20	N	1
jgi|Lopni1|541316|e_gw1.1.1731.1	N	N	N	GH88	N	1
jgi|Lopni1|605984|fgenesh1_kg.1_#_492_#_Locus2952v1rpkm53.45	N	N	N	GH18	N	1
jgi|Lopni1|605772|fgenesh1_kg.1_#_280_#_Locus5360v1rpkm24.91	N	N	N	GT87	N	1
jgi|Lopni1|541505|e_gw1.1.196.1	N	N	N	GH47	N	1
jgi|Lopni1|656909|gm1.197_g	N	N	N	CE8	N	1
jgi|Lopni1|707286|estExt_Genemark1.C_1_t10129	N	N	N	GT13	N	1
jgi|Lopni1|707233|estExt_Genemark1.C_1_t10066	N	N	N	GH5_12	N	1
jgi|Lopni1|640310|estExt_fgenesh1_pm.C_1_t10004	N	N	N	GH146	N	1
jgi|Lopni1|675155|MIX1101_6_25	N	N	N	CE15	Y(1-18)	1
jgi|Lopni1|586082|estExt_Genewise1Plus.C_1_t30179	N	N	N	GT1	N	1
jgi|Lopni1|707951|estExt_Genemark1.C_1_t20445	N	N	N	GH78	N	1
jgi|Lopni1|606322|fgenesh1_kg.1_#_830_#_Locus5890v1rpkm21.38	N	N	N	GT47+GT64	N	1
jgi|Lopni1|586285|estExt_Genewise1Plus.C_1_t30392	N	N	N	AA2	N	1
jgi|Lopni1|606399|fgenesh1_kg.1_#_907_#_Locus9857v1rpkm6.02	N	N	N	AA9	N	1
jgi|Lopni1|606417|fgenesh1_kg.1_#_925_#_Locus2372v1rpkm67.27	N	N	N	AA9	N	1
jgi|Lopni1|708103|estExt_Genemark1.C_1_t30107	N	N	N	AA9	N	1
jgi|Lopni1|634609|fgenesh1_pm.1_#_428	N	N	N	GT30	N	1
jgi|Lopni1|32338|CE32337_2190	N	N	N	GH5_12	N	1
jgi|Lopni1|542386|e_gw1.1.3578.1	N	N	N	GT98	N	1
jgi|Lopni1|32967|CE32966_4546	N	N	N	GH88	N	1
jgi|Lopni1|658006|gm1.1294_g	N	N	N	CE3	N	1
jgi|Lopni1|38569|CE38568_12631	N	N	N	GT22	N	1
jgi|Lopni1|658151|gm1.1439_g	N	N	N	AA5	N	1
jgi|Lopni1|606751|fgenesh1_kg.1_#_1259_#_Locus2118v1rpkm75.49	N	N	N	GT4	N	1
jgi|Lopni1|676503|MIX2449_75204_57	N	N	N	GT95	N	1
jgi|Lopni1|606784|fgenesh1_kg.1_#_1292_#_Locus2346v1rpkm68.35	N	N	N	GT3	N	1
jgi|Lopni1|539901|e_gw1.1.3402.1	N	N	N	CE4	N	1
jgi|Lopni1|676668|MIX2614_6639_90	N	N	N	CBM1+GH5_5	N	1
jgi|Lopni1|708596|estExt_Genemark1.C_1_t40137	N	N	N	AA5_1	Y(1-29)	1
jgi|Lopni1|708630|estExt_Genemark1.C_1_t40171	N	N	N	CBM18	N	1
jgi|Lopni1|49566|CE49565_6699	N	N	N	GH43_30	N	1
jgi|Lopni1|647102|estExt_fgenesh1_pg.C_1_t30329	N	N	N	GH71	N	1
jgi|Lopni1|677205|MIX3151_3741_22	N	N	N	GT7	N	1
jgi|Lopni1|641084|estExt_fgenesh1_pm.C_1_t20316	N	N	N	CBM48+GH13_8	N	1
jgi|Lopni1|567130|estExt_Genewise1.C_1_t60386	N	N	N	AA9	N	1
jgi|Lopni1|587704|estExt_Genewise1Plus.C_1_t60391	N	N	N	CBM12	N	1
jgi|Lopni1|61382|CE61381_22830	N	N	N	GH16_20	N	1
jgi|Lopni1|542859|e_gw1.1.1074.1	N	N	N	GH16_20	N	1
jgi|Lopni1|62952|CE62951_16444	N	N	N	GH5_12	N	1
jgi|Lopni1|567420|estExt_Genewise1.C_1_t70188	N	N	N	CBM50	Y(1-24)	1
jgi|Lopni1|540327|e_gw1.1.3123.1	N	N	N	CBM50	Y(1-24)	1
jgi|Lopni1|607540|fgenesh1_kg.1_#_2048_#_Locus10146v1rpkm5.47	N	N	N	CBM50	N	1
jgi|Lopni1|567497|estExt_Genewise1.C_1_t70271	N	N	N	AA9	N	1
jgi|Lopni1|607608|fgenesh1_kg.1_#_2116_#_Locus291v1rpkm479.93	N	N	N	GH13_31	N	1
jgi|Lopni1|541159|e_gw1.1.3174.1	N	N	N	GH43_29	Y(1-22)	1
jgi|Lopni1|567747|estExt_Genewise1.C_1_t80043	N	N	N	AA2	N	1
jgi|Lopni1|567759|estExt_Genewise1.C_1_t80061	N	N	N	CBM18+GH16_19	N	1
jgi|Lopni1|568222|estExt_Genewise1.C_2_t20011	N	N	N	GH32	Y(1-20)	1
jgi|Lopni1|641455|estExt_fgenesh1_pm.C_20189	N	N	N	PL3_2	N	1
jgi|Lopni1|608408|fgenesh1_kg.2_#_636_#_Locus4437v1rpkm32.39	N	N	N	GH18	N	1
jgi|Lopni1|608641|fgenesh1_kg.3_#_44_#_Locus1372v1rpkm120.50	N	N	N	GT8	N	1
jgi|Lopni1|608705|fgenesh1_kg.3_#_108_#_Locus5606v1rpkm23.15	N	N	N	GH51	N	1
jgi|Lopni1|258421|CE258420_4679	N	N	N	CBM48	N	1
jgi|Lopni1|608749|fgenesh1_kg.3_#_152_#_Locus7451v1rpkm13.36	N	N	N	GH18	N	1
jgi|Lopni1|608784|fgenesh1_kg.3_#_187_#_Locus1876v1rpkm86.21	N	N	N	GH152	N	1
jgi|Lopni1|635660|fgenesh1_pm.3_#_145	N	N	N	CE15	N	1
jgi|Lopni1|263927|CE263926_2182	N	N	N	GH38	N	1
jgi|Lopni1|264001|CE264000_674	N	N	N	GH88	N	1
jgi|Lopni1|608882|fgenesh1_kg.3_#_285_#_Locus797v1rpkm196.98	N	N	N	GT4	N	1
jgi|Lopni1|569264|estExt_Genewise1.C_3_t20102	N	N	N	GT8	N	1
jgi|Lopni1|608995|fgenesh1_kg.3_#_398_#_Locus2944v1rpkm53.54	N	N	N	GT2	N	1
jgi|Lopni1|569414|estExt_Genewise1.C_3_t20273	N	N	N	CE8	N	1
jgi|Lopni1|590024|estExt_Genewise1Plus.C_3_t20384	N	N	N	CE0	Y(1-28)	1
jgi|Lopni1|609128|fgenesh1_kg.3_#_531_#_Locus5068v1rpkm27.00	N	N	N	AA9	N	1
jgi|Lopni1|635836|fgenesh1_pm.3_#_321	N	N	N	CBM13	N	1
jgi|Lopni1|641887|estExt_fgenesh1_pm.C_30346	N	N	N	CBM13+GT27	N	1
jgi|Lopni1|648658|estExt_fgenesh1_pg.C_3_t20037	N	N	N	CBM18+GH16_19	N	1
jgi|Lopni1|569899|estExt_Genewise1.C_4_t10095	N	N	N	GT2	N	1
jgi|Lopni1|322742|CE322741_6254	N	N	N	AA9	N	1
jgi|Lopni1|642003|estExt_fgenesh1_pm.C_40061	N	N	N	CBM50	N	1
jgi|Lopni1|590565|estExt_Genewise1Plus.C_4_t10265	N	N	N	GH16_2	N	1
jgi|Lopni1|661167|gm1.4455_g	N	N	N	GH37	N	1
jgi|Lopni1|570199|estExt_Genewise1.C_4_t10422	N	N	N	GT2	N	1
jgi|Lopni1|545746|e_gw1.4.34.1	N	N	N	GT58	N	1
jgi|Lopni1|609694|fgenesh1_kg.4_#_383_#_Locus4843v1rpkm28.82	N	N	N	GH5_9	N	1
jgi|Lopni1|649079|estExt_fgenesh1_pg.C_4_t10425	N	N	N	GT0	N	1
jgi|Lopni1|547108|e_gw1.5.433.1	N	N	N	GT0	N	1
jgi|Lopni1|591390|estExt_Genewise1Plus.C_5_t10273	N	N	N	GH47	N	1
jgi|Lopni1|610113|fgenesh1_kg.5_#_204_#_Locus329v1rpkm428.31	N	N	N	CE3	N	1
jgi|Lopni1|711677|estExt_Genemark1.C_5_t10231	N	N	N	GH88	N	1
jgi|Lopni1|711770|estExt_Genemark1.C_5_t10331	N	N	N	GT4	N	1
jgi|Lopni1|610306|fgenesh1_kg.5_#_397_#_Locus7763v1rpkm12.14	N	N	N	GH20	N	1
jgi|Lopni1|591768|estExt_Genewise1Plus.C_5_t20174	N	N	N	AA9	N	1
jgi|Lopni1|642399|estExt_fgenesh1_pm.C_50224	N	N	N	GH79	N	1
jgi|Lopni1|381248|CE381247_7322	N	N	N	GH17	Y(1-18)	1
jgi|Lopni1|571518|estExt_Genewise1.C_6_t10044	N	N	N	AA9	N	1
jgi|Lopni1|610504|fgenesh1_kg.6_#_21_#_Locus7883v1rpkm11.73	N	N	N	AA9	N	1
jgi|Lopni1|610743|fgenesh1_kg.6_#_260_#_Locus7510v1rpkm13.17	N	N	N	GT7	N	1
jgi|Lopni1|610853|fgenesh1_kg.6_#_370_#_Locus3370v1rpkm45.83	N	N	N	CBM5+GH18	N	1
jgi|Lopni1|440799|CE440798_537	N	N	N	CE15	Y(1-20)	1
jgi|Lopni1|642599|estExt_fgenesh1_pm.C_70029	N	N	N	GT62	N	1
jgi|Lopni1|712498|estExt_Genemark1.C_7_t10157	N	N	N	CBM50	N	1
jgi|Lopni1|642605|estExt_fgenesh1_pm.C_70036	N	N	N	CBM13	Y(1-17)	1
jgi|Lopni1|442031|CE442030_416	N	N	N	CBM13	Y(1-22)	1
jgi|Lopni1|636639|fgenesh1_pm.7_#_39	N	N	N	GH0	Y(1-20)	1
jgi|Lopni1|611138|fgenesh1_kg.7_#_162_#_Locus1555v1rpkm106.28	N	N	N	GH130	N	1
jgi|Lopni1|642628|estExt_fgenesh1_pm.C_70063	N	N	N	GT47+GT64	N	1
jgi|Lopni1|636760|fgenesh1_pm.7_#_160	N	N	N	GH5_9	N	1
jgi|Lopni1|650622|estExt_fgenesh1_pg.C_90177	N	N	N	GT90	N	1
jgi|Lopni1|663937|gm1.7225_g	N	N	N	GT2	N	1
jgi|Lopni1|702936|MIX28882_1168_22	N	N	N	GT29	N	1
jgi|Lopni1|548618|e_gw1.8.217.1	N	N	N	GH5_12	N	1
jgi|Lopni1|650459|estExt_fgenesh1_pg.C_80307	N	N	N	GH28	N	1
jgi|Lopni1|593757|estExt_Genewise1Plus.C_8_t20216	N	N	N	GT58	Y(1-47)	1
jgi|Lopni1|637150|fgenesh1_pm.10_#_41	N	N	N	AA9	N	1
jgi|Lopni1|612425|fgenesh1_kg.10_#_136_#_Locus9182v1rpkm7.59	N	N	N	AA9	N	1
jgi|Lopni1|650856|estExt_fgenesh1_pg.C_100139	N	N	N	AA9	N	1
jgi|Lopni1|77307|CE77306_7614	N	N	N	AA9	N	1
jgi|Lopni1|637162|fgenesh1_pm.10_#_53	N	N	N	AA9	N	1
jgi|Lopni1|664340|gm1.7628_g	N	N	N	AA1	N	1
jgi|Lopni1|713796|estExt_Genemark1.C_100323	N	N	N	CBM18+GH16_19	N	1
jgi|Lopni1|612622|fgenesh1_kg.10_#_333_#_Locus2899v1rpkm54.18	N	N	N	CE8	N	1
jgi|Lopni1|651051|estExt_fgenesh1_pg.C_110017	N	N	N	GH0	N	1
jgi|Lopni1|574265|estExt_Genewise1.C_110046	N	N	N	GH0	N	1
jgi|Lopni1|664485|gm1.7773_g	N	N	N	GH0	N	1
jgi|Lopni1|612748|fgenesh1_kg.11_#_55_#_Locus12181v2rpkm2.35	N	N	N	GT0	N	1
jgi|Lopni1|90894|CE90893_2158	N	N	N	CBM18+GH16_19	N	1
jgi|Lopni1|714020|estExt_Genemark1.C_110120	N	N	N	CBM18+GH16_19	N	1
jgi|Lopni1|714022|estExt_Genemark1.C_110122	N	N	N	GT57	N	1
jgi|Lopni1|651185|estExt_fgenesh1_pg.C_110164	N	N	N	CE15	Y(1-20)	1
jgi|Lopni1|94079|CE94078_505	N	N	N	CE15	Y(1-23)	1
jgi|Lopni1|574534|estExt_Genewise1.C_110334	N	N	N	CE15	Y(1-21)	1
jgi|Lopni1|574582|estExt_Genewise1.C_110394	N	N	N	GT2	N	1
jgi|Lopni1|613622|fgenesh1_kg.13_#_321_#_Locus2571v1rpkm61.65	N	N	N	GH146	N	1
jgi|Lopni1|595130|estExt_Genewise1Plus.C_12_t10076	N	N	N	AA9	N	1
jgi|Lopni1|714272|estExt_Genemark1.C_120135	N	N	N	AA9	N	1
jgi|Lopni1|102922|CE102921_1039	N	N	N	GT4	Y(1-20)	1
jgi|Lopni1|613206|fgenesh1_kg.12_#_194_#_Locus3988v1rpkm36.97	N	N	N	GT4	N	1
jgi|Lopni1|665053|gm1.8341_g	N	N	N	GT22	N	1
jgi|Lopni1|613246|fgenesh1_kg.12_#_234_#_Locus11895v1rpkm3.00	N	N	N	GT22	N	1
jgi|Lopni1|651759|estExt_fgenesh1_pg.C_140006	N	N	N	AA2	N	1
jgi|Lopni1|613677|fgenesh1_kg.14_#_7_#_Locus1408v1rpkm116.97	N	N	N	CBM1+GH10	N	1
jgi|Lopni1|613901|fgenesh1_kg.14_#_231_#_Locus78v1rpkm1276.36	N	N	N	GH6	N	1
jgi|Lopni1|643648|estExt_fgenesh1_pm.C_140111	N	N	N	GH146	N	1
jgi|Lopni1|643660|estExt_fgenesh1_pm.C_150005	N	N	N	AA9	N	1
jgi|Lopni1|643748|estExt_fgenesh1_pm.C_150095	N	N	N	CE15	Y(1-19)	1
jgi|Lopni1|552603|e_gw1.15.392.1	N	N	N	CBM48+GH13_8	N	1
jgi|Lopni1|552975|e_gw1.16.19.1	N	N	N	CBM48+GH13_8	N	1
jgi|Lopni1|596977|estExt_Genewise1Plus.C_16_t10146	N	N	N	GT22	N	1
jgi|Lopni1|614412|fgenesh1_kg.16_#_71_#_Locus1833v1rpkm88.60	N	N	N	GH55	N	1
jgi|Lopni1|141704|CE141703_356	N	N	N	GT95	N	1
jgi|Lopni1|614458|fgenesh1_kg.16_#_117_#_Locus1392v1rpkm118.31	N	N	N	GH72	N	1
jgi|Lopni1|715585|estExt_Genemark1.C_160215	N	N	N	CBM18+GH16_19	N	1
jgi|Lopni1|628186|fgenesh1_pg.16_#_165	N	N	N	CBM48	N	1
jgi|Lopni1|144752|CE144751_8727	N	N	N	GT4	N	1
jgi|Lopni1|162538|CE162537_16246	N	N	N	CBM12	Y(1-30)	1
jgi|Lopni1|615076|fgenesh1_kg.18_#_185_#_Locus2529v1rpkm62.72	N	N	N	GT31	N	1
jgi|Lopni1|644143|estExt_fgenesh1_pm.C_180121	N	N	N	CE15	Y(1-19)	1
jgi|Lopni1|716203|estExt_Genemark1.C_190039	N	N	N	GH18	N	1
jgi|Lopni1|167108|CE167107_2490	N	N	N	AA3_2	N	1
jgi|Lopni1|615245|fgenesh1_kg.19_#_83_#_Locus14811v1rpkm1.19	N	N	N	GH27	N	1
jgi|Lopni1|614689|fgenesh1_kg.17_#_77_#_Locus2054v1rpkm78.36	N	N	N	GH27	N	1
jgi|Lopni1|628341|fgenesh1_pg.17_#_70	N	N	N	CE15	N	1
jgi|Lopni1|614750|fgenesh1_kg.17_#_138_#_Locus7222v1rpkm14.36	N	N	N	CE4	N	1
jgi|Lopni1|578472|estExt_Genewise1.C_210257	N	N	N	CBM50	N	1
jgi|Lopni1|716893|estExt_Genemark1.C_220183	N	N	N	GH5_12	N	1
jgi|Lopni1|616529|fgenesh1_kg.26_#_1_#_Locus561v1rpkm266.39	N	N	N	GT4	N	1
jgi|Lopni1|616574|fgenesh1_kg.26_#_46_#_Locus13121v1rpkm2.02	N	N	N	CE15	N	1
jgi|Lopni1|668796|gm1.12084_g	N	N	N	CE15	N	1
jgi|Lopni1|654119|estExt_fgenesh1_pg.C_290013	N	N	N	GH12	N	1
jgi|Lopni1|580200|estExt_Genewise1.C_290198	N	N	N	GT2	N	1
jgi|Lopni1|580275|estExt_Genewise1.C_290276	N	N	N	CBM48	N	1
jgi|Lopni1|580437|estExt_Genewise1.C_300172	N	N	N	GT22	N	1
jgi|Lopni1|600898|estExt_Genewise1Plus.C_300206	N	N	N	GH47	N	1
jgi|Lopni1|558130|e_gw1.31.141.1	N	N	N	GT4	N	1
jgi|Lopni1|617277|fgenesh1_kg.31_#_18_#_Locus14172v1rpkm1.45	N	N	N	GT4	N	1
jgi|Lopni1|600971|estExt_Genewise1Plus.C_310106	N	N	N	GT4	Y(1-28)	1
jgi|Lopni1|617308|fgenesh1_kg.31_#_49_#_Locus648v1rpkm231.12	N	N	N	GT4	N	1
jgi|Lopni1|286278|CE286277_6905	N	N	N	CE8	Y(1-21)	1
jgi|Lopni1|639138|fgenesh1_pm.31_#_31	N	N	N	GT1	N	1
jgi|Lopni1|616850|fgenesh1_kg.27_#_120_#_Locus3183v1rpkm48.81	N	N	N	GH18	N	1
jgi|Lopni1|558504|e_gw1.33.64.1	N	N	N	GT2	N	1
jgi|Lopni1|669092|gm1.12380_g	N	N	N	CE15	Y(1-22)	1
jgi|Lopni1|617505|fgenesh1_kg.32_#_91_#_Locus3791v1rpkm39.90	N	N	N	CE15	N	1
jgi|Lopni1|601235|estExt_Genewise1Plus.C_320178	N	N	N	CE15	N	1
jgi|Lopni1|292651|CE292650_933	N	N	N	CE15	N	1
jgi|Lopni1|304195|CE304194_1379	N	N	N	CE8	N	1
jgi|Lopni1|617826|fgenesh1_kg.35_#_62_#_Locus121v1rpkm931.63	N	N	N	GT3	N	1
jgi|Lopni1|581202|estExt_Genewise1.C_350071	N	N	N	GT3	N	1
jgi|Lopni1|617833|fgenesh1_kg.35_#_69_#_Locus482v1rpkm309.99	N	N	N	GT35	N	1
jgi|Lopni1|308374|CE308373_772	N	N	N	CE8	Y(1-52)	1
jgi|Lopni1|718786|estExt_Genemark1.C_360112	N	N	N	CBM48	N	1
jgi|Lopni1|617990|fgenesh1_kg.36_#_105_#_Locus1005v1rpkm159.04	N	N	N	CE3	N	1
jgi|Lopni1|559782|e_gw1.40.81.1	N	N	N	GH55	N	1
jgi|Lopni1|618101|fgenesh1_kg.38_#_3_#_Locus7389v1rpkm13.64	N	N	N	GT18	N	1
jgi|Lopni1|618143|fgenesh1_kg.38_#_45_#_Locus1965v1rpkm81.92	N	N	N	CBM48+GH13_8	N	1
jgi|Lopni1|693829|MIX19775_5825_26	N	N	N	GH18	N	1
jgi|Lopni1|602590|estExt_Genewise1Plus.C_440036	N	N	N	GT8	N	1
jgi|Lopni1|353166|CE353165_13896	N	N	N	CE3	N	1
jgi|Lopni1|582300|estExt_Genewise1.C_440151	N	N	N	CBM5+GH18	N	1
jgi|Lopni1|582079|estExt_Genewise1.C_430022	N	N	N	AA9	N	1
jgi|Lopni1|719861|estExt_Genemark1.C_490080	N	N	N	GT31	N	1
jgi|Lopni1|561243|e_gw1.49.19.1	N	N	N	GT4	N	1
jgi|Lopni1|354113|CE354112_38450	N	N	N	GH1	N	1
jgi|Lopni1|354258|CE354257_11952	N	N	N	CE8	N	1
jgi|Lopni1|720067|estExt_Genemark1.C_510092	N	N	N	GH152	N	1
jgi|Lopni1|392287|CE392286_3296	N	N	N	AA9	Y(1-35)	1
jgi|Lopni1|696939|MIX22885_8251_81	N	N	N	GH76	N	1
jgi|Lopni1|671766|gm1.15054_g	N	N	N	AA9	N	1
jgi|Lopni1|645721|estExt_fgenesh1_pm.C_610014	N	N	N	CE8	Y(1-24)	1
jgi|Lopni1|562657|e_gw1.61.108.1	N	N	N	CE8	N	1
jgi|Lopni1|720652|estExt_Genemark1.C_630052	N	N	N	CBM21	N	1
jgi|Lopni1|701091|MIX27037_13403_37	N	N	N	CBM18+GH16_19	N	1
jgi|Lopni1|620048|fgenesh1_kg.62_#_31_#_Locus1874v1rpkm86.26	N	N	N	GT0	N	1
jgi|Lopni1|563693|e_gw1.74.14.1	N	N	N	GH13_17	N	1
jgi|Lopni1|620495|fgenesh1_kg.76_#_25_#_Locus4692v1rpkm30.04	N	N	N	GH76	N	1
jgi|Lopni1|673311|gm1.16599_g	N	N	N	GT2+GT8	N	1
jgi|Lopni1|620578|fgenesh1_kg.82_#_10_#_Locus1635v1rpkm100.96	N	N	N	GT47	N	1
jgi|Lopni1|620538|fgenesh1_kg.77_#_21_#_Locus1245v2rpkm53.46	N	N	N	AA4	N	1
jgi|Lopni1|564362|e_gw1.101.2.1	N	N	N	AA3_2	N	1

## Sheet: Peniophora sp. v1.0
Gene ID	EC#	HMMER	eCAMI	DIAMOND	Signalp	#ofTools
KZV59054.1	1.11.1.16|1.11.1.13|1.11.1.-	AA2(35-278)	AA2	N	N	2
KZV59389.1	1.-.-.-	AA9(6-220)	AA9+CBM1	N	Y(1-20)	2
KZV59433.1	N	AA3_3(10-606)	N	AA3_3	N	2
KZV59596.1	3.2.1.3	GH15(48-447)+CBM20(483-568)	CBM20+GH15	CBM20+GH15	Y(1-20)	3
KZV59619.1	N	AA9(9-238)	AA9	AA9	Y(1-20)	3
KZV59646.1	N	GH16_2(114-460)	GH16	GH16_2	N	3
KZV59923.1	N	GH76(89-407)	N	N	Y(1-17)	1
KZV59954.1	1.10.3.2	AA1_1(34-333)	AA1	AA1_1	Y(1-34)	3
KZV60019.1	3.2.1.6	GH16_1(65-300)	GH16	N	Y(1-22)	2
KZV60135.1	3.1.1.72|3.1.1.6	CE5(24-229)	CE5+CBM1	N	Y(1-24)	2
KZV60137.1	3.1.1.72|3.1.1.6	CE5(26-231)	CE5+CBM1	N	Y(1-26)	2
KZV60312.1	N	AA1_1(41-352)	N	AA1_1	Y(1-22)	2
KZV60321.1	3.2.1.52	GH20(171-510)	GH20	GH20	Y(1-21)	3
KZV60324.1	3.2.1.52	GH20(171-509)	GH20	GH20	Y(1-29)	3
KZV60332.1	1.-.-.-	AA9(8-222)	AA9+CBM1	AA9+CBM1	Y(1-22)	3
KZV60401.1	N	GH76(85-392)	N	N	Y(1-24)	1
KZV60425.1	3.2.1.20|3.2.1.84	GH31(274-791)	GH31	GH31	Y(1-45)	3
KZV60446.1	N	GH140(42-537)	GH140	GH140	Y(1-20)	3
KZV60455.1	2.4.1.183|2.4.1.-	GH13_22(17-273)	GH13+GT5	GH13_22+GT5	N	3
KZV60495.1	N	GH16_2(7-187)	N	N	N	1
KZV60496.1	4.2.2.2	PL1_9(79-254)	PL1	PL1	Y(1-18)	3
KZV60511.1	N	AA2(77-325)	N	AA2	N	2
KZV60529.1	N	PL14_4(190-413)	N	N	Y(1-23)	1
KZV60594.1	N	GH135(34-249)	N	N	Y(1-36)	1
KZV60595.1	N	GH135(2-201)	N	N	N	1
KZV60805.1	3.2.1.24	GH38(290-550)	GH38	GH38	N	3
KZV60832.1	2.4.1.-	GT24(375-610)	GT24	GT24	N	3
KZV60846.1	3.2.1.25	GH2(20-797)	GH2	GH2	N	3
KZV60855.1	N	AA3_2(30-594)	AA3	AA3_2	N	3
KZV60864.1	N	GH43_30(32-309)	N	N	Y(1-18)	1
KZV60869.1	N	PL4_5(31-551)	PL4	PL4_5	Y(1-18)	3
KZV60881.1	N	GH35(78-402)	CBM51	GH35	Y(1-27)	3
KZV61050.1	3.2.1.21	GH1(13-474)	GH1	GH1	N	3
KZV61061.1	2.4.1.131	GT15(73-343)	GT15	GT15	N	3
KZV61062.1	N	GT15(57-325)	GT15	N	N	2
KZV61063.1	N	GT15(44-312)	N	N	N	1
KZV61087.1	3.2.1.21|3.2.1.58	GH3(161-367)	CBM1+GH3	GH3	Y(1-51)	3
KZV61321.1	N	GH55(39-774)	N	GH55	Y(1-23)	2
KZV61333.1	N	GH43_33(40-436)	GH43	GH43_33	Y(1-21)	3
KZV61339.1	N	GH18(46-298)	GH18	N	Y(1-25)	2
KZV61342.1	N	GT20(2-465)	GT20	GT20	N	3
KZV61445.1	3.2.1.1|3.2.1.98|3.2.1.-|3.2.1.41	GH13_5(63-403)	GH13+CBM20	GH13_5	N	3
KZV61483.1	1.10.3.2	AA1_1(38-339)	AA1	AA1_1	Y(1-25)	3
KZV61537.1	N	GH16_2(29-380)	N	GH16_2	N	2
KZV61665.1	N	GT49(103-393)	N	N	N	1
KZV61704.1	4.2.2.2	PL1_9(81-254)	PL1	N	Y(1-18)	2
KZV61735.1	N	GH76(85-374)	N	N	Y(1-25)	1
KZV61761.1	3.2.1.39	GH152(27-255)	GH152	N	Y(1-21)	2
KZV61764.1	2.4.1.16	GT2(440-941)	GT2	GT2	N	3
KZV61773.1	3.2.1.39	GH152(27-255)	GH152	N	Y(1-21)	2
KZV61833.1	N	GT57(1-390)	N	N	N	1
KZV61870.1	3.2.1.21	GH3(36-251)	GH3	GH3	N	3
KZV61898.1	N	AA3_2(14-577)	N	AA3_2	N	2
KZV62035.1	3.2.1.177	GH31(275-709)	GH31	GH31	N	3
KZV62052.1	1.2.3.15	AA5_1(23-618)	AA5	AA5_1	Y(1-20)	3
KZV62053.1	1.2.3.15	AA5_1(24-615)	AA5	AA5_1	Y(1-22)	3
KZV62054.1	1.2.3.15	AA5_1(22-617)	AA5	AA5_1	Y(1-23)	3
KZV62055.1	1.2.3.15	AA5_1(24-617)	AA5	AA5_1	Y(1-23)	3
KZV62243.1	3.2.1.24	GH92(305-788)	GH92	GH92	N	3
KZV62279.1	N	GH128(39-254)	N	N	Y(1-20)	1
KZV62282.1	N	GH17(64-331)	N	GH17	Y(1-26)	2
KZV62317.1	1.-.-.-	AA9(6-220)	AA9+CBM1	AA9+CBM1	Y(1-20)	3
KZV62329.1	N	GH29(2-280)	GH29+CBM13+CBM32	GH29	N	3
KZV62383.1	N	GT22(7-404)	GT22	N	N	2
KZV62419.1	N	GH16_1(60-294)	N	N	Y(1-18)	1
KZV62425.1	3.2.1.6	GH16_1(61-313)	GH16	GH16_1	Y(1-20)	3
KZV62518.1	N	PL4_5(31-548)	PL4	PL4_5	Y(1-18)	3
KZV62544.1	2.4.1.109	GT39(72-311)	GT39	GT39	N	3
KZV62619.1	N	GH76(56-418)	N	N	N	1
KZV62625.1	2.4.1.83	GT2(25-203)	GT2	GT2	N	3
KZV62712.1	1.11.1.16|1.11.1.13|1.11.1.-	AA2(41-298)	AA2	AA2	Y(1-28)	3
KZV62716.1	N	GH43_30(33-309)	GH43	N	Y(1-18)	2
KZV62723.1	N	GH43_30(33-309)	GH43	N	Y(1-18)	2
KZV62726.1	1.11.1.16|1.11.1.13|1.11.1.-	AA2(41-299)	AA2	AA2	Y(1-28)	3
KZV62775.1	N	GH79(43-517)	N	N	Y(1-21)	1
KZV62776.1	N	GH79(43-517)	N	N	Y(1-21)	1
KZV62779.1	N	GH79(46-450)	N	N	N	1
KZV62811.1	N	GT76(54-426)	N	N	N	1
KZV62834.1	2.4.1.183|2.4.1.-	GH13_22(100-502)+GH13_22(1152-1618)	GH13+GT5	GH13_22+GT5	Y(1-20)	3
KZV62907.1	N	GH5_9(125-432)	N	GH5_9	N	2
KZV62950.1	N	AA3_2(12-606)	N	N	N	1
KZV62951.1	N	AA3_2(12-602)	N	AA3_2	N	2
KZV62952.1	N	AA3_2(78-668)	N	AA3_2	N	2
KZV62966.1	1.1.99.29	AA3_2(29-579)	AA3	AA3_2	Y(1-48)	3
KZV62971.1	N	GH5_9(151-456)	GH5	GH5_9	N	3
KZV62978.1	3.2.1.24	GH92(273-755)	GH92	GH92	Y(1-22)	3
KZV62999.1	N	GH79(94-502)	N	GH79	Y(1-18)	2
KZV63000.1	N	GH79(101-540)	N	GH79	Y(1-22)	2
KZV63074.1	N	GH30_4(22-497)	N	GH30	N	2
KZV63108.1	1.6.5.6	AA6(4-198)	AA6	N	N	2
KZV63205.1	2.4.1.258	GT58(27-384)	GT58	GT58	N	3
KZV63214.1	N	PL8(442-693)	N	PL8_4	Y(1-28)	2
KZV63360.1	N	GH16_1(67-297)	N	N	N	1
KZV63383.1	2.4.1.16	GT2(382-545)	GT2	GT2	N	3
KZV63477.1	3.1.1.-	CE12(21-233)	CE12	N	Y(1-19)	2
KZV63482.1	3.2.1.59	GH71(1-377)	GH71+CBM24	N	N	2
KZV63517.1	1.10.3.2	AA1_1(34-332)	AA1	AA1_1	Y(1-19)	3
KZV63518.1	N	CE2(146-347)	N	CE0	Y(1-25)	2
KZV63541.1	1.11.1.16|1.11.1.13|1.11.1.-	AA2(41-298)	AA2	AA2	Y(1-28)	3
KZV63552.1	N	GH3(75-303)	N	N	N	1
KZV63563.1	2.4.1.109	GT39(23-264)	GT39	GT39	N	3
KZV63595.1	1.11.1.16|1.11.1.13|1.11.1.-	AA2(41-318)	AA2	AA2	Y(1-19)	3
KZV63620.1	N	AA7(64-270)	N	N	Y(1-18)	1
KZV63649.1	N	GH16_2(200-551)	N	GH16_2	N	2
KZV63717.1	N	GH43_6(36-328)	N	N	Y(1-24)	1
KZV63769.1	3.2.1.78	GH5_7(132-417)	CBM1	CBM1+GH5_7	Y(1-23)	3
KZV63780.1	N	AA3_2(27-603)	AA3	AA3_2	N	3
KZV63836.1	N	GH105(47-366)	GH105	GH105	N	3
KZV63841.1	N	GH16_1(67-305)	N	N	Y(1-21)	1
KZV63872.1	3.2.1.28	GH37(147-718)	GH37	GH37	N	3
KZV63916.1	N	AA7(62-478)	N	N	Y(1-18)	1
KZV63997.1	4.2.2.23	PL4_1(20-518)	PL4	PL4_1	Y(1-22)	3
KZV64186.1	N	GH16_2(214-565)	GH16	GH16_2	N	3
KZV64343.1	N	GT22(6-407)	GT22	GT22	N	3
KZV64391.1	N	AA7(65-273)	N	N	Y(1-19)	1
KZV64426.1	N	GH5_50(114-414)	GH5	GH5_50	N	3
KZV64466.1	2.4.1.173	GT1(123-522)	GT1	GT1	N	3
KZV64473.1	2.4.1.173	GT1(129-519)	GT1	GT1	N	3
KZV64520.1	3.2.1.37|3.2.1.4	GH5_22(54-350)	GH5	GH5_22	N	3
KZV64525.1	3.2.1.37|3.2.1.4	GH5_22(48-341)	GH5	GH5_22	N	3
KZV64531.1	N	GH152(27-253)	GH152	N	Y(1-52)	2
KZV64536.1	3.5.1.41	CE4(148-263)	CE4	CE4	Y(1-28)	3
KZV64539.1	N	GH13_32(57-326)+CBM20(491-578)	N	CBM20+GH13_32	Y(1-26)	2
KZV64540.1	2.4.1.16	GT2(210-381)	GT2	GT2	N	3
KZV64574.1	N	AA7(63-265)	N	N	Y(1-18)	1
KZV64671.1	N	GH3(188-386)	GH3	GH3	Y(1-20)	3
KZV64672.1	3.2.1.21|3.2.1.58|3.2.1.-	GH3(183-389)	CBM1+GH3	GH3	Y(1-44)	3
KZV64904.1	3.2.1.6	GH16_1(66-293)	GH16	GH16_1	Y(1-24)	3
KZV64923.1	N	CE16(37-233)	N	N	N	1
KZV64942.1	N	GH5_30(45-500)	GH5	GH5_30	Y(1-29)	3
KZV64948.1	2.4.1.34	GT48(742-1506)	GT48	GT48	N	3
KZV64983.1	N	AA9(6-218)	N	N	Y(1-20)	1
KZV64996.1	N	AA9(6-218)	N	N	Y(1-26)	1
KZV64997.1	N	AA9(6-218)	N	N	Y(1-20)	1
KZV64998.1	3.2.1.39	GH152(32-272)	GH152	N	Y(1-21)	2
KZV65081.1	2.4.1.16	GT2(102-264)+GT2(242-460)	GT2	GT2	N	3
KZV65096.1	N	AA4(105-324)	N	N	Y(1-41)	1
KZV65182.1	N	GH16_1(83-316)	N	N	Y(1-20)	1
KZV65190.1	3.2.1.58|3.2.1.75	GH5_9(94-400)	CBM43+GH5	GH5_9	Y(1-24)	3
KZV65210.1	N	GH79(93-446)	N	GH79	Y(1-47)	2
KZV65224.1	N	AA3_2(34-609)	N	AA3_2	N	2
KZV65238.1	N	GH16_1(58-294)	N	N	Y(1-18)	1
KZV65256.1	N	GT69(151-415)	N	N	N	1
KZV65258.1	N	GT69(119-382)	N	N	N	1
KZV65421.1	3.2.1.91|3.2.1.4	GH6(116-410)	CBM1+GH6	CBM1+GH6	Y(1-48)	3
KZV65462.1	N	AA3_2(35-601)	N	AA3_2	Y(1-23)	2
KZV65465.1	3.2.1.176|3.2.1.132|3.1.1.-|3.2.1.4	GH7(20-455)	GH7+CBM1	CBM1+GH7	Y(1-27)	3
KZV65479.1	N	GH43_6(35-328)	N	N	Y(1-24)	1
KZV65524.1	3.2.1.14	GH18(30-283)	CBM1+GH18	CBM5+GH18	Y(1-24)	3
KZV65546.1	N	AA3_2(68-652)	AA3	AA3_2	N	3
KZV65562.1	N	GH17(107-389)	GH17	N	N	2
KZV65585.1	2.4.1.16	GT2(191-350)	GT2	GT2	N	3
KZV65615.1	3.1.1.72|3.1.1.6	CE5(27-231)	CE5+CBM1	N	Y(1-19)	2
KZV65631.1	N	PL42(39-365)	GH145	PL42	Y(1-21)	3
KZV65632.1	N	CE16(1-272)	CE16	N	N	2
KZV65638.1	3.2.1.89	GH53(21-337)	GH53	GH53	N	3
KZV65647.1	2.4.1.11	GT3(15-652)	GT3	GT3	N	3
KZV65649.1	N	GT69(149-375)	N	GT69	Y(1-33)	2
KZV65706.1	3.2.1.15	GH28(44-341)	GH28	N	Y(1-29)	2
KZV65708.1	3.2.1.15	GH28(44-346)	GH28	GH28	Y(1-21)	3
KZV65739.1	N	GH152(25-244)	N	N	Y(1-18)	1
KZV65762.1	1.6.5.6	AA6(5-199)	AA6	N	N	2
KZV65780.1	2.4.1.16	GT2(1224-1731)	GT2	GT2	N	3
KZV65813.1	N	AA2(60-209)	N	N	Y(1-20)	1
KZV65853.1	N	GH18(49-400)	N	GH18	N	2
KZV65859.1	3.2.1.14	GH18(244-599)	CBM18+GH18	CBM18+GH18	N	3
KZV65879.1	N	AA3_2(32-594)	AA3	AA3_2	N	3
KZV65891.1	N	GH16_2(137-493)	GH16	GH16_2	N	3
KZV65928.1	3.1.1.72|3.1.1.-	CE1(1-161)	CE1	CBM1+CE1	N	3
KZV65929.1	3.1.1.72|3.1.1.-	CE1(104-290)	CE1	CBM1+CE1	Y(1-22)	3
KZV65965.1	2.4.1.-	GT24(1295-1542)	GT24	GT24	Y(1-22)	3
KZV65968.1	N	GT69(125-389)	N	N	N	1
KZV66002.1	N	AA3_2(40-688)	N	AA3_2	Y(1-27)	2
KZV66003.1	N	AA3_2(60-655)	AA3	AA3_2	Y(1-36)	3
KZV66090.1	2.4.1.131	GT15(36-306)	GT15	GT15	N	3
KZV66095.1	2.4.1.131	GT15(85-355)	GT15	GT15	Y(1-38)	3
KZV66100.1	2.4.1.131	GT15(85-355)	GT15	GT15	N	3
KZV66131.1	N	GH109(2-169)	N	N	N	1
KZV66134.1	2.4.1.25|3.2.1.33	GH13_25(1130-1585)	GH133+GH13	GH13_25+GH133	N	3
KZV66160.1	N	GH43_26(36-338)	N	N	N	1
KZV66161.1	3.2.1.14	GH18(28-291)	GH18	GH18	N	3
KZV66170.1	N	GT17(69-360)	N	GT17	N	2
KZV66209.1	N	GH43_6(32-326)	N	N	Y(1-22)	1
KZV66221.1	N	GH43_6(34-328)	N	N	Y(1-24)	1
KZV66224.1	N	GH43_6(34-334)	N	N	Y(1-24)	1
KZV66234.1	3.1.1.-	CE15(106-436)	CBM1	CBM1+CE15	N	3
KZV66235.1	N	CE15(52-382)	N	CBM1+CE15	Y(1-27)	2
KZV66236.1	N	CE8(54-380)	N	CE8	Y(1-44)	2
KZV66244.1	N	GH43_6(34-328)	N	N	Y(1-21)	1
KZV66247.1	N	AA1_1(34-342)	N	AA1_1	Y(1-20)	2
KZV66310.1	3.2.1.113	GH47(12-503)	GH47	N	N	2
KZV66313.1	3.2.1.113	GH47(121-628)	GH47	N	N	2
KZV66389.1	1.10.3.2	AA1_1(34-327)	AA1	AA1_1	Y(1-20)	3
KZV66419.1	N	AA2(60-316)	N	AA2	Y(1-36)	2
KZV66441.1	N	CE9(11-274)+CE9(346-486)	CE9	CE9	N	3
KZV66512.1	N	GT28(3-134)	N	N	N	1
KZV66524.1	N	PL35(410-597)	PL0	PL35	N	3
KZV66535.1	2.4.1.109	GT39(83-321)	GT39	GT39	N	3
KZV66585.1	N	GH43_6(34-328)	N	GH43_6	Y(1-24)	2
KZV66632.1	N	CBM13(28-164)	N	N	Y(1-23)	1
KZV66724.1	3.2.1.84|3.2.1.20	GH31(344-801)	GH31	GH31	Y(1-23)	3
KZV66736.1	1.10.3.2	AA1_1(34-335)	AA1	AA1_1	Y(1-21)	3
KZV66823.1	N	GH43_26(22-307)	N	N	Y(1-20)	1
KZV66825.1	N	GH43_26(21-311)	GH43	N	Y(1-19)	2
KZV66862.1	N	GH35(19-343)	CBM51+GH35	GH35	N	3
KZV67100.1	2.4.1.173	GT1(773-1186)	GT1	GT1	N	3
KZV67164.1	N	AA7(68-268)	N	N	Y(1-18)	1
KZV67215.1	3.2.1.52	GH20(181-517)	GH20	GH20	Y(1-32)	3
KZV67223.1	3.2.1.52	GH20(193-529)	GH20	GH20	N	3
KZV67226.1	2.4.1.131	GT4(321-480)	GT4	GT4	N	3
KZV67230.1	N	AA7(5-196)	N	N	N	1
KZV67241.1	N	GH109(24-176)	N	N	N	1
KZV67315.1	3.2.1.55|3.2.1.37	GH54(28-341)+CBM42(358-499)	CBM42+GH54	CBM42+GH54	Y(1-27)	3
KZV67387.1	N	GH105(129-348)	GH0	N	Y(1-21)	2
KZV67442.1	N	GH18(39-403)	N	GH18	Y(1-27)	2
KZV67468.1	3.2.1.113	GH47(105-588)	GH47	GH47	N	3
KZV67483.1	N	AA3_2(13-587)	AA3	N	N	2
KZV67558.1	N	GT69(94-360)	N	N	Y(1-34)	1
KZV67604.1	N	GH72(26-343)	CBM43+GH72	CBM43+GH72	N	3
KZV67693.1	4.2.2.23	PL4_1(18-518)	PL4	PL4_1	Y(1-37)	3
KZV67748.1	3.2.1.145	GH43_24(42-278)	GH43	CBM35+GH43_24	Y(1-19)	3
KZV67752.1	1.10.3.2	AA1_1(1-159)	AA1	AA1_1	N	3
KZV67861.1	N	GH47(47-496)	GH47	GH47	Y(1-28)	3
KZV67880.1	3.2.1.67|3.2.1.-	GH28(47-379)	GH28	N	Y(1-23)	2
KZV67886.1	N	GH16_1(77-212)+GH16_1(340-451)	N	N	N	1
KZV67901.1	N	GH105(110-370)	N	N	Y(1-18)	1
KZV67947.1	3.2.1.28	GH37(122-580)	GH37	GH37	Y(1-40)	3
KZV67952.1	3.2.1.55	GH51(14-543)	GH51	GH51	N	3
KZV67972.1	N	GH152(27-253)	GH152	N	Y(1-52)	2
KZV68010.1	3.2.1.23|2.4.1.-	GH35(41-374)	GH35	GH35	Y(1-20)	3
KZV68014.1	N	CE16(30-295)	N	N	Y(1-19)	1
KZV68017.1	3.2.1.23|2.4.1.-	GH35(41-374)	GH35	GH35	Y(1-26)	3
KZV68037.1	N	GH105(118-350)	GH0	N	Y(1-23)	2
KZV68038.1	N	GH105(83-366)	GH0	N	Y(1-22)	2
KZV68058.1	N	GH88(61-390)	GH88	GH88	N	3
KZV68065.1	N	PL14(220-391)	PL14	N	N	2
KZV68098.1	3.2.1.45	GH5_12(29-569)	GH5	GH5_12	N	3
KZV68102.1	2.4.1.257|2.4.1.132	GT4(232-414)	GT4	GT4	N	3
KZV68141.1	N	GH16_1(67-306)	N	N	Y(1-19)	1
KZV68175.1	N	GH79(56-483)	N	GH79	Y(1-29)	2
KZV68182.1	1.-.-.-	AA14(21-283)	AA14	AA14	Y(1-23)	3
KZV68185.1	1.-.-.-	AA14(19-281)	AA14	AA14	Y(1-21)	3
KZV68196.1	2.4.1.15	GT20(165-470)	GT20	GT20	N	3
KZV68269.1	3.2.1.4	GH5_5(49-330)+CBM1(391-419)	GH5+CBM1	CBM1+GH5_5	Y(1-17)	3
KZV68271.1	3.2.1.4	GH5_5(51-333)	CBM1+GH5	CBM1+GH5_5	Y(1-19)	3
KZV68272.1	N	GH5_5(48-328)	GH5	CBM1+GH5_5	Y(1-26)	3
KZV68273.1	3.2.1.4	GH5_5(48-329)	GH5+CBM1	CBM1+GH5_5	Y(1-26)	3
KZV68441.1	N	AA4(104-289)	N	N	N	1
KZV68456.1	N	GH93(48-334)	N	N	Y(1-20)	1
KZV68481.1	N	AA4(108-352)	N	N	Y(1-28)	1
KZV68486.1	N	AA7(114-560)	N	N	Y(1-20)	1
KZV68501.1	N	AA7(110-553)	N	N	Y(1-35)	1
KZV68558.1	N	GH92(281-800)	GH92	GH92	Y(1-20)	3
KZV68609.1	N	AA3_2(35-598)	N	AA3_2	Y(1-21)	2
KZV68613.1	N	AA3_2(32-594)	AA3	AA3_2	N	3
KZV68632.1	N	AA3_2(243-626)	N	AA3_2	N	2
KZV68633.1	N	AA3_2(44-608)	AA3	AA3_2	N	3
KZV68638.1	N	AA3_2(31-594)	AA3	AA3_2	N	3
KZV68660.1	N	AA3_2(11-582)	AA3	AA3_2	N	3
KZV68709.1	N	GH135(34-256)	N	N	N	1
KZV68736.1	N	PL1_4(106-290)	N	PL1_4	Y(1-38)	2
KZV68766.1	N	GH18(45-302)	GH18	GH18	Y(1-22)	3
KZV68797.1	N	GH152(27-246)	N	N	Y(1-20)	1
KZV68799.1	N	GT8(227-466)	GT8	GT2+GT8	N	3
KZV68800.1	N	GT2(632-754)	N	GT2	N	2
KZV68803.1	N	GH105(127-352)	GH0	N	Y(1-18)	2
KZV68932.1	N	GT4(205-322)	GT4	GT4	N	3
KZV69018.1	N	GH76(52-412)	N	N	N	1
KZV69019.1	N	GH76(60-379)	N	N	N	1
KZV69020.1	N	GH76(55-408)	N	N	N	1
KZV69021.1	N	GH76(52-398)	N	N	N	1
KZV69022.1	N	GH76(66-422)	N	N	N	1
KZV69027.1	N	GH5_9(210-520)	GH5	GH5_9	N	3
KZV69061.1	1.10.3.2	AA1_1(34-337)	AA1	AA1_1	Y(1-19)	3
KZV69070.1	N	GH85(65-355)	N	GH85	N	2
KZV69127.1	N	AA3_2(21-584)	N	N	N	1
KZV69135.1	3.2.1.-	GH105(52-400)	GH105	GH105	Y(1-21)	3
KZV69145.1	N	GH79(102-493)	N	GH79	Y(1-19)	2
KZV69153.1	N	GH128(149-375)	N	N	Y(1-20)	1
KZV69173.1	N	GH16_2(207-568)	GH16	GH16_2	N	3
KZV69204.1	3.2.1.25	GH2(4-722)	GH2	GH2	N	3
KZV69208.1	N	AA14(18-283)	N	N	Y(1-18)	1
KZV69238.1	N	AA7(112-298)	N	N	Y(1-21)	1
KZV69245.1	N	GH125(79-488)	GH125	GH125	Y(1-24)	3
KZV69350.1	N	GH16_2(204-556)	GH16	GH16_2	N	3
KZV69471.1	N	GH76(67-403)	N	N	N	1
KZV69472.1	N	GH76(64-413)	N	N	N	1
KZV69485.1	N	CE16(24-268)	N	N	N	1
KZV69498.1	2.4.1.131	GT15(72-342)	GT15	GT15	N	3
KZV69502.1	N	GH76(54-283)	N	N	N	1
KZV69507.1	N	GT15(1-268)	N	N	N	1
KZV69545.1	N	GH18(66-276)	GH18	N	N	2
KZV69553.1	3.2.1.177	GH31(278-710)	GH31	GH31	N	3
KZV69601.1	N	GH12(98-252)	N	N	Y(1-18)	1
KZV69603.1	N	GH12(97-246)	GH12	N	Y(1-18)	2
KZV69607.1	N	GH12(98-248)	GH12	N	Y(1-18)	2
KZV69665.1	3.2.1.22	GH27(189-444)	GH27	GH27	N	3
KZV69698.1	1.10.3.2	AA1_1(34-331)	AA1	AA1_1	Y(1-35)	3
KZV69773.1	N	AA7(114-542)	N	N	Y(1-20)	1
KZV69792.1	3.2.1.39	GH152(27-256)	GH152	N	Y(1-21)	2
KZV69803.1	3.2.1.15	GH28(39-354)	GH28	GH28	Y(1-25)	3
KZV69804.1	N	PL14_4(71-287)	N	N	Y(1-20)	1
KZV69808.1	N	GH20(170-500)	GH20	GH20	Y(1-21)	3
KZV69873.1	2.4.1.-	GT57(13-489)	GT57	GT57	N	3
KZV69924.1	N	GH28(62-358)	N	N	Y(1-20)	1
KZV69961.1	N	GH55(38-771)	N	GH55	Y(1-39)	2
KZV69962.1	3.2.1.58	GH55(37-768)	GH55	GH55	Y(1-37)	3
KZV69996.1	N	GH16_1(63-293)	N	N	Y(1-21)	1
KZV69997.1	3.2.1.6	GH16_1(63-298)	GH16	N	Y(1-21)	2
KZV70019.1	3.2.1.4	GH12(92-243)	GH12	N	Y(1-21)	2
KZV70083.1	N	GH152(25-168)	N	N	Y(1-19)	1
KZV70181.1	N	GH71(55-495)	N	GH71	Y(1-18)	2
KZV70279.1	3.2.1.6	GH16_1(60-288)	GH16	N	Y(1-19)	2
KZV70315.1	2.4.1.256	GT59(32-424)	GT59	GT59	N	3
KZV70338.1	3.5.1.41	CE4(209-323)	CE4	CE4	Y(1-21)	3
KZV70368.1	1.-.-.-	AA9(7-231)	CBM1+AA9	N	Y(1-19)	2
KZV70404.1	N	GH76(88-405)	N	N	N	1
KZV70420.1	N	GH16_1(64-296)	N	N	Y(1-21)	1
KZV70421.1	N	GH16_1(66-298)	GH16	N	Y(1-22)	2
KZV70443.1	3.2.1.106|3.2.1.-	GH63(582-798)	GH63	GH63	Y(1-19)	3
KZV70479.1	N	AA3_2(19-580)	AA3	AA3_2	N	3
KZV70515.1	N	AA3_2(85-275)	N	N	N	1
KZV70517.1	N	AA3_2(34-596)	N	AA3_2	Y(1-21)	2
KZV70556.1	N	GH30_3(56-409)	N	GH30_3	N	2
KZV70584.1	3.2.1.59	GH71(33-419)	GH71+CBM24	N	Y(1-21)	2
KZV70688.1	1.10.3.2	AA1_1(34-357)	AA1	AA1_1	Y(1-21)	3
KZV70710.1	N	GH27(235-488)	GH27	CBM1+GH27	N	3
KZV70711.1	N	GH27(223-476)	N	CBM1+GH27	Y(1-52)	2
KZV70751.1	N	GH152(28-174)	N	N	Y(1-22)	1
KZV70787.1	N	CBM21(309-412)	N	N	N	1
KZV70811.1	2.4.99.18	GT66(26-720)	GT66	GT66	N	3
KZV70844.1	N	GT2(66-240)	GT2	N	N	2
KZV70986.1	N	GH76(67-377)	N	N	N	1
KZV71039.1	N	AA16(21-185)	N	N	N	1
KZV71116.1	N	GH131(21-288)	N	N	N	1
KZV71129.1	2.4.1.83	GT2(67-231)	GT2	N	N	2
KZV71189.1	1.11.1.16|1.11.1.13|1.11.1.-	AA2(41-297)	AA2	AA2	Y(1-19)	3
KZV71212.1	3.2.1.22|3.2.1.88	GH27(126-368)	CBM35	CBM35+GH27	Y(1-16)	3
KZV71214.1	N	GT90(244-550)	GT90	GT90	N	3
KZV71243.1	2.4.1.16	GT2(1248-1754)	GT2	GT2	N	3
KZV71319.1	N	PL8_4(448-696)	N	PL8_4	N	2
KZV71320.1	N	PL8_4(379-624)	N	PL8_4	N	2
KZV71356.1	N	GH16_1(116-347)	GH16	N	N	2
KZV71434.1	3.2.1.15	GH28(46-346)	GH28	N	Y(1-21)	2
KZV71450.1	N	AA7(27-471)	N	N	N	1
KZV71491.1	1.1.3.13	AA3_3(4-623)	AA3	AA3_3	N	3
KZV71498.1	1.10.3.2	AA1_1(36-333)	AA1	AA1_1	Y(1-23)	3
KZV71499.1	1.10.3.2	AA1_1(36-338)	AA1	AA1_1	Y(1-23)	3
KZV71519.1	N	AA2(1-108)	N	N	N	1
KZV71545.1	1.11.1.16|1.11.1.13|1.11.1.-	AA2(41-297)	AA2	AA2	Y(1-36)	3
KZV71560.1	N	GH5_15(74-245)	N	GH5_15	Y(1-21)	2
KZV71568.1	3.2.1.145|3.2.1.181	GH16_10(37-237)	GH16	N	Y(1-31)	2
KZV71739.1	N	GH109(22-182)	N	N	N	1
KZV71755.1	N	AA3_2(12-595)	AA3	AA3_2	N	3
KZV71772.1	2.4.1.231	GT4(478-650)	GT4	GT4	N	3
KZV71809.1	N	AA1_1(34-333)	N	AA1_1	Y(1-21)	2
KZV71831.1	N	AA5_1(210-661)	AA5	AA5_1	Y(1-17)	3
KZV71988.1	3.2.1.55	GH43_36(22-294)	GH43	CBM1+GH43_36	Y(1-21)	3
KZV72072.1	N	CE3(23-209)	N	N	Y(1-20)	1
KZV72116.1	N	CE4(140-253)	N	N	Y(1-20)	1
KZV72117.1	N	CE4(139-256)	N	N	Y(1-19)	1
KZV72118.1	N	CE4(151-268)	N	N	Y(1-21)	1
KZV72134.1	N	AA1(92-558)	N	AA1	N	2
KZV72153.1	N	CE8(39-322)	N	CE8	Y(1-25)	2
KZV72154.1	N	CE8(40-329)	CE8	N	N	2
KZV72163.1	3.2.1.21	GH3(134-355)	GH3	GH3	N	3
KZV72185.1	3.2.1.15	GH28(44-347)	GH28	N	Y(1-21)	2
KZV72199.1	N	GH105(119-351)	N	N	Y(1-19)	1
KZV72238.1	1.11.1.16|1.11.1.13|1.11.1.-	AA2(41-222)	AA2	N	Y(1-19)	2
KZV72244.1	1.11.1.16|1.11.1.13|1.11.1.-	AA2(41-297)	AA2	AA2	Y(1-19)	3
KZV72247.1	N	AA2(3-97)	N	N	N	1
KZV72254.1	N	GH18(49-300)	GH18	N	Y(1-25)	2
KZV72256.1	N	GH76(20-358)	N	N	Y(1-29)	1
KZV72270.1	N	GT20(178-630)	GT20	GT20	Y(1-30)	3
KZV72323.1	3.2.1.8	GH11(47-224)	GH11+CBM1	N	Y(1-21)	2
KZV72328.1	2.4.1.1	GT35(173-893)	GT35	GT35	N	3
KZV72337.1	N	GT69(94-365)	N	N	N	1
KZV72372.1	N	GH18(39-404)	N	GH18	Y(1-18)	2
KZV72373.1	N	AA14(21-280)	N	N	Y(1-23)	1
KZV72386.1	N	GH18(129-380)	N	N	Y(1-21)	1
KZV72541.1	N	GH16_1(41-283)	N	N	N	1
KZV72551.1	1.11.1.16|1.11.1.13|1.11.1.-	AA2(43-299)	AA2	AA2	Y(1-19)	3
KZV72582.1	N	GH30_3(43-482)	N	GH30_3	N	2
KZV72583.1	N	GH30_3(83-465)	N	GH30_3	N	2
KZV72587.1	2.4.1.34	GT48(747-1520)	GT48	GT48	N	3
KZV72629.1	N	GH76(88-381)	N	N	Y(1-26)	1
KZV72662.1	N	GH28(33-344)	N	N	N	1
KZV72663.1	N	GH28(82-405)	N	N	Y(1-20)	1
KZV72671.1	N	GH28(131-424)	N	N	Y(1-20)	1
KZV72721.1	N	GH16_19(109-277)	GH16+CBM18	N	Y(1-21)	2
KZV72822.1	3.2.1.17	GH25(30-213)	GH25	N	Y(1-18)	2
KZV72833.1	2.4.1.212	GT2(52-284)	GT2	GT2	N	3
KZV72897.1	1.10.3.2	AA1_1(34-340)	AA1	AA1_1	Y(1-20)	3
KZV72974.1	3.2.1.15	GH28(43-342)	GH28	GH28	Y(1-21)	3
KZV72980.1	3.2.1.55	GH51(177-638)	GH51	GH51	Y(1-21)	3
KZV72987.1	3.2.1.14	GH18(26-338)	GH18	CBM5+GH18	Y(1-20)	3
KZV73003.1	3.2.1.-	GH5_31(41-322)	GH5	GH5_31	Y(1-19)	3
KZV73004.1	3.2.1.8|3.1.1.72	GH10(4-317)	CBM1+GH10	CBM1+GH10	N	3
KZV73152.1	N	GH76(85-404)	N	N	N	1
KZV73153.1	N	GH76(90-395)	N	N	N	1
KZV73155.1	N	GH76(121-396)	N	N	Y(1-25)	1
KZV73157.1	N	GH76(99-401)	N	N	Y(1-26)	1
KZV73201.1	N	GH16_1(59-293)	N	N	Y(1-18)	1
KZV73237.1	N	GH71(23-408)	N	N	Y(1-21)	1
KZV73320.1	N	GH5_41(160-386)	N	N	Y(1-23)	1
KZV73344.1	3.2.1.78	GH5_7(129-414)	CBM1	CBM1+GH5_7	Y(1-21)	3
KZV73512.1	N	GH18(56-419)	N	N	Y(1-19)	1
KZV73518.1	N	GH18(50-420)	N	N	Y(1-19)	1
KZV73519.1	N	GH18(83-363)	GH18	N	Y(1-25)	2
KZV73568.1	4.2.2.23	PL4_1(19-511)	PL4	PL4_1	Y(1-20)	3
KZV73619.1	3.1.1.11	CE8(39-318)	CE8	N	Y(1-25)	2
KZV73756.1	N	GH71(23-407)	N	N	Y(1-26)	1
KZV73758.1	N	GH76(49-401)	N	N	N	1
KZV73759.1	N	GH71(23-410)	N	N	Y(1-26)	1
KZV73762.1	2.4.1.-	GT57(14-481)	GT57	GT57	N	3
KZV73797.1	1.-.-.-	AA9(6-232)	AA9+CBM1	N	Y(1-20)	2
KZV73798.1	N	AA9(7-228)	AA9	AA9+CBM1	Y(1-21)	3
KZV73814.1	N	CE16(36-310)	N	N	Y(1-20)	1
KZV73817.1	3.2.1.-	GH131(23-253)	CBM1+GH131	N	Y(1-20)	2
KZV73859.1	N	GH3(83-296)	GH3	GH3	Y(1-18)	3
KZV73864.1	1.11.1.16|1.11.1.13|1.11.1.-	AA2(28-285)	AA2	AA2	N	3
KZV73876.1	1.11.1.16|1.11.1.13|1.11.1.-	AA2(80-277)	AA2	AA2	Y(1-19)	3
KZV74089.1	N	GH28(60-375)	GH28	GH28	Y(1-21)	3
KZV74195.1	N	GH18(60-415)	N	CBM5+GH18	Y(1-25)	2
KZV74207.1	N	GH152(25-163)	N	N	Y(1-19)	1
KZV74209.1	3.2.1.58|3.2.1.75	GH5_9(97-408)	CBM43+GH5	GH5_9	Y(1-24)	3
KZV74216.1	1.1.99.18	AA8(28-206)+AA3_1(229-787)	AA8+AA3	AA3_1+AA8	Y(1-23)	3
KZV74223.1	3.2.1.39	GH16_4(85-424)	GH16	N	N	2
KZV74225.1	N	GT2(524-738)	GT0	GT0	N	3
KZV74227.1	3.2.1.63	GH95(31-808)	GH95	GH95	N	3
KZV74228.1	3.2.1.63	GH95(39-810)	GH95	GH95	Y(1-28)	3
KZV74234.1	3.2.1.63	GH95(37-807)	GH95	GH95	Y(1-27)	3
KZV74240.1	N	PL1_4(112-299)	PL1	PL1_4	Y(1-40)	3
KZV74241.1	N	PL1_4(112-296)	PL1	PL1_4	Y(1-40)	3
KZV74255.1	N	CE4(141-255)	N	N	Y(1-18)	1
KZV74309.1	3.2.1.59	GH71(33-433)	GH71+CBM24	GH71	Y(1-21)	3
KZV74317.1	3.2.1.131	GH115(37-681)	GH115	GH115	Y(1-21)	3
KZV74432.1	3.2.1.-	GH30_7(22-454)	GH30	CBM1+GH30_7	Y(1-22)	3
KZV74469.1	3.2.1.6	GH16_1(65-301)	GH16	N	Y(1-22)	2
KZV74497.1	2.4.1.-|3.2.1.80	GH32(48-345)	GH32	GH32	N	3
KZV74570.1	1.6.5.6	AA6(4-198)	AA6	N	N	2
KZV74732.1	2.4.1.173	GT1(821-1240)	GT1	GT1	N	3
KZV74769.1	2.4.1.-|2.4.1.142	GT33(37-503)	GT33	GT33	N	3
KZV74829.1	N	GH76(26-349)	GH76	N	Y(1-22)	2
KZV74837.1	N	GT8(7-228)	GT8	GT8	N	3
KZV74889.1	N	GH43_25(44-266)	N	CBM35+GH43_25	Y(1-20)	2
KZV74916.1	N	GH128(39-253)	N	N	Y(1-20)	1
KZV74929.1	N	GH128(39-173)+GH128(222-307)	N	N	Y(1-20)	1
KZV74974.1	1.10.3.2	AA1_1(34-343)	AA1	AA1_1	Y(1-20)	3
KZV74982.1	N	AA3_2(13-597)	AA3	AA3_2	N	3
KZV74987.1	N	GH30_4(26-472)	CBM13+GH30	GH30	Y(1-22)	3
KZV75015.1	N	GH16_4(64-390)	GH16	GH16_4	N	3
KZV75016.1	N	GT2(511-727)	GT0	GT0	N	3
KZV75019.1	N	AA5(502-1021)	AA5	AA5_1	Y(1-26)	3
KZV75032.1	N	GH5_12(82-598)	N	GH5_12	N	2
KZV75051.1	N	GH92(264-787)	GH92	GH92	Y(1-21)	3
KZV75107.1	3.2.1.55	GH51(192-644)	GH51	GH51	Y(1-23)	3
KZV75133.1	N	GH154(18-367)	N	GH154	N	2
KZV75137.1	N	CBM21(172-285)	N	N	N	1
KZV75142.1	3.2.1.31	GH79(39-334)	GH79	GH79	Y(1-35)	3
KZV75191.1	N	AA3_2(43-631)	AA3	AA3_2	Y(1-21)	3
KZV75211.1	N	GH127(321-545)	N	N	N	1
KZV75245.1	N	AA3_2(33-593)	N	AA3_2	Y(1-21)	2
KZV75246.1	N	AA7(34-469)	N	N	N	1
KZV75251.1	N	AA9(8-228)	N	N	N	1
KZV75252.1	N	AA9(8-224)	N	N	Y(1-20)	1
KZV75253.1	N	AA9(6-222)	N	N	Y(1-20)	1
KZV75257.1	N	AA9(10-232)	N	N	Y(1-21)	1
KZV75261.1	3.2.1.20	GH31(246-788)	GH31	GH31	N	3
KZV75263.1	N	GH31(321-867)	N	GH31	N	2
KZV75302.1	N	AA3_2(32-608)	AA3	AA3_2	Y(1-29)	3
KZV75303.1	N	AA3_2(31-610)	AA3	AA3_2	Y(1-20)	3
KZV75304.1	N	AA3_2(27-604)	AA3	AA3_2	Y(1-45)	3
KZV75307.1	3.2.1.1|3.2.1.116|3.2.1.98	GH13_32(64-331)	CBM20+GH13	CBM20+GH13_32	Y(1-20)	3
KZV75308.1	3.2.1.1|3.2.1.116|3.2.1.98	GH13_32(76-341)	CBM20+GH13	GH13_32	Y(1-34)	3
KZV75318.1	N	PL38(76-358)	N	PL38	Y(1-22)	2
KZV75342.1	3.2.1.176|3.2.1.132|3.1.1.-|3.2.1.4	GH7(20-452)	GH7+CBM1	GH7	Y(1-19)	3
KZV75358.1	N	AA7(54-267)	N	N	Y(1-27)	1
KZV75361.1	3.2.1.21	GH3(36-251)	GH3	GH3	N	3
KZV75403.1	N	GH47(99-533)	GH47	GH47	N	3
KZV75404.1	N	AA7(26-470)	N	N	N	1
KZV75432.1	N	AA3_4(39-573)	N	AA3_4	N	2
KZV75433.1	3.2.1.176|3.2.1.132|3.1.1.-|3.2.1.4	GH7(10-442)	GH7+CBM1	CBM1+GH7	N	3
KZV75509.1	N	GT69(118-389)	N	N	N	1
KZV75540.1	2.4.1.-	GT50(182-450)	GT50	N	N	2
KZV75553.1	N	GT8(4-264)	N	N	N	1
KZV75593.1	3.2.1.151|3.2.1.4|3.2.1.150|3.2.1.-	GH74(83-195)	CBM1+GH74	CBM1+GH74	Y(1-23)	3
KZV75663.1	N	GH128(52-274)	N	N	Y(1-20)	1
KZV75674.1	N	CE17(158-317)	N	GT90	N	2
KZV75680.1	3.2.1.99	GH43_5(31-307)	GH43	GH43_5	Y(1-18)	3
KZV75681.1	3.2.1.99	GH43_5(66-342)	GH43	GH43_5	N	3
KZV75706.1	N	GT69(163-401)	GT69	GT69	N	3
KZV75707.1	N	AA3_2(31-593)	AA3	AA3_2	Y(1-21)	3
KZV75708.1	3.2.1.99	GH43_5(31-307)	GH43	GH43_5	Y(1-19)	3
KZV75735.1	N	GH128(39-267)	N	N	Y(1-21)	1
KZV75749.1	1.2.3.15	AA5_1(20-550)	AA5	AA5_1	Y(1-17)	3
KZV75804.1	N	AA1_1(33-330)	AA1	AA1_1	Y(1-18)	3
KZV75875.1	3.2.1.113	GH47(41-496)	GH47	GH47	Y(1-17)	3
KZV75883.1	N	GH76(186-349)	N	N	N	1
KZV75904.1	N	GH29(338-695)	N	GH29	Y(1-22)	2
KZV75934.1	N	AA9(6-93)	N	N	Y(1-18)	1
KZV75937.1	N	AA9(3-119)	N	N	N	1
KZV75970.1	3.1.1.-	CE12(68-281)	CE12	N	N	2
KZV75972.1	3.1.1.-	CE12(25-237)	CE12	N	Y(1-19)	2
KZV75977.1	3.1.1.-	CE12(26-237)	CE12	N	Y(1-19)	2
KZV76033.1	N	CE16(24-226)	N	N	N	1
KZV76057.1	3.2.1.21	GH3(36-248)	GH3	GH3	N	3
KZV76117.1	2.4.1.16	GT2(192-363)	GT2	GT2	N	3
KZV76123.1	N	AA7(68-261)	N	N	Y(1-18)	1
KZV76128.1	N	GH18(2-344)	GH18	N	N	2
KZV76137.1	2.4.1.-	GT32(87-168)	GT32	GT32	N	3
KZV76168.1	1.6.5.6	AA6(4-197)	AA6	N	N	2
KZV76227.1	N	GH35(48-376)	CBM51+GH35	GH35	N	3
KZV76332.1	2.4.1.16	GT2(277-439)	GT2	GT2	N	3
KZV76355.1	N	GH15(67-450)	N	N	Y(1-21)	1
KZV76365.1	N	AA7(28-464)	N	N	N	1
KZV76377.1	N	CBM21(296-424)	N	N	N	1
KZV76387.1	2.4.1.16	GT2(577-1097)	GT2	GT2	N	3
KZV76391.1	N	GT22(51-543)	GT22	GT22	N	3
KZV76446.1	N	AA7(114-542)	N	N	N	1
KZV76474.1	3.2.1.22	GH27(129-388)	GH27	GH27	Y(1-27)	3
KZV76485.1	N	GH5_9(214-527)	GH5	GH5_9	N	3
KZV76531.1	2.4.1.16	GT2(247-418)	GT2	GT2	N	3
KZV76539.1	N	CE16(28-283)	CE16	N	Y(1-24)	2
KZV76618.1	1.6.5.6	AA6(1-149)	AA6	N	N	2
KZV76633.1	N	AA1_2(42-398)	AA1	AA1_2	Y(1-20)	3
KZV76694.1	N	GH16_1(64-295)	N	N	Y(1-24)	1
KZV76730.1	1.10.3.2	AA1_1(110-409)	AA1	AA1_1	N	3
KZV76745.1	1.10.3.2	AA1_1(12-301)	AA1	AA1_1	N	3
KZV76803.1	N	AA9(7-226)	AA9	AA9+CBM1	Y(1-19)	3
KZV76831.1	1.10.3.2	AA1_1(34-340)	AA1	AA1_1	Y(1-20)	3
KZV76832.1	3.2.1.15	GH28(45-359)	GH28	N	Y(1-22)	2
KZV76853.1	N	GH18(56-422)	N	GH18	Y(1-17)	2
KZV76890.1	N	AA7(65-260)	N	N	Y(1-19)	1
KZV76893.1	N	AA7(65-266)	N	N	Y(1-23)	1
KZV76894.1	N	AA7(69-480)	N	N	Y(1-23)	1
KZV76904.1	3.2.1.40	GH78(71-647)	GH78	GH78	Y(1-30)	3
KZV76917.1	N	GH16_1(165-405)	GH16	N	Y(1-21)	2
KZV76984.1	N	GH16_2(120-473)	GH16	GH16_2	N	3
KZV77013.1	N	GH127(314-539)	N	N	Y(1-25)	1
KZV77090.1	N	PL14_5(85-293)	PL14	N	Y(1-25)	2
KZV77118.1	N	GH16_2(218-579)	GH16	GH16_2	N	3
KZV77123.1	3.1.1.6	CE16(28-301)	CE16	N	Y(1-18)	2
KZV77128.1	2.4.1.18	GH13_8(232-525)	CBM48+GH13	CBM48+GH13_8	N	3
KZV77130.1	N	CE16(37-298)	CE16	N	Y(1-20)	2
KZV77131.1	N	CE16(46-302)	N	N	Y(1-22)	1
KZV77202.1	N	GH9(5-448)	GH9	GH9	N	3
KZV77309.1	N	GH76(121-460)	N	N	N	1
KZV77335.1	N	GH10(52-371)	N	N	Y(1-34)	1
KZV77340.1	N	GH10(52-372)	N	N	Y(1-20)	1
KZV77349.1	N	GH10(50-371)	N	N	Y(1-20)	1
KZV77382.1	N	GH76(34-323)	N	N	N	1
KZV77384.1	N	GH76(91-400)	N	N	Y(1-26)	1
KZV77385.1	N	GH10(51-371)	N	N	Y(1-20)	1
KZV77390.1	N	GH76(87-399)	N	N	Y(1-24)	1
KZV77392.1	N	GH76(86-396)	N	N	Y(1-25)	1
KZV77414.1	N	PL38(71-357)	N	PL38	Y(1-24)	2
KZV77419.1	N	GT25(232-374)	N	N	N	1
KZV77468.1	N	CE16(59-316)	N	N	Y(1-49)	1
KZV77579.1	N	GH18(30-337)	N	CBM5+GH18	Y(1-23)	2
KZV77612.1	N	GH15(307-682)	GH15	GH15	N	3
KZV77635.1	3.2.1.14	GH18(108-451)	GH18	GH18	N	3
KZV77666.1	3.2.1.174	GH78(69-630)	GH78	GH78	Y(1-26)	3
KZV77673.1	3.2.1.37	GH43_14(27-321)	GH43	GH43_14	Y(1-21)	3
KZV77678.1	3.2.1.4	GH5_5(89-370)	GH5+CBM1	CBM1+GH5_5	Y(1-19)	3
KZV77681.1	N	CE1(31-283)	N	N	N	1
KZV77701.1	N	GT21(52-308)	GT21	GT21	N	3
KZV77704.1	N	PL35(497-681)	PL0	PL35	N	3
KZV77706.1	N	GH16_2(199-549)	GH16	GH16_2	N	3
KZV77759.1	N	GH10(52-375)	N	N	Y(1-21)	1
KZV77767.1	3.2.1.37|3.2.1.8	GH3(65-318)	GH3	GH3	Y(1-57)	3
KZV59885.1	1.11.1.16|1.11.1.13|1.11.1.-	N	AA2	N	Y(1-23)	1
KZV61191.1	3.2.1.4|3.2.1.91	N	CBM5	N	N	1
KZV61453.1	N	N	CE4	N	N	1
KZV62602.1	N	N	GH0	GH0	N	2
KZV63300.1	2.4.1.-	N	GT31	GT31	N	2
KZV63513.1	3.5.1.41	N	CE4	N	N	1
KZV63887.1	N	N	CBM2	N	N	1
KZV64404.1	N	N	GT4	N	Y(1-31)	1
KZV65340.1	N	N	CBM2	N	Y(1-21)	1
KZV65839.1	N	N	GH128	N	Y(1-46)	1
KZV67974.1	3.2.1.4	N	CBM81	N	N	1
KZV68436.1	N	N	GH146	GH43_29	Y(1-22)	2
KZV70704.1	N	N	GT1	N	N	1
KZV71028.1	N	N	CBM2	N	Y(1-29)	1
KZV71414.1	N	N	CBM14	N	N	1
KZV71488.1	N	N	CE16	N	N	1
KZV72896.1	3.2.1.4|3.2.1.91	N	CBM5	N	Y(1-18)	1
KZV73437.1	N	N	GT58	N	N	1
KZV74202.1	N	N	GT2	N	N	1
KZV74551.1	N	N	GT31	GT31	N	2
KZV74649.1	N	N	CBM48	N	Y(1-27)	1
KZV74685.1	1.11.1.16|1.11.1.13|1.11.1.-	N	AA2	N	N	1
KZV74714.1	N	N	CBM2	N	N	1
KZV76558.1	3.2.1.8|3.2.1.4|3.2.1.-|3.2.1.78	N	CBM3	N	N	1
KZV76586.1	N	N	GH23	N	N	1
KZV77709.1	N	N	GT41	GT41	N	2
KZV59647.1	N	N	N	GT62	N	1
KZV59686.1	N	N	N	GT31	N	1
KZV59749.1	N	N	N	AA9	N	1
KZV59826.1	N	N	N	GT4	Y(1-28)	1
KZV59829.1	N	N	N	GT4	N	1
KZV60108.1	N	N	N	GT0	N	1
KZV60279.1	N	N	N	GH18	N	1
KZV60304.1	N	N	N	GH76	N	1
KZV60384.1	N	N	N	GT4	N	1
KZV60680.1	N	N	N	AA3_2	N	1
KZV60733.1	N	N	N	GH146	N	1
KZV60876.1	N	N	N	GH18	N	1
KZV60896.1	N	N	N	GH5_12	N	1
KZV61252.1	N	N	N	GT1	N	1
KZV61334.1	N	N	N	CBM50	N	1
KZV61365.1	N	N	N	CE15	Y(1-19)	1
KZV61501.1	N	N	N	GH5_12	N	1
KZV61596.1	N	N	N	CBM48+GH13_8	N	1
KZV62018.1	N	N	N	CBM50	Y(1-27)	1
KZV62020.1	N	N	N	CBM50	Y(1-24)	1
KZV62202.1	N	N	N	GH130	N	1
KZV62415.1	N	N	N	CE3	N	1
KZV62423.1	N	N	N	CBM48	N	1
KZV62620.1	N	N	N	GH5_12	N	1
KZV63050.1	N	N	N	GH5_12	N	1
KZV63091.1	N	N	N	AA9	N	1
KZV63312.1	N	N	N	GT31	Y(1-24)	1
KZV63315.1	N	N	N	GT31	Y(1-24)	1
KZV63334.1	N	N	N	AA9	N	1
KZV63564.1	N	N	N	GH88	N	1
KZV63745.1	N	N	N	GH79	N	1
KZV63784.1	N	N	N	AA9	N	1
KZV63837.1	N	N	N	AA9	N	1
KZV63892.1	N	N	N	GH55	N	1
KZV64093.1	N	N	N	GT2	N	1
KZV64161.1	N	N	N	CE15	Y(1-23)	1
KZV64178.1	N	N	N	CE15	Y(1-21)	1
KZV64181.1	N	N	N	CE15	Y(1-23)	1
KZV64182.1	N	N	N	CE15	Y(1-20)	1
KZV64225.1	N	N	N	GH13_31	N	1
KZV64243.1	N	N	N	GH18	N	1
KZV64304.1	N	N	N	GH0	N	1
KZV64305.1	N	N	N	GH0	N	1
KZV64329.1	N	N	N	GH76	N	1
KZV64400.1	N	N	N	CBM18+GH16_19	N	1
KZV64432.1	N	N	N	GT4	N	1
KZV64529.1	N	N	N	GT13	N	1
KZV64660.1	N	N	N	GT0	N	1
KZV64670.1	N	N	N	CE3	N	1
KZV64704.1	N	N	N	AA9	N	1
KZV64707.1	N	N	N	AA9	N	1
KZV64708.1	N	N	N	AA9	N	1
KZV64746.1	N	N	N	AA3_2	N	1
KZV64818.1	N	N	N	CBM48	N	1
KZV65225.1	N	N	N	GT98	N	1
KZV65237.1	N	N	N	CE8	Y(1-21)	1
KZV65327.1	N	N	N	GH37	N	1
KZV65397.1	N	N	N	GH72	N	1
KZV65402.1	N	N	N	GT95	N	1
KZV65482.1	N	N	N	CE15	Y(1-23)	1
KZV65580.1	N	N	N	GH16_20	N	1
KZV65581.1	N	N	N	GH16_20	N	1
KZV65639.1	N	N	N	GH146	N	1
KZV65916.1	N	N	N	GH28	N	1
KZV66005.1	N	N	N	AA9	N	1
KZV66355.1	N	N	N	AA9	N	1
KZV66361.1	N	N	N	AA9	N	1
KZV66387.1	N	N	N	GT2	N	1
KZV66508.1	N	N	N	GH152	N	1
KZV66538.1	N	N	N	GT8	N	1
KZV67012.1	N	N	N	CBM1+GH10	N	1
KZV67013.1	N	N	N	AA2	N	1
KZV67084.1	N	N	N	GH0	Y(1-20)	1
KZV67093.1	N	N	N	CBM13	Y(1-22)	1
KZV67094.1	N	N	N	CBM13	Y(1-17)	1
KZV67101.1	N	N	N	CBM13	Y(1-17)	1
KZV67109.1	N	N	N	CBM50	N	1
KZV67163.1	N	N	N	GT18	N	1
KZV67208.1	N	N	N	CE15	N	1
KZV67209.1	N	N	N	CE15	Y(1-24)	1
KZV67217.1	N	N	N	GT4	N	1
KZV67243.1	N	N	N	CE15	N	1
KZV67294.1	N	N	N	GT0	N	1
KZV67353.1	N	N	N	GT87	N	1
KZV67494.1	N	N	N	AA9	N	1
KZV67554.1	N	N	N	GT2	N	1
KZV67643.1	N	N	N	AA9	N	1
KZV67726.1	N	N	N	CE8	N	1
KZV67792.1	N	N	N	CBM21	N	1
KZV67808.1	N	N	N	AA9	N	1
KZV67900.1	N	N	N	CBM48+GH13_8	N	1
KZV67932.1	N	N	N	GT1	N	1
KZV67945.1	N	N	N	CE15	N	1
KZV67946.1	N	N	N	CE15	N	1
KZV67960.1	N	N	N	GH47	N	1
KZV67990.1	N	N	N	GT22	N	1
KZV68275.1	N	N	N	CBM48+GH13_8	N	1
KZV68301.1	N	N	N	GT22	N	1
KZV68306.1	N	N	N	GH55	N	1
KZV68337.1	N	N	N	GH5_9	N	1
KZV68363.1	N	N	N	GT58	N	1
KZV68466.1	N	N	N	CBM48+GH13_8	N	1
KZV68827.1	N	N	N	AA4	N	1
KZV68941.1	N	N	N	GH12	N	1
KZV69067.1	N	N	N	CE8	N	1
KZV69142.1	N	N	N	CE8	N	1
KZV69301.1	N	N	N	GH17	Y(1-18)	1
KZV69679.1	N	N	N	CBM50	N	1
KZV69728.1	N	N	N	CBM12	N	1
KZV69755.1	N	N	N	GT58	Y(1-47)	1
KZV69850.1	N	N	N	GH51	N	1
KZV69863.1	N	N	N	CBM48	N	1
KZV69891.1	N	N	N	GH18	N	1
KZV69978.1	N	N	N	CE15	Y(1-20)	1
KZV70183.1	N	N	N	GT47+GT64	N	1
KZV70244.1	N	N	N	CBM18+GH16_19	N	1
KZV70252.1	N	N	N	AA2	N	1
KZV70320.1	N	N	N	GH78	N	1
KZV70521.1	N	N	N	CBM5+GH18	N	1
KZV70845.1	N	N	N	GH55	N	1
KZV70902.1	N	N	N	GH6	N	1
KZV71220.1	N	N	N	GH1	N	1
KZV71226.1	N	N	N	CE8	N	1
KZV71272.1	N	N	N	GT22	N	1
KZV71308.1	N	N	N	AA5	N	1
KZV71361.1	N	N	N	GT8	N	1
KZV71400.1	N	N	N	GT4	Y(1-21)	1
KZV71419.1	N	N	N	GH88	N	1
KZV71422.1	N	N	N	GH38	N	1
KZV71540.1	N	N	N	GH47	N	1
KZV71884.1	N	N	N	GH13_17	N	1
KZV71919.1	N	N	N	GT47	N	1
KZV72013.1	N	N	N	GT2	N	1
KZV72166.1	N	N	N	CBM18+GH16_19	N	1
KZV72284.1	N	N	N	GT7	N	1
KZV72427.1	N	N	N	GH20	N	1
KZV72448.1	N	N	N	AA9	N	1
KZV72584.1	N	N	N	GH47	N	1
KZV72596.1	N	N	N	CBM18+GH16_19	N	1
KZV72757.1	N	N	N	AA9	N	1
KZV72813.1	N	N	N	GT2	N	1
KZV72900.1	N	N	N	CBM5+GH18	N	1
KZV72902.1	N	N	N	CE3	N	1
KZV73085.1	N	N	N	AA9	N	1
KZV73103.1	N	N	N	AA9	N	1
KZV73329.1	N	N	N	GH18	N	1
KZV73494.1	N	N	N	GT90	N	1
KZV73606.1	N	N	N	GT35	Y(1-24)	1
KZV73612.1	N	N	N	GT3	N	1
KZV73614.1	N	N	N	GT3	N	1
KZV73637.1	N	N	N	GH27	N	1
KZV73999.1	N	N	N	GT57	N	1
KZV74002.1	N	N	N	CBM18+GH16_19	N	1
KZV74003.1	N	N	N	CBM18+GH16_19	N	1
KZV74542.1	N	N	N	GT4	N	1
KZV74625.1	N	N	N	CE15	Y(1-22)	1
KZV74701.1	N	N	N	GT47+GT64	N	1
KZV74778.1	N	N	N	AA2	N	1
KZV74802.1	N	N	N	AA9	N	1
KZV74836.1	N	N	N	GH71	N	1
KZV74902.1	N	N	N	GT7	N	1
KZV75028.1	N	N	N	GH18	N	1
KZV75089.1	N	N	N	GT2	N	1
KZV75125.1	N	N	N	CE8	N	1
KZV75196.1	N	N	N	CE0	Y(1-28)	1
KZV75225.1	N	N	N	GT4	N	1
KZV75230.1	N	N	N	GT4	N	1
KZV75234.1	N	N	N	CE8	Y(1-21)	1
KZV75238.1	N	N	N	GT1	N	1
KZV75423.1	N	N	N	AA1	N	1
KZV75428.1	N	N	N	CBM18+GH16_19	N	1
KZV75591.1	N	N	N	CE3	N	1
KZV75617.1	N	N	N	GH72	N	1
KZV75638.1	N	N	N	GT20	N	1
KZV75656.1	N	N	N	GH88	N	1
KZV75767.1	N	N	N	GT29	N	1
KZV75888.1	N	N	N	GT2	N	1
KZV76036.1	N	N	N	GH152	Y(1-20)	1
KZV76078.1	N	N	N	CBM13+GT27	N	1
KZV76130.1	N	N	N	CBM13	Y(1-48)	1
KZV76147.1	N	N	N	CE15	Y(1-24)	1
KZV76203.1	N	N	N	CE15	Y(1-22)	1
KZV76204.1	N	N	N	CE15	Y(1-23)	1
KZV76296.1	N	N	N	PL3_2	N	1
KZV76384.1	N	N	N	GH5_12	N	1
KZV76410.1	N	N	N	CE8	Y(1-24)	1
KZV76412.1	N	N	N	CE8	Y(1-24)	1
KZV76541.1	N	N	N	GT31	N	1
KZV76543.1	N	N	N	CBM12	Y(1-30)	1
KZV76657.1	N	N	N	GT0	N	1
KZV76811.1	N	N	N	GH27	N	1
KZV76829.1	N	N	N	CE15	N	1
KZV76883.1	N	N	N	CE4	N	1
KZV76920.1	N	N	N	AA9	N	1
KZV76922.1	N	N	N	AA9	N	1
KZV77011.1	N	N	N	GT30	N	1
KZV77043.1	N	N	N	GH5_12	N	1
KZV77044.1	N	N	N	GT98	N	1
KZV77072.1	N	N	N	GH88	N	1
KZV77095.1	N	N	N	GH32	Y(1-20)	1
KZV77141.1	N	N	N	GT8	N	1
KZV77257.1	N	N	N	GT4	Y(1-20)	1
KZV77258.1	N	N	N	GT4	Y(1-30)	1
KZV77286.1	N	N	N	GT22	N	1
KZV77310.1	N	N	N	GT22	N	1
KZV77490.1	N	N	N	GH43_30	N	1
KZV77530.1	N	N	N	CBM18	N	1
KZV77569.1	N	N	N	AA5_1	Y(1-29)	1
KZV77679.1	N	N	N	CBM1+GH5_5	N	1
KZV77700.1	N	N	N	CE4	N	1
KZV77717.1	N	N	N	GT3	N	1
KZV77755.1	N	N	N	GT95	N	1
KZV77766.1	N	N	N	GH146	N	1
